# Supplementary material for: Genetic context modulates aging and degeneration in the murine retina
Source: Mol Neurodegener. 2025 Jan 20;20:8. doi: 10.1186/s13024-025-00800-9 (PMC11744848; doi:10.1186/s13024-025-00800-9)
Supplement: Supplementary file 9 — Supplementary Material 9. [file 13024_2025_800_MOESM9_ESM.xlsx]

## Sheet: A_Transcriptomics Proteomics N
Age:		4		12		18+
Sex:		F	M	F	M	F	M
Strain	B6	4	4	3	4	4 (24mo)	4 (24mo)
	NZO	4	4	4	4	4 (22-23mo)	4 (22-23mo)
	129Sv	4	4	4	4	4 (24-25mo)	4 (24-25mo)
	WSB	3	3	4	4	4 (18-24mo)	4 (23-25mo)
	CAST	4	4	4	4	4 (23-24mo)	4 (23-24mo)
	PWK	4	4	4	4	3 (18-23mo)	0
	NOD	4	3	4	4	2 (18mo)	4 (21-24mo)
	AJ	4	4	4	4	4 (19-20mo)	3 (19-20mo)
	BALBc	3	4	4	4	4 (24mo)	0
					Supplemental Table 1: List of animal numbers used for transcriptomics and proteomics by strain, age, and sex.

## Sheet: B_IndividualMouse_Proteomics
Mouse ID	Sex	Strain	Age Group	DOB	Harvest Date	~Actual Age (Days)
56156	Female	NOD	18mo+	2021-04-27	2022-09-14	505
56155	Female	NOD	18mo+	2021-04-27	2022-09-14	505
57410	Male	NOD	18mo+	2020-09-22	2022-09-14	722
57403	Male	NOD	18mo+	2020-09-22	2022-09-14	722
53395	Male	NOD	18mo+	2020-09-22	2022-09-14	722
57176	Female	PWK	18mo+	2020-11-13	2022-05-23	556
53020	Female	PWK	18mo+	2020-07-07	2022-05-23	685
53011	Female	PWK	18mo+	2020-07-09	2022-05-23	683
61475	Male	NZO	18mo+	2020-11-03	2022-09-23	689
61481	Female	NZO	18mo+	2020-11-10	2022-09-23	682
61462	Female	NZO	18mo+	2020-11-10	2022-09-23	682
61464	Female	NZO	18mo+	2020-11-10	2022-09-23	682
61498	Male	NZO	18mo+	2020-11-10	2022-09-23	682
61478	Female	NZO	18mo+	2020-11-10	2022-09-23	682
61493	Male	NZO	18mo+	2020-11-10	2022-09-23	682
61808	Male	NOD	18mo+	2020-12-22	2022-09-23	640
2861 2L	Male	B6	18mo+	2020-05-26	2022-06-23	758
2861 1L	Male	B6	18mo+	2020-05-26	2022-06-23	758
2861 B	Male	B6	18mo+	2020-05-26	2022-06-23	758
2861 1R	Male	B6	18mo+	2020-05-26	2022-06-23	758
2943 1L	Female	B6	18mo+	2020-06-16	2022-06-23	737
2943 1R	Female	B6	18mo+	2020-06-16	2022-06-23	737
2944 1L	Female	B6	18mo+	2020-06-16	2022-06-23	737
2943 B	Female	B6	18mo+	2020-06-16	2022-06-23	737
56266	Male	PWK	12mo	2021-06-13	2022-07-07	389
56265	Male	PWK	12mo	2021-06-13	2022-07-07	389
56264	Male	PWK	12mo	2021-06-13	2022-07-07	389
56259	Male	PWK	12mo	2021-06-17	2022-07-07	385
BALBF1	Female	Balbc/j	18mo+	2020-04-30	2022-05-04	734
BALBF2	Female	Balbc/j	18mo+	2020-04-30	2022-05-04	734
BALBF3	Female	Balbc/j	18mo+	2020-04-30	2022-05-04	734
BALBF4	Female	Balbc/j	18mo+	2020-04-30	2022-05-04	734
57478	Female	A/J	18mo+	2020-09-08	2022-05-04	603
57477	Female	A/J	18mo+	2020-09-08	2022-05-04	603
57473	Female	A/J	18mo+	2020-09-08	2022-05-04	603
57472	Female	A/J	18mo+	2020-09-08	2022-05-04	603
57463	Male	A/J	18mo+	2020-10-06	2022-05-04	575
57462	Male	A/J	18mo+	2020-10-06	2022-05-04	575
57464	Male	A/J	18mo+	2020-10-06	2022-05-04	575
2976 B	Female	129	4mo	2022-01-25	2022-06-10	136
2972 2L	Male	129	4mo	2022-02-01	2022-06-10	129
2976 1L	Female	129	4mo	2022-01-25	2022-06-10	136
2974 1L	Male	129	4mo	2022-02-01	2022-06-10	129
2969 2R	Female	129	4mo	2022-02-01	2022-06-10	129
2972 2R	Male	129	4mo	2022-02-01	2022-06-10	129
2972 1R	Male	129	4mo	2022-02-01	2022-06-10	129
2969 1L	Female	129	4mo	2022-02-01	2022-06-10	129
89874	Female	CAST	4mo	2021-09-16	2022-01-25	131
460795	Male	WSB	4mo	2021-08-17	2022-02-09	176
460792	Male	WSB	4mo	2021-08-17	2022-02-09	176
460796	Male	WSB	4mo	2021-08-17	2022-02-09	176
460793	Male	WSB	4mo	2021-08-17	2022-02-09	176
479294	Female	WSB	4mo	2021-09-08	2022-02-09	154
479297	Female	WSB	4mo	2021-09-08	2022-02-09	154
479298	Female	WSB	4mo	2021-09-08	2022-02-09	154
89875	Female	CAST	4mo	2021-09-16	2022-01-25	131
76271	Female	PWK	12mo	2021-02-23	2022-02-23	365
76268	Female	PWK	12mo	2021-02-23	2022-02-23	365
76269	Female	PWK	12mo	2021-02-23	2022-02-23	365
76272	Female	PWK	12mo	2021-02-23	2022-02-23	365
60919	Female	WSB	12mo	2021-02-09	2022-02-23	379
60921	Female	WSB	12mo	2021-02-09	2022-02-23	379
60920	Female	WSB	12mo	2021-02-09	2022-02-23	379
60917	Female	WSB	12mo	2021-02-09	2022-02-23	379
70027	Female	CAST	4mo	2021-09-19	2022-01-25	128
1711 2L	Female	NZO	4mo	2021-08-03	2022-01-11	161
1712 1L	Female	NZO	4mo	2021-08-03	2022-01-11	161
1712 1R	Female	NZO	4mo	2021-08-03	2022-01-11	161
1711 1L	Female	NZO	4mo	2021-08-03	2022-01-11	161
70029	Male	CAST	4mo	2021-09-19	2022-01-25	128
89879	Male	CAST	4mo	2021-09-16	2022-01-25	131
70030	Male	CAST	4mo	2021-09-19	2022-01-25	128
89880	Male	CAST	4mo	2021-09-16	2022-01-25	131
70028	Female	CAST	4mo	2021-09-19	2022-01-25	128
AJ M6	Male	A/J	4mo	2021-10-17	2022-03-02	136
AJ M4	Male	A/J	4mo	2021-10-17	2022-03-02	136
AJ M3	Male	A/J	4mo	2021-10-17	2022-03-02	136
AJ M1	Male	A/J	4mo	2021-10-17	2022-03-02	136
AJ F1	Female	A/J	4mo	2021-10-16	2022-03-02	137
AJ F2	Female	A/J	4mo	2021-10-16	2022-03-02	137
AJ F3	Female	A/J	4mo	2021-10-16	2022-03-02	137
AJ F5	Female	A/J	4mo	2021-10-16	2022-03-02	137
PWKM5	Male	PWK	4mo	2021-08-08	2022-01-12	157
PWKM4	Male	PWK	4mo	2021-08-08	2022-01-12	157
PWKM3	Male	PWK	4mo	2021-08-12	2022-01-12	153
PWKM2	Male	PWK	4mo	2021-08-02	2022-01-12	163
PWKF5	Female	PWK	4mo	2021-08-08	2022-01-12	157
PWKF1	Female	PWK	4mo	2021-08-02	2022-01-12	163
PWKF2	Female	PWK	4mo	2021-08-02	2022-01-12	163
PWKF4	Female	PWK	4mo	2021-08-02	2022-01-12	163
2271 1L	Male	NZO	4mo	2021-10-19	2022-03-10	142
2272 1R	Male	NZO	4mo	2021-10-19	2022-03-10	142
2271 B	Male	NZO	4mo	2021-10-19	2022-03-10	142
2271 2L	Male	NZO	4mo	2021-10-19	2022-03-10	142
B6F3	Female	B6	12mo	2021-01-19	2022-01-11	357
B6F5	Female	B6	12mo	2021-01-19	2022-01-11	357
B6F4	Female	B6	12mo	2021-01-19	2022-01-11	357
B6F2	Female	B6	12mo	2021-01-19	2022-01-11	357
57456	Male	A/J	12mo	2020-10-06	2021-12-09	429
57457	Male	A/J	12mo	2020-10-06	2021-12-09	429
57460	Male	A/J	12mo	2020-10-06	2021-12-09	429
57458	Male	A/J	12mo	2020-10-06	2021-12-09	429
57454	Female	A/J	12mo	2020-09-08	2021-12-09	457
57450	Female	A/J	12mo	2020-09-08	2021-12-09	457
57453	Female	A/J	12mo	2020-09-08	2021-12-09	457
57449	Female	A/J	12mo	2020-09-08	2021-12-09	457
61633	Male	WSB	12mo	2020-12-08	2022-01-11	399
61631	Male	WSB	12mo	2020-12-08	2022-01-11	399
61632	Male	WSB	12mo	2020-12-08	2022-01-11	399
61621	Male	WSB	12mo	2020-12-08	2022-01-11	399
B6M5	Male	B6	12mo	2021-01-19	2022-01-11	357
B6M4	Male	B6	12mo	2021-01-19	2022-01-11	357
B6M2	Male	B6	12mo	2021-01-19	2022-01-11	357
B6M3	Male	B6	12mo	2021-01-19	2022-01-11	357
1829 B	Male	NOD	4mo	2021-08-24	2022-01-22	151
1829 1R	Male	NOD	4mo	2021-08-24	2022-01-22	151
1830 B	Male	NOD	4mo	2021-08-24	2022-01-22	151
1829 2L	Male	NOD	4mo	2021-08-24	2022-01-22	151
61690	Male	CAST	18mo+	2020-10-20	2022-09-14	694
61681	Male	CAST	18mo+	2020-10-20	2022-09-14	694
61695	Male	CAST	18mo+	2020-10-20	2022-09-14	694
61689	Male	CAST	18mo+	2020-10-20	2022-09-14	694
61733	Male	CAST	12mo	2020-12-15	2022-01-04	385
61729	Male	CAST	12mo	2020-12-15	2022-01-04	385
61730	Male	CAST	12mo	2020-12-15	2022-01-04	385
61740	Male	CAST	12mo	2020-12-15	2022-01-04	385
61707	Female	CAST	12mo	2020-10-20	2022-01-04	441
61708	Female	CAST	12mo	2020-10-20	2022-01-04	441
61706	Female	CAST	12mo	2020-10-20	2022-01-04	441
61694	Female	CAST	12mo	2020-10-20	2022-01-04	441
1855 B	Male	B6	4mo	2021-10-26	2022-03-04	129
1855 2R	Male	B6	4mo	2021-10-26	2022-03-04	129
1855 1L	Male	B6	4mo	2021-10-26	2022-03-04	129
1855 1R	Male	B6	4mo	2021-10-26	2022-03-04	129
2712 B	Female	B6	4mo	2021-10-26	2022-03-04	129
2712 1L	Female	B6	4mo	2021-10-26	2022-03-04	129
2711 1L	Female	B6	4mo	2021-10-26	2022-03-04	129
2711 1R	Female	B6	4mo	2021-10-26	2022-03-04	129
61718	Female	CAST	18mo+	2020-10-06	2022-09-14	708
59024	Female	WSB	18mo+	2020-05-20	2022-04-12	692
59127	Male	WSB	18mo+	2020-06-15	2022-08-01	777
53078	Male	WSB	18mo+	2020-07-29	2022-08-01	733
53079	Male	WSB	18mo+	2020-07-29	2022-08-01	733
53080	Male	WSB	18mo+	2020-07-29	2022-08-01	733
61495	Male	NZO	18mo+	2020-11-10	2022-09-23	682
61666	Female	CAST	18mo+	2020-09-29	2022-09-14	715
61663	Female	CAST	18mo+	2020-09-29	2022-09-14	715
61665	Female	CAST	18mo+	2020-09-29	2022-09-14	715
53385	Female	129	18mo+	2020-09-22	2022-10-03	741
53366	Female	129	18mo+	2020-09-22	2022-10-03	741
53384	Female	129	18mo+	2020-09-22	2022-10-03	741
53387	Female	129	18mo+	2020-09-22	2022-10-03	741
53368	Male	129	18mo+	2020-09-29	2022-10-03	734
53370	Male	129	18mo+	2020-09-29	2022-10-03	734
53371	Male	129	18mo+	2020-09-29	2022-10-03	734
53372	Male	129	18mo+	2020-09-29	2022-10-03	734
61485	Male	NZO	12mo	2020-11-10	2021-11-18	373
61432	Female	NOD	12mo	2020-11-10	2021-12-30	415
61447	Female	NOD	12mo	2020-12-01	2021-12-30	394
61427	Female	NOD	12mo	2020-11-10	2021-12-30	415
61725	Male	NOD	12mo	2020-12-01	2021-12-30	394
61420	Male	NOD	12mo	2020-12-01	2021-12-30	394
61722	Male	NOD	12mo	2020-10-13	2021-12-30	443
61421	Male	NOD	12mo	2020-10-13	2021-12-30	443
61489	Male	NZO	12mo	2020-11-10	2021-11-18	373
61488	Male	NZO	12mo	2020-11-10	2021-11-18	373
61492	Male	NZO	12mo	2020-11-10	2021-11-16	371
61452	Female	NZO	12mo	2020-11-10	2022-01-05	421
61469	Female	NZO	12mo	2020-11-10	2022-01-05	421
61467	Female	NZO	12mo	2020-11-10	2022-01-05	421
61470	Female	NZO	12mo	2020-11-10	2022-01-05	421
53381	Male	129	12mo	2020-09-29	2021-12-08	435
53392	Male	129	12mo	2020-09-29	2021-12-08	435
53382	Male	129	12mo	2020-09-29	2021-12-08	435
53391	Male	129	12mo	2020-09-29	2021-12-08	435
53378	Female	129	12mo	2020-09-22	2021-12-08	442
53390	Female	129	12mo	2020-09-22	2021-12-08	442
53380	Female	129	12mo	2020-09-22	2021-12-08	442
53393	Female	129	12mo	2020-09-22	2021-12-08	442
1708 B	Female	NOD	4mo	2021-08-10	2021-12-30	142
1708 2L	Female	NOD	4mo	2021-08-10	2021-12-30	142
1816 1L	Female	NOD	4mo	2021-08-17	2021-12-30	135
1816 2L	Female	NOD	4mo	2021-08-17	2021-12-30	135
Balb YM1	Male	Balbc/j	4mo	2022-06-01	2022-10-12	133
Balb YM2	Male	Balbc/j	4mo	2022-06-01	2022-10-12	133
Balb YM3	Male	Balbc/j	4mo	2022-06-01	2022-10-12	133
Balb YM4	Male	Balbc/j	4mo	2022-06-01	2022-10-12	133
Balb YF1	Female	Balbc/j	4mo	2022-06-01	2022-10-12	133
Balb YF2	Female	Balbc/j	4mo	2022-06-01	2022-10-12	133
Balb YF4	Female	Balbc/j	4mo	2022-06-01	2022-10-12	133
3515 1L	Female	Balbc/j	12mo	2022-02-15	2022-11-03	261
3515 1R	Female	Balbc/j	12mo	2022-02-15	2022-11-03	261
3515 B	Female	Balbc/j	12mo	2022-02-15	2022-11-03	261
3515 2L	Female	Balbc/j	12mo	2022-02-15	2022-11-03	261
3517 1L	Male	Balbc/j	12mo	2022-03-01	2022-11-03	247
3517 1R	Male	Balbc/j	12mo	2022-03-01	2022-11-03	247
3517 B	Male	Balbc/j	12mo	2022-03-01	2022-11-03	247
3474 1L	Male	Balbc/j	12mo	2022-03-01	2022-11-03	247
61606	Female	WSB	18mo+	2020-12-08	2022-11-03	695
56056	Female	WSB	18mo+	2021-04-13	2022-11-03	569
56062	Female	WSB	18mo+	2021-04-27	2022-11-03	555
61263	Female	NOD	12mo	2021-01-12	2021-12-30	352
2271 1R	Male	NZO	4mo	2021-10-19	2022-03-10	142

## Sheet: C_IndividualMouse_Transcriptomi
Mouse ID	Sex	Strain	Age Group	DOB	Harvest Date	~Actual Age (Days)
56156	Female	NOD	18mo+	2021-04-27	2022-09-14	505
56155	Female	NOD	18mo+	2021-04-27	2022-09-14	505
57410	Male	NOD	18mo+	2020-09-22	2022-09-14	722
57403	Male	NOD	18mo+	2020-09-22	2022-09-14	722
53395	Male	NOD	18mo+	2020-09-22	2022-09-14	722
57176	Female	PWK	18mo+	2020-11-13	2022-05-23	556
53020	Female	PWK	18mo+	2020-07-07	2022-05-23	685
53011	Female	PWK	18mo+	2020-07-09	2022-05-23	683
61475	Male	NZO	18mo+	2020-11-03	2022-09-23	689
61481	Female	NZO	18mo+	2020-11-10	2022-09-23	682
61462	Female	NZO	18mo+	2020-11-10	2022-09-23	682
61464	Female	NZO	18mo+	2020-11-10	2022-09-23	682
61498	Male	NZO	18mo+	2020-11-10	2022-09-23	682
61478	Female	NZO	18mo+	2020-11-10	2022-09-23	682
61493	Male	NZO	18mo+	2020-11-10	2022-09-23	682
61808	Male	NOD	18mo+	2020-12-22	2022-09-23	640
2861 2L	Male	B6	18mo+	2020-05-26	2022-06-23	758
2861 1L	Male	B6	18mo+	2020-05-26	2022-06-23	758
2861 B	Male	B6	18mo+	2020-05-26	2022-06-23	758
2861 1R	Male	B6	18mo+	2020-05-26	2022-06-23	758
2943 1L	Female	B6	18mo+	2020-06-16	2022-06-23	737
2943 1R	Female	B6	18mo+	2020-06-16	2022-06-23	737
2944 1L	Female	B6	18mo+	2020-06-16	2022-06-23	737
2943 B	Female	B6	18mo+	2020-06-16	2022-06-23	737
56266	Male	PWK	12mo	2021-06-13	2022-07-07	389
56265	Male	PWK	12mo	2021-06-13	2022-07-07	389
56264	Male	PWK	12mo	2021-06-13	2022-07-07	389
56259	Male	PWK	12mo	2021-06-17	2022-07-07	385
BALBF1	Female	Balbc/j	18mo+	2020-04-30	2022-05-04	734
BALBF2	Female	Balbc/j	18mo+	2020-04-30	2022-05-04	734
BALBF3	Female	Balbc/j	18mo+	2020-04-30	2022-05-04	734
BALBF4	Female	Balbc/j	18mo+	2020-04-30	2022-05-04	734
57478	Female	A/J	18mo+	2020-09-08	2022-05-04	603
57477	Female	A/J	18mo+	2020-09-08	2022-05-04	603
57473	Female	A/J	18mo+	2020-09-08	2022-05-04	603
57472	Female	A/J	18mo+	2020-09-08	2022-05-04	603
57463	Male	A/J	18mo+	2020-10-06	2022-05-04	575
57462	Male	A/J	18mo+	2020-10-06	2022-05-04	575
57464	Male	A/J	18mo+	2020-10-06	2022-05-04	575
2976 B	Female	129	4mo	2022-01-25	2022-06-10	136
2972 2L	Male	129	4mo	2022-02-01	2022-06-10	129
2976 1L	Female	129	4mo	2022-01-25	2022-06-10	136
2974 1L	Male	129	4mo	2022-02-01	2022-06-10	129
2969 2R	Female	129	4mo	2022-02-01	2022-06-10	129
2972 2R	Male	129	4mo	2022-02-01	2022-06-10	129
2972 1R	Male	129	4mo	2022-02-01	2022-06-10	129
2969 1L	Female	129	4mo	2022-02-01	2022-06-10	129
89874	Female	CAST	4mo	2021-09-16	2022-01-25	131
460795	Male	WSB	4mo	2021-08-17	2022-02-09	176
460792	Male	WSB	4mo	2021-08-17	2022-02-09	176
460796	Male	WSB	4mo	2021-08-17	2022-02-09	176
460793	Male	WSB	4mo	2021-08-17	2022-02-09	176
479294	Female	WSB	4mo	2021-09-08	2022-02-09	154
479297	Female	WSB	4mo	2021-09-08	2022-02-09	154
479298	Female	WSB	4mo	2021-09-08	2022-02-09	154
89875	Female	CAST	4mo	2021-09-16	2022-01-25	131
76271	Female	PWK	12mo	2021-02-23	2022-02-23	365
76268	Female	PWK	12mo	2021-02-23	2022-02-23	365
76269	Female	PWK	12mo	2021-02-23	2022-02-23	365
76272	Female	PWK	12mo	2021-02-23	2022-02-23	365
60919	Female	WSB	12mo	2021-02-09	2022-02-23	379
60921	Female	WSB	12mo	2021-02-09	2022-02-23	379
60920	Female	WSB	12mo	2021-02-09	2022-02-23	379
60917	Female	WSB	12mo	2021-02-09	2022-02-23	379
70027	Female	CAST	4mo	2021-09-19	2022-01-25	128
1711 2L	Female	NZO	4mo	2021-08-03	2022-01-11	161
1712 1L	Female	NZO	4mo	2021-08-03	2022-01-11	161
1712 1R	Female	NZO	4mo	2021-08-03	2022-01-11	161
1711 1L	Female	NZO	4mo	2021-08-03	2022-01-11	161
70029	Male	CAST	4mo	2021-09-19	2022-01-25	128
89879	Male	CAST	4mo	2021-09-16	2022-01-25	131
70030	Male	CAST	4mo	2021-09-19	2022-01-25	128
89880	Male	CAST	4mo	2021-09-16	2022-01-25	131
70028	Female	CAST	4mo	2021-09-19	2022-01-25	128
AJ M6	Male	A/J	4mo	2021-10-17	2022-03-02	136
AJ M4	Male	A/J	4mo	2021-10-17	2022-03-02	136
AJ M3	Male	A/J	4mo	2021-10-17	2022-03-02	136
AJ M1	Male	A/J	4mo	2021-10-17	2022-03-02	136
AJ F1	Female	A/J	4mo	2021-10-16	2022-03-02	137
AJ F2	Female	A/J	4mo	2021-10-16	2022-03-02	137
AJ F3	Female	A/J	4mo	2021-10-16	2022-03-02	137
AJ F5	Female	A/J	4mo	2021-10-16	2022-03-02	137
PWKM5	Male	PWK	4mo	2021-08-08	2022-01-12	157
PWKM4	Male	PWK	4mo	2021-08-08	2022-01-12	157
PWKM3	Male	PWK	4mo	2021-08-12	2022-01-12	153
PWKM2	Male	PWK	4mo	2021-08-02	2022-01-12	163
PWKF5	Female	PWK	4mo	2021-08-08	2022-01-12	157
PWKF1	Female	PWK	4mo	2021-08-02	2022-01-12	163
PWKF2	Female	PWK	4mo	2021-08-02	2022-01-12	163
PWKF4	Female	PWK	4mo	2021-08-02	2022-01-12	163
2271 1L	Male	NZO	4mo	2021-10-19	2022-03-10	142
2272 1R	Male	NZO	4mo	2021-10-19	2022-03-10	142
2271 B	Male	NZO	4mo	2021-10-19	2022-03-10	142
2271 2L	Male	NZO	4mo	2021-10-19	2022-03-10	142
B6F3	Female	B6	12mo	2021-01-19	2022-01-11	357
B6F5	Female	B6	12mo	2021-01-19	2022-01-11	357
B6F4	Female	B6	12mo	2021-01-19	2022-01-11	357
B6F2	Female	B6	12mo	2021-01-19	2022-01-11	357
57456	Male	A/J	12mo	2020-10-06	2021-12-09	429
57457	Male	A/J	12mo	2020-10-06	2021-12-09	429
57460	Male	A/J	12mo	2020-10-06	2021-12-09	429
57458	Male	A/J	12mo	2020-10-06	2021-12-09	429
57454	Female	A/J	12mo	2020-09-08	2021-12-09	457
57450	Female	A/J	12mo	2020-09-08	2021-12-09	457
57453	Female	A/J	12mo	2020-09-08	2021-12-09	457
57449	Female	A/J	12mo	2020-09-08	2021-12-09	457
61633	Male	WSB	12mo	2020-12-08	2022-01-11	399
61631	Male	WSB	12mo	2020-12-08	2022-01-11	399
61632	Male	WSB	12mo	2020-12-08	2022-01-11	399
61621	Male	WSB	12mo	2020-12-08	2022-01-11	399
B6M5	Male	B6	12mo	2021-01-19	2022-01-11	357
B6M4	Male	B6	12mo	2021-01-19	2022-01-11	357
B6M2	Male	B6	12mo	2021-01-19	2022-01-11	357
B6M3	Male	B6	12mo	2021-01-19	2022-01-11	357
1829 B	Male	NOD	4mo	2021-08-24	2022-01-22	151
1829 1R	Male	NOD	4mo	2021-08-24	2022-01-22	151
1830 B	Male	NOD	4mo	2021-08-24	2022-01-22	151
1829 2L	Male	NOD	4mo	2021-08-24	2022-01-22	151
61690	Male	CAST	18mo+	2020-10-20	2022-09-14	694
61681	Male	CAST	18mo+	2020-10-20	2022-09-14	694
61695	Male	CAST	18mo+	2020-10-20	2022-09-14	694
61689	Male	CAST	18mo+	2020-10-20	2022-09-14	694
61733	Male	CAST	12mo	2020-12-15	2022-01-04	385
61729	Male	CAST	12mo	2020-12-15	2022-01-04	385
61730	Male	CAST	12mo	2020-12-15	2022-01-04	385
61740	Male	CAST	12mo	2020-12-15	2022-01-04	385
61707	Female	CAST	12mo	2020-10-20	2022-01-04	441
61708	Female	CAST	12mo	2020-10-20	2022-01-04	441
61706	Female	CAST	12mo	2020-10-20	2022-01-04	441
61694	Female	CAST	12mo	2020-10-20	2022-01-04	441
1855 B	Male	B6	4mo	2021-10-26	2022-03-04	129
1855 2R	Male	B6	4mo	2021-10-26	2022-03-04	129
1855 1L	Male	B6	4mo	2021-10-26	2022-03-04	129
1855 1R	Male	B6	4mo	2021-10-26	2022-03-04	129
2712 B	Female	B6	4mo	2021-10-26	2022-03-04	129
2712 1L	Female	B6	4mo	2021-10-26	2022-03-04	129
2711 1L	Female	B6	4mo	2021-10-26	2022-03-04	129
2711 1R	Female	B6	4mo	2021-10-26	2022-03-04	129
61718	Female	CAST	18mo+	2020-10-06	2022-09-14	708
59024	Female	WSB	18mo+	2020-05-20	2022-04-12	692
59127	Male	WSB	18mo+	2020-06-15	2022-08-01	777
53078	Male	WSB	18mo+	2020-07-29	2022-08-01	733
53079	Male	WSB	18mo+	2020-07-29	2022-08-01	733
53080	Male	WSB	18mo+	2020-07-29	2022-08-01	733
61495	Male	NZO	18mo+	2020-11-10	2022-09-23	682
61666	Female	CAST	18mo+	2020-09-29	2022-09-14	715
61663	Female	CAST	18mo+	2020-09-29	2022-09-14	715
61665	Female	CAST	18mo+	2020-09-29	2022-09-14	715
53385	Female	129	18mo+	2020-09-22	2022-10-03	741
53366	Female	129	18mo+	2020-09-22	2022-10-03	741
53384	Female	129	18mo+	2020-09-22	2022-10-03	741
53387	Female	129	18mo+	2020-09-22	2022-10-03	741
53368	Male	129	18mo+	2020-09-29	2022-10-03	734
53370	Male	129	18mo+	2020-09-29	2022-10-03	734
53371	Male	129	18mo+	2020-09-29	2022-10-03	734
53372	Male	129	18mo+	2020-09-29	2022-10-03	734
61485	Male	NZO	12mo	2020-11-10	2021-11-18	373
61432	Female	NOD	12mo	2020-11-10	2021-12-30	415
61447	Female	NOD	12mo	2020-12-01	2021-12-30	394
61427	Female	NOD	12mo	2020-11-10	2021-12-30	415
61725	Male	NOD	12mo	2020-12-01	2021-12-30	394
61420	Male	NOD	12mo	2020-12-01	2021-12-30	394
61722	Male	NOD	12mo	2020-10-13	2021-12-30	443
61421	Male	NOD	12mo	2020-10-13	2021-12-30	443
61489	Male	NZO	12mo	2020-11-10	2021-11-18	373
61488	Male	NZO	12mo	2020-11-10	2021-11-18	373
61492	Male	NZO	12mo	2020-11-10	2021-11-16	371
61452	Female	NZO	12mo	2020-11-10	2022-01-05	421
61469	Female	NZO	12mo	2020-11-10	2022-01-05	421
61467	Female	NZO	12mo	2020-11-10	2022-01-05	421
61470	Female	NZO	12mo	2020-11-10	2022-01-05	421
53381	Male	129	12mo	2020-09-29	2021-12-08	435
53392	Male	129	12mo	2020-09-29	2021-12-08	435
53382	Male	129	12mo	2020-09-29	2021-12-08	435
53391	Male	129	12mo	2020-09-29	2021-12-08	435
53378	Female	129	12mo	2020-09-22	2021-12-08	442
53390	Female	129	12mo	2020-09-22	2021-12-08	442
53380	Female	129	12mo	2020-09-22	2021-12-08	442
53393	Female	129	12mo	2020-09-22	2021-12-08	442
1708 B	Female	NOD	4mo	2021-08-10	2021-12-30	142
1708 2L	Female	NOD	4mo	2021-08-10	2021-12-30	142
1816 1L	Female	NOD	4mo	2021-08-17	2021-12-30	135
1816 2L	Female	NOD	4mo	2021-08-17	2021-12-30	135
Balb YM1	Male	Balbc/j	4mo	2022-06-01	2022-10-12	133
Balb YM2	Male	Balbc/j	4mo	2022-06-01	2022-10-12	133
Balb YM3	Male	Balbc/j	4mo	2022-06-01	2022-10-12	133
Balb YM4	Male	Balbc/j	4mo	2022-06-01	2022-10-12	133
Balb YF1	Female	Balbc/j	4mo	2022-06-01	2022-10-12	133
Balb YF2	Female	Balbc/j	4mo	2022-06-01	2022-10-12	133
Balb YF4	Female	Balbc/j	4mo	2022-06-01	2022-10-12	133
3515 1L	Female	Balbc/j	12mo	2022-02-15	2022-11-03	261
3515 1R	Female	Balbc/j	12mo	2022-02-15	2022-11-03	261
3515 B	Female	Balbc/j	12mo	2022-02-15	2022-11-03	261
3515 2L	Female	Balbc/j	12mo	2022-02-15	2022-11-03	261
3517 1L	Male	Balbc/j	12mo	2022-03-01	2022-11-03	247
3517 1R	Male	Balbc/j	12mo	2022-03-01	2022-11-03	247
3517 B	Male	Balbc/j	12mo	2022-03-01	2022-11-03	247
3474 1L	Male	Balbc/j	12mo	2022-03-01	2022-11-03	247
61606	Female	WSB	18mo+	2020-12-08	2022-11-03	695
56056	Female	WSB	18mo+	2021-04-13	2022-11-03	569
56062	Female	WSB	18mo+	2021-04-27	2022-11-03	555
61263	Female	NOD	12mo	2021-01-12	2021-12-30	352
2271 1R	Male	NZO	4mo	2021-10-19	2022-03-10	142
