# Supplementary material for: Genetic context modulates aging and degeneration in the murine retina
Source: Mol Neurodegener. 2025 Jan 20;20:8. doi: 10.1186/s13024-025-00800-9 (PMC11744848; doi:10.1186/s13024-025-00800-9)
Supplement: Supplementary file 10 — Supplementary Material 10. [file 13024_2025_800_MOESM10_ESM.xlsx]

## Sheet: CommonAgingSignature_DEPs
logFC	AveExpr	t	P.Value	adj.P.Val	B	gene	count	sca.t	sca.P.Value	sca.adj.pval	GeneSymbol	EID
-0.0970501	6.02652	-18.6586	4.182e-56	2.02994e-52	116.876	Q1WWK3	676	-18.6912	3.26965e-56	1.58709e-52	H1f5
0.0649171	8.58668	15.0689	7.92958e-41	1.92451e-37	82.0349	P03995	1480	15.1157	5.28214e-41	1.28198e-37	Gfap	14580
-0.0315322	8.18196	-11.2729	9.90702e-26	1.60296e-22	47.6358	Q8K0A8	2557	-11.3754	4.1748e-26	6.75482e-23	Pde6a	225600
-0.0331199	7.94927	-11.1646	2.50484e-25	3.03962e-22	46.7192	A1L371	2276	-11.2532	1.1934e-25	1.44819e-22	Pde6b
-0.0334477	7.97457	-9.9447	6.19684e-21	6.01589e-18	36.7305	Q3UWK3	849	-10.0032	3.9155e-21	3.80116e-18	Prph2	19133
-0.0257613	7.94366	-9.32111	8.40954e-19	6.80332e-16	31.889	O35600	1857	-9.40821	4.32443e-19	3.49846e-16	Abca4	11304
-0.0284743	8.09534	-9.14535	3.24035e-18	2.24695e-15	30.5601	P52785	1044	-9.21012	1.99182e-18	1.38118e-15	Gucy2e	14919
-0.027303	7.70555	-9.07467	5.54881e-18	3.36674e-15	30.0303	Q9Z273	710	-9.14433	3.29326e-18	1.99818e-15	Tulp1	22157
-0.0340218	8.34617	-8.98788	1.07028e-17	5.77238e-15	29.3834	P32958	407	-9.02726	8.01206e-18	4.32117e-15	Rom1	19881
-0.0258294	7.76029	-8.78535	4.88009e-17	2.3688e-14	27.8899	Q3UPX6	3180	-8.85652	2.89217e-17	1.40386e-14	Sag	20215
-0.0285327	8.08742	-8.56205	2.53277e-16	1.11764e-13	26.2697	Q3UUR0	1337	-8.61359	1.74801e-16	7.71351e-14	Rgs9	19739
-0.0348624	8.12127	-8.32181	1.44328e-15	5.83805e-13	24.5587	P29974	781	-8.34972	1.18834e-15	4.80682e-13	Cnga1	12788
-0.0267372	8.1615	-8.04481	1.02964e-14	3.57129e-12	22.6283	Q2TB46	908	-8.09355	7.35084e-15	2.74469e-12	Rcvrn	19674
0.0679095	6.72264	8.04475	1.03004e-14	3.57129e-12	22.6279	P02463	275	8.04413	1.04012e-14	3.60625e-12	Col4a1	12826
-0.0165698	8.11377	-7.67943	1.28107e-13	3.88645e-11	20.1542	Q8K1M3	968	-7.80438	5.48582e-14	1.77521e-11	Prkar2a	19087
0.0594989	6.76153	7.70699	1.06227e-13	3.43751e-11	20.3378	B2RQQ8	280	7.70807	1.05935e-13	3.2138e-11	Col4a2	12827
-0.0183384	7.76874	-7.59409	2.28093e-13	6.51273e-11	19.5885	Q3TU85	1603	-7.69037	1.19479e-13	3.41147e-11	Hspa1b	193740
-0.0238265	7.96066	-7.57731	2.55357e-13	6.88614e-11	19.4778	Q9WVL4	1080	-7.62974	1.80148e-13	4.858e-11	Grk1
-0.0206165	8.19886	-7.48764	4.65439e-13	1.18907e-10	18.8894	Q9QW08	1105	-7.55821	2.91564e-13	7.4487e-11	Pdc	20028
-0.0288253	8.22824	-7.4772	4.98964e-13	1.21098e-10	18.8212	E1AZ71	817	-7.50847	4.06732e-13	9.87138e-11	Cngb1	333329
-0.0205706	8.28497	-7.41619	7.48141e-13	1.72928e-10	18.4244	Q3U1B1	1508	-7.48492	4.75899e-13	1.10001e-10	Gnb1
0.0246976	7.90022	7.40223	8.20512e-13	1.81035e-10	18.3339	Q4FJV4	781	7.44666	6.13791e-13	1.35425e-10	Anxa1	16952
-0.013348	8.06017	-7.03414	8.94786e-12	1.8097e-09	15.9953	B2RQQ5	2654	-7.18581	3.39162e-12	7.1578e-10	Map1b
-0.0204547	8.46341	-7.11351	5.386e-12	1.13668e-09	16.4918	P62806	7966	-7.17416	3.65694e-12	7.39616e-10	H4c1; H4c11; H4c12; H4c14; H4c16; H4c2; H4c3; H4c4; H4c6; H4c8; H4c9; Hist1h4m	100041230; 319155; 319156; 319157; 319158; 319159; 319160; 319161; 320332; 326619; 326620; 69386; 97122
-0.0355846	6.55446	-6.96017	1.43061e-11	2.77766e-09	15.5365	P43275	954	-6.97307	1.32273e-11	2.56821e-09	H1-1	80838
0.035629	8.87441	6.6344	1.08107e-10	2.01827e-08	13.5612	Q99KC8	259	6.64478	1.01749e-10	1.89957e-08	Vwa5a	67776
-0.0264085	7.56306	-6.49025	2.58421e-10	4.64584e-08	12.7112	Q8BYK4	519	-6.51379	2.24922e-10	4.0436e-08	Rdh12	77974
0.0204239	7.72113	6.40388	4.32577e-10	7.49903e-08	12.2091	P10649	717	6.44671	3.36082e-10	5.82622e-08	Gstm1	14862
-0.0229357	8.09381	-6.23018	1.19949e-09	2.0077e-07	11.2159	Q810K5	348	-6.25947	1.01366e-09	1.69665e-07	Ybx1
0.0417552	6.54484	6.17831	1.61973e-09	2.62073e-07	10.9237	B1B0C7	619	6.18169	1.59165e-09	2.57528e-07	Hspg2
-0.015281	8.27162	-5.94943	5.95422e-09	9.32316e-07	9.6583	Q6PER3	513	-6.01508	4.12263e-09	6.45523e-07	Mapre3	100732
-0.0142576	8.14749	-5.89904	7.88987e-09	1.16053e-06	9.38502	Q7TNV0	797	-5.97367	5.20646e-09	7.89755e-07	Dek	110052
-0.0235969	8.54386	-5.90519	7.62403e-09	1.15647e-06	9.41829	Q9Z1L4	640	-5.92767	6.73717e-09	9.90977e-07	Rs1	20147
-0.0141003	8.23733	-5.82535	1.18671e-08	1.6458e-06	8.98891	O08528	1553	-5.89881	7.91364e-09	1.12979e-06	Hk2	15277
-0.0328278	7.08412	-5.87009	9.26653e-09	1.32293e-06	9.22892	P15409	684	-5.87803	8.88261e-09	1.19357e-06	Rho	212541
-0.0133462	8.29519	-5.79319	1.41628e-08	1.858e-06	8.81738	Q8CJ40	4218	-5.87474	9.04603e-09	1.19357e-06	Crocc	230872
-0.0145398	7.98252	-5.80587	1.32104e-08	1.7812e-06	8.88489	P07901	2856	-5.87371	9.09811e-09	1.19357e-06	Hsp90aa1	15519
-0.020393	7.56252	-5.60211	3.98637e-08	5.09206e-06	7.81464	Q99LD8	411	-5.62922	3.45291e-08	4.41064e-06	Ddah2	51793
-0.0132533	8.33101	-5.53939	5.56513e-08	6.75328e-06	7.49174	P28352	705	-5.61107	3.80534e-08	4.73618e-06	Apex1	11792
-0.0146106	8.14858	-5.53387	5.73023e-08	6.78403e-06	7.46346	Q04750	494	-5.59124	4.23062e-08	5.1037e-06	Top1	21969
-0.012113	8.0592	-5.49822	6.91643e-08	7.99341e-06	7.28147	P14733	2197	-5.58367	4.40477e-08	5.1037e-06	Lmnb1	16906
-0.0243896	8.73284	-5.56671	4.81432e-08	5.99198e-06	7.63197	P20612	1372	-5.58319	4.41605e-08	5.1037e-06	Gnat1	14685
-0.0115744	8.37706	-5.43233	9.76809e-08	1.10266e-05	6.94772	O88844	1129	-5.52321	6.07085e-08	6.85301e-06	Idh1	15926
-0.0116508	7.98097	-5.3728	1.33046e-07	1.43512e-05	6.6492	A2A841	1216	-5.45927	8.49682e-08	9.37353e-06	Epb41
-0.0133735	8.05966	-5.37789	1.29593e-07	1.42965e-05	6.67459	Q9CXW3	239	-5.44162	9.31786e-08	1.00509e-05	Cacybp	12301
-0.0124732	8.01081	-5.24432	2.56788e-07	2.70967e-05	6.01458	P63158	748	-5.31308	1.81108e-07	1.91108e-05	Hmgb1	15289
0.0178517	7.92122	5.22025	2.9003e-07	2.93293e-05	5.89719	P16460	728	5.24976	2.50084e-07	2.54045e-05	Ass1	11898
-0.0233259	8.67624	-5.23409	2.70434e-07	2.79295e-05	5.96465	P84228	1690	-5.24887	2.51219e-07	2.54045e-05	H3c13; H3c14; H3c15; H3c2; H3c3; H3c4; H3c6; H3c7	15077; 260423; 319148; 319149; 319150; 319151; 319154; 97114
-0.0158717	8.13168	-5.16507	3.82765e-07	3.79172e-05	5.62979	Q9D517	611	-5.2028	3.17064e-07	3.14088e-05	Agpat3	28169
-0.0113322	8.13473	-5.11724	4.85877e-07	4.71689e-05	5.40003	Q80UE5	2896	-5.19586	3.28318e-07	3.18731e-05	Epb41l2
-0.0187673	8.48758	-5.09982	5.29738e-07	5.04186e-05	5.31682	Q3U4D1	950	-5.12384	4.70673e-07	4.42011e-05
-0.0113409	8.28436	-5.04752	6.85697e-07	6.40072e-05	5.06846	Q3V117	1808	-5.12263	4.73519e-07	4.42011e-05	Acly	104112
0.0110658	9.07161	5.02025	7.83771e-07	7.04523e-05	4.93988	P14824	869	5.09818	5.34609e-07	4.89621e-05	Anxa6	11749
-0.0101262	8.2583	-4.96894	1.00635e-06	8.72286e-05	4.69956	Q5F2D0	1314	-5.0606	6.43592e-07	5.78517e-05	Acsl6	216739
-0.0251182	7.56604	-5.03278	7.37115e-07	6.75086e-05	4.99891	Q924K1	344	-5.04286	7.02237e-07	6.19756e-05	Aipl1	114230
-0.00954073	8.30104	-4.91326	1.31678e-06	0.000112135	4.44125	Q9JHU4	6793	-5.01397	8.08984e-07	6.94361e-05	Dync1h1	13424
-0.0193591	8.22126	-4.99188	9.00172e-07	7.94443e-05	4.80673	Q3TWY9	174	-5.01236	8.15381e-07	6.94361e-05	Rab28	100972
-0.0234003	7.37308	-4.90182	1.39117e-06	0.000116427	4.38848	P43274	2522	-4.91311	1.3189e-06	0.000108248	H1-4	50709
-0.0138312	7.97504	-4.8703	1.61761e-06	0.000130864	4.24372	E9PWE8	1487	-4.91306	1.31924e-06	0.000108248	Dpysl3	22240
-0.018347	8.25806	-4.88824	1.4847e-06	0.000122148	4.32601	Q9DB73	276	-4.91011	1.33805e-06	0.000108248	Cyb5r1	72017
-0.0180232	8.17907	-4.84335	1.83914e-06	0.000146347	4.12056	Q8JZN7	463	-4.86552	1.65636e-06	0.000131803	Rhot2	214952
-0.00992065	8.28042	-4.75866	2.74219e-06	0.000213277	3.73756	Q542R8	483	-4.84214	1.85124e-06	0.000144934	Gnaz	14687
-0.0193624	7.73207	-4.75115	2.8403e-06	0.000215419	3.70388	Q61012	718	-4.76831	2.62295e-06	0.000199896	Gngt1	14699
-0.0115085	7.98674	-4.70917	3.45401e-06	0.000254027	3.51652	Q8BTY3	810	-4.76729	2.63563e-06	0.000199896	Ppa1
-0.0272116	7.73289	-4.75665	2.76812e-06	0.000213277	3.72854	Q811G0	158	-4.7625	2.69543e-06	0.000201286	Bbs9	319845
-0.0103788	8.24491	-4.65798	4.3761e-06	0.000312376	3.29006	A0A1S6GWH5	2069	-4.72858	3.15825e-06	0.000232275	Uba1	22201
-0.0171825	8.16008	-4.70174	3.5752e-06	0.000259015	3.4835	P18572	597	-4.72427	3.22226e-06	0.000233446	Bsg	12215
0.0323365	7.70804	4.71265	3.39862e-06	0.000253798	3.532	Q3U9Q8	230	4.71498	3.36463e-06	0.000240175	Gsn
-0.0145972	7.97815	-4.64353	4.67658e-06	0.000324287	3.22653	Q9D1R9	261	-4.67563	4.03718e-06	0.000284007	Rpl34	619547; 68436
-0.0124361	7.94886	-4.61598	5.30524e-06	0.000362699	3.10593	Q544R5	798	-4.6617	4.30493e-06	0.000298516	Tardbp	230908
-0.0242153	7.10359	-4.6497	4.54582e-06	0.000319789	3.25366	P15864	2882	-4.65781	4.38271e-06	0.000299629	H1-2	50708
-0.023305	8.26033	-4.57674	6.34258e-06	0.000427596	2.93525	Q14A47	277	-4.58533	6.10441e-06	0.000406168	Tma7	66167
-0.0132075	8.12168	-4.54729	7.2466e-06	0.000481849	2.80798	O08749	849	-4.58518	6.10841e-06	0.000406168	Dld	13382
-0.0101996	8.3188	-4.42019	1.27732e-05	0.000815806	2.26733	A0A0G2JGX4	3324	-4.48219	9.70964e-06	0.00063511	Atp1a3
-0.0149336	7.82695	-4.45341	1.10287e-05	0.000723423	2.40728	A0A1B0GSX0	1385	-4.47981	9.8132e-06	0.00063511	Ldha	16828
-0.0100896	8.26333	-4.37702	1.54389e-05	0.000936757	2.08682	A0A338P6I6	426	-4.43853	1.17872e-05	0.000752833	Dlg4
-0.0115784	7.6834	-4.38275	1.50564e-05	0.000925114	2.11071	P30416	636	-4.42813	1.2341e-05	0.000777963	Fkbp4	14228
0.0450754	7.91333	4.4232	1.26048e-05	0.000815783	2.27998	A2APM3	127	4.4213	1.27187e-05	0.000790048	Cd44	12505
-0.0169853	8.05315	-4.40049	1.39301e-05	0.000873516	2.18475	Q9WVE8	434	-4.41882	1.28582e-05	0.000790048	Pacsin2	23970
-0.0250515	7.10115	-4.39875	1.40367e-05	0.000873516	2.17748	Q91WD8	489	-4.40429	1.37072e-05	0.000831683	Slc24a1	214111
-0.0111663	7.92558	-4.35063	1.73222e-05	0.00102539	1.97729	Q9DBJ1	1140	-4.39873	1.40463e-05	0.000841736	Pgam1	18648
-0.0114729	8.26007	-4.3342	1.86036e-05	0.00107502	1.9094	A0A0R4J0Z1	576	-4.37887	1.53229e-05	0.000907043	Pdia4	12304
-0.0160722	8.2537	-4.35108	1.72883e-05	0.00102539	1.97915	Q2M4H5	514	-4.37138	1.58335e-05	0.000925972	Cul5	75717
-0.011454	7.9831	-4.31857	1.99065e-05	0.00112356	1.84502	P52480	4161	-4.36289	1.64305e-05	0.00094945	Pkm	18746
-0.0118407	7.91656	-4.31382	2.03189e-05	0.00113366	1.82552	A0A668KLC6	1064	-4.35477	1.70222e-05	0.00097093	Map2
-0.0147895	7.19856	-4.32786	1.91222e-05	0.00109199	1.88325	Q9WUL7	496	-4.35235	1.72023e-05	0.00097093	Arl3	56350
-0.0110771	7.81356	-4.29899	2.16623e-05	0.00117861	1.76466	P97807	712	-4.34609	1.76775e-05	0.000986282	Fh	14194
-0.0432658	3.89392	-4.33496	1.85424e-05	0.00107502	1.91253	Q3U292	2767	-4.33325	1.86907e-05	0.00103096	H1f3
-0.00868397	8.44524	-4.24571	2.72186e-05	0.00143608	1.54775	Q99LF4	545	-4.32339	1.95065e-05	0.00106292	Rtcb	28088
-0.014749	8.24403	-4.29695	2.18532e-05	0.00117861	1.75632	Q3TI98	601	-4.32101	1.9708e-05	0.00106292	Farsb
-0.0109534	7.69082	-4.26112	2.5485e-05	0.00135939	1.61025	Q3TEK2	2847	-4.30807	2.08413e-05	0.00111169	Hspa8
-0.0403422	7.15736	-4.30222	2.1362e-05	0.00117831	1.77793	Q9CPT5	125	-4.30096	2.149e-05	0.00113383	Nop16	28126
-0.00925682	7.8307	-4.22904	2.92211e-05	0.00149305	1.48036	Q3U0V1	1415	-4.29571	2.19821e-05	0.00114732	Khsrp	16549
-0.0189543	8.02227	-4.23795	2.81333e-05	0.00146838	1.51637	P12658	578	-4.24979	2.67632e-05	0.00138201	Calb1	12307
-0.0097256	7.78178	-4.18679	3.49423e-05	0.00174856	1.31072	Q3TVV6	1813	-4.24466	2.7355e-05	0.0013977	Hnrnpu
-0.0220085	7.61971	-4.23032	2.90627e-05	0.00149305	1.48552	Q3UYZ8	214	-4.23769	2.81793e-05	0.00142481	Ctcf
-0.0359486	5.52398	-4.21137	3.1496e-05	0.00159252	1.40922	Q91VB8	365	-4.21094	3.15692e-05	0.00157976	Hba-a1	110257; 15122
-0.0109525	8.41942	-4.16005	3.90996e-05	0.00193663	1.20415	P09411	2158	-4.20348	3.2582e-05	0.0016138	Pgk1	18655
-0.0093169	7.94245	-4.12711	4.48718e-05	0.00215651	1.0737	P48722	1639	-4.18788	3.47995e-05	0.00170623	Hspa4l	18415
-0.0153299	8.04505	-4.1415	4.22559e-05	0.0020511	1.13059	P51859	542	-4.16072	3.90088e-05	0.00188077	Hdgf	15191
-0.0223096	8.343	-4.15346	4.01947e-05	0.00197076	1.17797	Q91WN1	286	-4.15996	3.91343e-05	0.00188077	Dnajc9	108671
-0.00914885	8.12963	-4.09531	5.12045e-05	0.00243673	0.948713	Q6A0F1	1135	-4.15703	3.96173e-05	0.00188532	Cct8
-0.0155463	7.93157	-4.08773	5.28367e-05	0.00248999	0.91902	Q80X80	553	-4.10543	4.91254e-05	0.00231509	C2cd2l	71764
-0.00972458	8.53279	-4.01973	6.98468e-05	0.00316857	0.655141	Q9D8E6	720	-4.07047	5.67601e-05	0.00264917	Rpl4	67891
-0.0164612	8.55332	-4.02986	6.70183e-05	0.00307361	0.694199	Q80XH2	345	-4.04432	6.3197e-05	0.00289512	Impg2	224224
-0.0228818	7.38503	-4.03903	6.45509e-05	0.00301279	0.729649	Q3UG43	241	-4.04422	6.32225e-05	0.00289512	Oard1
-0.0190242	7.73955	-4.02948	6.71204e-05	0.00307361	0.692761	Q3V299	484	-4.03908	6.45661e-05	0.00290421	Unc119	22248
-0.00951643	7.93273	-3.98701	7.97746e-05	0.00358543	0.529638	Q60864	1196	-4.03888	6.46177e-05	0.00290421	Stip1	20867
-0.00892232	8.25965	-3.96217	8.81909e-05	0.00388434	0.43499	Q64511	1550	-4.02084	6.95593e-05	0.00309762	Top2b	21974
-0.00936325	7.98749	-3.96185	8.83042e-05	0.00388434	0.433779	Q9CPQ1	302	-4.0145	7.13809e-05	0.00314985	Cox6c	12864
-0.0150622	7.76014	-3.96039	8.88261e-05	0.00388434	0.428219	Q80WM3	502	-3.97754	8.29236e-05	0.00362623	Cplx4	225644
-0.00974488	8.19039	-3.92832	0.000101026	0.00430158	0.306863	Q52KG9	1032	-3.97521	8.3708e-05	0.00362785	Cct6a	12466
-0.0213081	7.63467	-3.94347	9.5076e-05	0.00412052	0.36409	Q148R9	262	-3.94951	9.28366e-05	0.00398786	Rgs9bp	243923
-0.023942	7.66738	-3.93658	9.77397e-05	0.00419848	0.338037	Q9JKB3	347	-3.94035	9.63134e-05	0.00410092	Ybx3	56449
-0.0138898	8.82998	-3.91234	0.00010768	0.00450586	0.246749	P62983	436	-3.9325	9.93897e-05	0.00419511	Rps27a	78294
-0.0102659	8.06448	-3.8841	0.000120472	0.00499804	0.141026	Q3UB67	639	-3.92427	0.000102713	0.004298	Rpl3
-0.0220085	6.99149	-3.91263	0.000107557	0.00450586	0.24783	Q08288	295	-3.9178	0.000105404	0.00437291	Lyar	17089
-0.0083908	8.38923	-3.84157	0.000142476	0.00576316	-0.0168323	Q9Z2I9	1048	-3.90241	0.000112066	0.00460989	Sucla2	20916
-0.0120503	7.96753	-3.87059	0.000127085	0.0052099	0.0907192	Q58ET1	566	-3.898	0.000114048	0.004652	Rpl7a	27176
-0.0190106	7.92972	-3.86932	0.000127725	0.0052099	0.0859913	Q8CAN1	632	-3.87747	0.00012372	0.00500448	Stx3
-0.00828766	8.28882	-3.79575	0.000170409	0.0066707	-0.185095	Q9D6Z1	473	-3.8559	0.00013472	0.00540437	Nop56	67134
-0.0145763	8.0702	-3.83491	0.000146246	0.00586675	-0.041388	Q3UJS2	292	-3.85153	0.000137056	0.00545301	Fbl
-0.0104415	7.92438	-3.79957	0.000167894	0.0066707	-0.171126	Q9CU62	717	-3.83554	0.00014594	0.00575929	Smc1a	24061
-0.00928379	8.36766	-3.78675	0.000176471	0.00679832	-0.217919	Q91VD9	1091	-3.83316	0.000147309	0.00576642	Ndufs1	227197
-0.0111255	8.13432	-3.7973	0.000169382	0.0066707	-0.179417	Q8K2B3	775	-3.82831	0.000150129	0.00582983	Sdha	66945
-0.00829484	8.49482	-3.76244	0.000193876	0.00729516	-0.306221	P56480	2097	-3.82083	0.000154591	0.00591759	Atp5f1b	11947
-0.00879431	8.24219	-3.76889	0.000189109	0.0071801	-0.282855	P62889	418	-3.82044	0.000154828	0.00591759	Rpl30	19946
-0.00972596	8.40584	-3.76858	0.000189339	0.0071801	-0.283998	P19783	609	-3.80972	0.000161445	0.00607654	Cox4i1	12857
-0.0132796	8.91377	-3.78948	0.000174614	0.0067806	-0.207986	Q9D066	682	-3.80964	0.00016149	0.00607654	Impa1
-0.010117	8.30257	-3.75078	0.000202796	0.00751429	-0.348424	Q9CZM2	303	-3.78779	0.000175821	0.00656488	Rpl15	66480
-0.00961881	8.09904	-3.73595	0.00021469	0.00783538	-0.401877	E0CYE2	594	-3.77695	0.000183364	0.00676134	Impdh1
-0.0131541	7.97822	-3.75627	0.000198552	0.00741364	-0.328583	Q920Q6	201	-3.77624	0.000183868	0.00676134	Msi2	76626
-0.0093315	8.48502	-3.7276	0.000221673	0.00797039	-0.431889	P68040	904	-3.77119	0.000187498	0.00680318	Rack1	14694
-0.00957413	8.06313	-3.72955	0.000220025	0.00797017	-0.424893	Q542X7	993	-3.77076	0.000187809	0.00680318	Cct2	12461
-0.00879369	7.99843	-3.71009	0.000237015	0.00839758	-0.494604	O08599	2244	-3.75913	0.000196439	0.00706309	Stxbp1	20910
-0.0137656	8.32121	-3.71958	0.000228579	0.00815825	-0.460644	Q8R1Q8	551	-3.73685	0.000214016	0.00758904	Dync1li1	235661
-0.00767466	8.29307	-3.67252	0.000273389	0.00947877	-0.628304	Q3UBU0	1810	-3.73663	0.000214194	0.00758904	Hsp90b1
-0.0529231	8.62339	-3.73629	0.000214408	0.00783538	-0.400647	Q9CPN9	118	-3.73331	0.000216943	0.00763075	Prss3b	67373
-0.0126011	8.24413	-3.68821	0.000257605	0.00906099	-0.572636	P80316	944	-3.7091	0.000237988	0.00831076	Cct5	12465
-0.0159124	8.09791	-3.68235	0.000263395	0.00919798	-0.593446	Q8BG51-4	535	-3.69368	0.000252379	0.00872349	Rhot1
-0.010248	7.93395	-3.65944	0.000287235	0.00974992	-0.674536	Q8CAQ8	1559	-3.69262	0.000253402	0.00872349	Immt	76614
-0.0145245	7.67037	-3.66232	0.000284128	0.00974992	-0.664361	Q9CQL1	246	-3.67652	0.000269358	0.00920748	Magohb	66441
-0.0112586	8.23309	-3.64626	0.000301855	0.0101049	-0.720974	Q922Q8	391	-3.67258	0.000273404	0.00928044	Lrrc59	98238
-0.0163035	8.13075	-3.66015	0.000286465	0.00974992	-0.672023	O55234	364	-3.67049	0.00027558	0.00928933	Psmb5	19173
-0.0164072	8.39093	-3.65513	0.000291943	0.00984093	-0.689746	Q91WS0	159	-3.66518	0.000281164	0.0094122	Cisd1	52637
-0.00916083	8.19313	-3.61604	0.000338062	0.0111629	-0.826862	Q9DCX2	1138	-3.65721	0.000289746	0.00963308	Atp5pd	71679
-0.00914105	8.13838	-3.59838	0.000361079	0.011763	-0.888387	Q3TET0	742	-3.63909	0.000310196	0.0102428	Cct7
-0.0151126	8.87532	-3.61671	0.000337214	0.0111629	-0.824517	Q8K183	658	-3.62893	0.000322245	0.0105688	Pdxk	216134
-0.0136673	8.06619	-3.60646	0.000350372	0.0114912	-0.860273	Q8C0C7	361	-3.62221	0.000330451	0.0106941	Farsa	66590
-0.00907571	8.32488	-3.58146	0.000384492	0.0122784	-0.947036	Q8BG39	486	-3.62219	0.000330472	0.0106941	Sv2b	64176
-0.00945885	8.13262	-3.57742	0.000390293	0.0123822	-0.961011	O08547	281	-3.61435	0.000340304	0.0109393	Sec22b	20333
-0.0139096	8.13948	-3.58346	0.000381646	0.0122683	-0.940101	B2MWM9	938	-3.59819	0.000361436	0.0115422	Calr	12317
-0.00917585	8.01663	-3.55603	0.000422372	0.0130585	-1.03469	Q99L47	574	-3.59487	0.000365925	0.0115638	St13	70356
-0.00883419	8.49937	-3.55201	0.00042867	0.0131694	-1.04849	Q8C605	1288	-3.59417	0.000366878	0.0115638	Pfkp	56421
0.0347407	8.5039	3.59068	0.000371554	0.0120235	-0.915086	O89086	211	3.58945	0.000373369	0.0116925	Rbm3	19652
-0.019475	7.1741	-3.57221	0.000397884	0.0125411	-0.978983	Q8CGP7	2676	-3.57752	0.000390253	0.0121428	H2ac15	319169
-0.0159014	7.93763	-3.56576	0.000407483	0.0127608	-1.00122	A0A0A0MQN6	327	-3.57579	0.000392752	0.0121428	Crx	12951
-0.0157663	7.79238	-3.56187	0.000413376	0.0128623	-1.01461	O55142	361	-3.57211	0.000398141	0.0122315	Rpl35a	57808
-0.0131492	8.59797	-3.5401	0.000447856	0.0136723	-1.08931	Q9CPU0	526	-3.55639	0.000421934	0.0128809	Glo1	109801
-0.0063868	8.41303	-3.47329	0.000571279	0.0165059	-1.31591	Q8BH59	1199	-3.5535	0.00042645	0.0128922	Slc25a12	78830
-0.00800542	8.17088	-3.50257	0.000513709	0.0152978	-1.21709	P09103	1380	-3.55276	0.000427614	0.0128922	P4hb	18453
-0.0092497	8.13957	-3.50344	0.000512085	0.0152978	-1.21414	G5E924	1099	-3.53978	0.000448511	0.0134387	Hnrnpl
-0.00753861	8.02651	-3.47738	0.000562884	0.0164593	-1.30214	Q8BYI9	585	-3.53336	0.000459189	0.0136743	Tnr	21960
-0.010008	7.6977	-3.49347	0.000530991	0.015716	-1.24788	P62830	224	-3.52347	0.000476126	0.0140922	Rpl23	65019
-0.0185675	8.48997	-3.51462	0.000491652	0.0148228	-1.17623	A0A0G2JDH9	227	-3.52043	0.00048144	0.0141631	Prom1	19126
-0.0223947	6.71018	-3.51592	0.000489312	0.0148228	-1.17179	Q3UMU9	326	-3.51862	0.000484646	0.0141715	Hdgfl2	15193
-0.00783634	8.23598	-3.46524	0.000588129	0.0166946	-1.34294	H7BX01	853	-3.51606	0.000489187	0.0142186	Opa1	74143
-0.0110169	7.77577	-3.48372	0.00055011	0.0161832	-1.28079	Q5I0T8	192	-3.50743	0.000504831	0.014586	Rpl19	19921
-0.00772038	8.14224	-3.44719	0.000627596	0.017211	-1.4033	Q3TGU7	498	-3.49884	0.000520871	0.0149604	Pa2g4	18813
-0.00836728	8.03132	-3.45192	0.000617029	0.0170174	-1.38752	Q564E6	1057	-3.49531	0.000527593	0.0150643	Ssb	20823
-0.00997992	8.23901	-3.45841	0.000602783	0.0168837	-1.36582	O88569	2301	-3.48767	0.000542431	0.0153974	Hnrnpa2b1	53379
-0.0106234	8.79768	-3.45625	0.000607487	0.0168837	-1.37304	Q8R1W8	666	-3.48148	0.000554731	0.015655	Impg1	63859
-0.0152178	7.91734	-3.46907	0.000580046	0.016562	-1.33007	Q3U4Y0	463	-3.4793	0.000559116	0.0156876	H1f0
-0.011904	7.89601	-3.45656	0.000606816	0.0168837	-1.37201	Q3UIJ2	406	-3.47575	0.000566354	0.0157621	Eif2s3x
-0.0288713	7.7389	-3.47496	0.000567828	0.0165044	-1.31028	A6H669	281	-3.47482	0.000568268	0.0157621	Bbs4	102774
-0.00705428	8.53839	-3.41109	0.000714111	0.0189415	-1.5232	P05201	1503	-3.47202	0.000574043	0.0158319	Got1	14718
-0.0368488	7.09687	-3.47146	0.000575066	0.016517	-1.32206	Q544R9	164	-3.46976	0.000578744	0.0158713	Hmgb3	15354
-0.00714237	8.33686	-3.40833	0.000721159	0.0190245	-1.53231	A1A4T2	912	-3.46746	0.000583562	0.0159135	Ganab	14376
-0.0123069	8.78229	-3.44303	0.000637038	0.0173718	-1.41717	Q9EQU5-2	366	-3.46047	0.00059847	0.0162289	Set
0.0238958	8.20462	3.45569	0.000608705	0.0168837	-1.3749	Q61292	438	3.45732	0.000605305	0.0163231	Lamb2	16779
-0.0166007	7.94121	-3.43337	0.000659499	0.0176862	-1.44936	Q9D5T0	160	-3.44093	0.000642017	0.0172174	Atad1	67979
-0.00802167	8.29669	-3.39152	0.000765514	0.0197649	-1.58767	P80318	1218	-3.43655	0.000652167	0.017302	Cct3	12462
0.0502791	8.18396	3.43907	0.000646154	0.017522	-1.43037	Q6PAL3	69	3.43624	0.000652898	0.017302	Ap3s2	11778
0.086312	3.27533	3.43733	0.000650209	0.017534	-1.43618	Q6GQT1	53	3.43366	0.000658953	0.017302	A2m	232345
-0.0191435	8.05197	-3.4288	0.00067037	0.017879	-1.46454	P50149	771	-3.43346	0.00065943	0.017302	Gnat2	14686
-0.00991268	8.41241	-3.39978	0.000743424	0.0192972	-1.56052	Q99LC3	543	-3.42785	0.000672807	0.0175581	Ndufa10	67273
-0.00926022	7.96607	-3.38617	0.000780168	0.0199873	-1.60525	Q9DCC5	436	-3.41857	0.000695477	0.0180527	Cbx3	12417
-0.00771091	8.05814	-3.36496	0.000840844	0.0212576	-1.67465	Q571M2	1485	-3.41289	0.000709695	0.0182497	Hspa4
-0.0153664	8.20083	-3.40331	0.000734149	0.0192625	-1.54888	E9QB02	246	-3.41254	0.000710588	0.0182497	Mars1	216443
-0.00663851	8.20983	-3.3405	0.000916254	0.0222375	-1.75417	Q5U222	1702	-3.40561	0.000728326	0.0186068	Ddx5
-0.0216873	8.0479	-3.40091	0.000740445	0.0192972	-1.5568	Q9JM62	121	-3.40346	0.000733913	0.0186514	Reep6	70335
-0.00806483	8.17253	-3.35474	0.000871617	0.0217862	-1.70794	Q9DB77	1041	-3.39769	0.000749107	0.0189384	Uqcrc2	67003
-0.0184993	7.65462	-3.38538	0.000782364	0.0199873	-1.60786	P30681	820	-3.39036	0.000768844	0.0193138	Hmgb2	97165
-0.00859676	8.34228	-3.35211	0.000879706	0.0217862	-1.71649	P12382	1313	-3.38924	0.000771917	0.0193138	Pfkl	18641
-0.00887118	8.13525	-3.35213	0.000879641	0.0217862	-1.71642	Q3TGZ3	377	-3.38669	0.000778916	0.019389	Idh3g	15929
-0.0114451	7.77137	-3.36258	0.000847915	0.0213253	-1.68241	Q62425	374	-3.38179	0.00079252	0.0195325	Ndufa4	17992
-0.00828803	8.47221	-3.34126	0.000913823	0.0222375	-1.75171	P17427	1846	-3.38115	0.000794336	0.0195325	Ap2a2	11772
-0.00783373	8.17375	-3.33531	0.000933052	0.0224645	-1.77098	Q9QZQ8	1291	-3.38029	0.000796754	0.0195325	LOC110307790
-0.0324572	8.10444	-3.37755	0.000804325	0.0204408	-1.63351	Q0VEE0	174	-3.37642	0.000807716	0.0196249	Nt5e	23959
-0.00998699	7.95147	-3.34987	0.000886638	0.0218464	-1.72376	A0A1B0GRU0	259	-3.37611	0.000808606	0.0196249	Slc17a7
-0.00851789	8.00769	-3.31939	0.000986328	0.0234052	-1.82234	Q545X8	863	-3.35611	0.000867629	0.0209526	Rps4x	20102
-0.0133564	8.07655	-3.34113	0.00091423	0.0222375	-1.75212	Q9Z2X1	726	-3.35384	0.000874575	0.0210158	Hnrnpf	98758
-0.0427564	5.11078	-3.33475	0.000934864	0.0224645	-1.77278	Q8CHT1	122	-3.33238	0.000942841	0.0225446	Ngef	53972
-0.0140898	8.40144	-3.31877	0.000988475	0.0234052	-1.82435	Q99020	771	-3.3295	0.000952374	0.0226609	Hnrnpab	15384
-0.00644803	8.28298	-3.26138	0.00120545	0.0273423	-2.00763	F7BQW7	1307	-3.32567	0.000965188	0.0228538	Synj1
-0.0299632	5.88	-3.32447	0.000969043	0.0231711	-1.80599	Q54AH9	714	-3.32376	0.000971652	0.0228951	Hbb-b2
-0.00676714	8.12348	-3.25631	0.00122659	0.0274012	-2.02366	Q99KP6	522	-3.31384	0.00100578	0.0235849	Prpf19	28000
-0.0287716	7.91118	-3.31277	0.00100934	0.0237833	-1.84367	B1ATV5	231	-3.3123	0.00101119	0.0235976	Bbs7
-0.00798326	7.81982	-3.26216	0.00120224	0.0273423	-2.00517	D3YXK2	503	-3.30228	0.00104698	0.0243161	Safb	224903
-0.0149266	8.44597	-3.28563	0.00110889	0.0257537	-1.93056	I7HLV2	311	-3.29439	0.00107602	0.0248713	Rpl10
0.0242294	8.59549	3.29091	0.00108883	0.0255323	-1.91371	F8WHX2	150	3.29179	0.00108573	0.024977	Cutc	66388
-0.010302	8.16912	-3.26688	0.00118289	0.0270837	-1.9902	Q9QUR6	703	-3.28932	0.00109503	0.0250287	Prep	19072
-0.0118037	8.28626	-3.27226	0.00116118	0.0267126	-1.9731	Q497E9	397	-3.28846	0.00109829	0.0250287	Rps8	20116
0.10605	6.34935	3.28866	0.00109732	0.0256077	-1.92088	Q8BGB4	53	3.28499	0.00111153	0.0251634	Bcam
-0.0142584	8.36985	-3.27436	0.00115282	0.0266465	-1.96643	Q8BU20	214	-3.2842	0.00111457	0.0251634	Ndufb5
-0.0107872	8.0244	-3.25967	0.00121253	0.0273749	-2.01303	Q8R016	362	-3.27961	0.00113236	0.0254467	Blmh	104184
-0.0118034	8.52671	-3.25535	0.00123063	0.0274012	-2.02669	Q545V3	1840	-3.27127	0.00116537	0.0260679	Eno2	13807
-0.0137299	8.25824	-3.257	0.00122371	0.0274012	-2.0215	A0A1B0GS68	377	-3.26773	0.00117967	0.0262667	Gm45713
-0.00637972	8.11373	-3.19513	0.00151046	0.0321047	-2.21542	P20029	1660	-3.25677	0.0012249	0.0270661	Hspa5	14828
-0.00787282	8.15618	-3.21661	0.00140452	0.0305719	-2.1485	Q9CZP6	824	-3.25617	0.00122741	0.0270661	Rps3
0.0149025	9.6913	3.24661	0.00126803	0.0281051	-2.0543	A0A0R4J0Z3	345	3.25501	0.00123231	0.0270661	Aqp4	11829
-0.00669315	8.27861	-3.19226	0.00152518	0.0321879	-2.22435	Q564F4	1112	-3.24758	0.00126406	0.027585	Cct4	12464
-0.0143494	8.04464	-3.23757	0.00130781	0.028855	-2.08277	Q80XN0	270	-3.24683	0.0012673	0.027585	Bdh1	71911
-0.00879509	8.1753	-3.21396	0.00141721	0.0305835	-2.15678	Q3TXS9	619	-3.24467	0.0012767	0.0276657	Rps2
-0.0163832	8.02531	-3.23469	0.0013207	0.0290075	-2.09181	Q3UGT1	280	-3.24087	0.00129341	0.0278688	Cpt1a	12894
-0.00669408	8.29692	-3.18466	0.00156475	0.0327384	-2.2479	Q5SX53	939	-3.23954	0.00129927	0.0278688	Slc25a11	67863
-0.00770806	8.11684	-3.19793	0.00149625	0.0319947	-2.20673	Q921M3	1056	-3.23864	0.0013033	0.0278688	Sf3b3	101943
0.0182203	8.07822	3.23248	0.00133068	0.0290952	-2.09875	Q3UXR4	907	3.23673	0.00131182	0.0279281	Ezr
-0.00778623	8.19793	-3.19432	0.00151462	0.0321047	-2.21795	Q5DTP7	772	-3.23397	0.00132423	0.0280453	Chd4
0.00905596	8.47971	3.20449	0.00146344	0.0314315	-2.18632	Q3TFD9	2459	3.23294	0.00132889	0.0280453	Vim
-0.007832	8.46499	-3.18495	0.0015632	0.0327384	-2.24699	Q58EU6	664	-3.22371	0.00137128	0.0288147	Rpl5	100503670
-0.0246745	5.0908	-3.21387	0.00141765	0.0305835	-2.15707	P18608	259	-3.21436	0.00141553	0.0295278	Hmgn1	15312
-0.00702895	8.16616	-3.16563	0.00166805	0.0341633	-2.30666	Q9WV02	803	-3.21398	0.00141739	0.0295278	Rbmx	19655
-0.0108054	7.79335	-3.18008	0.00158902	0.0331034	-2.26205	Q5M9N5	289	-3.19832	0.00149454	0.0310021	Rpl28
-0.0124569	8.35794	-3.17206	0.00163246	0.0337191	-2.28685	Q642K1	299	-3.18468	0.00156489	0.0323233	Rpl18	19899
-0.00780505	8.20092	-3.14565	0.00178321	0.0357673	-2.36797	P35486	848	-3.18318	0.00157284	0.0323498	Pdha1	18597
-0.0104675	8.12107	-3.15652	0.00171968	0.0347805	-2.33466	Q1HL32	545	-3.17574	0.00161267	0.0330291	Smc3	13006
-0.0322905	2.03189	-3.17331	0.0016256	0.0337191	-2.28297	A0A087WQ99	48	-3.17195	0.00163336	0.0331627	Gm29666
-0.0135563	7.73909	-3.1618	0.00168958	0.0344415	-2.31845	Q8C2E6	180	-3.17171	0.00163467	0.0331627	Slc16a1
-0.0134675	8.29337	-3.1607	0.00169582	0.0344415	-2.32183	P51410	236	-3.17079	0.00163969	0.0331627	Rpl9	20005
0.0717133	7.65169	3.16976	0.00164508	0.0338357	-2.29392	Q8C2S9	48	3.16648	0.0016636	0.0335052	Mvp
-0.0128303	8.14495	-3.15381	0.00173532	0.0349512	-2.34298	Q3UXP2	414	-3.16525	0.00167043	0.0335052	Ruvbl2
-0.0074086	7.8146	-3.11538	0.0019718	0.0392258	-2.46019	Q8CD23	1691	-3.15625	0.00172153	0.034388	Ncl
-0.0123642	7.88823	-3.13804	0.00182902	0.0365353	-2.39126	P47911	789	-3.15044	0.00175529	0.0349188	Rpl6	19988
-0.00744043	8.33083	-3.10627	0.00203208	0.039934	-2.48779	P50516	1763	-3.14637	0.00177928	0.0352516	Atp6v1a	11964
-0.00757475	8.41675	-3.10479	0.00204198	0.0399669	-2.49225	P14148	796	-3.14326	0.00179781	0.0354739	Rpl7	19989
-0.013571	7.99895	-3.10935	0.00201154	0.0397063	-2.47848	P47915	185	-3.11862	0.0019511	0.0381894	Rpl29	19944
-0.0102027	7.99483	-3.0994	0.00207865	0.0403122	-2.50855	A2AKU9	626	-3.11861	0.00195117	0.0381894	Atp5c1
-0.0106076	8.25359	-3.09854	0.00208454	0.0403122	-2.51115	Q80V08	303	-3.11598	0.00196819	0.0383679	Rpl17
-0.0174295	7.84673	-3.10923	0.00201231	0.0397063	-2.47883	P98191	256	-3.11339	0.00198519	0.0385444	Cds1	74596
-0.00604662	8.00746	-3.04194	0.0025082	0.0471891	-2.6804	G5E866	1070	-3.1012	0.00206665	0.0399662	Sf3b1	81898
-0.00730462	8.54746	-3.05813	0.00237956	0.0452957	-2.63228	Q99KE1	389	-3.09783	0.00208973	0.0401265	Me2	107029
0.0344812	7.85213	3.09928	0.0020794	0.0403122	-2.50889	Q9JMH6	209	3.09758	0.00209147	0.0401265	Txnrd1	50493
-0.0103815	8.34021	-3.06789	0.00230502	0.0442236	-2.60318	Q8CC13	1602	-3.08568	0.0021749	0.0415628	Ap1b1	11764
-0.0158846	8.10738	-3.07686	0.00223833	0.0431145	-2.57632	P62073	85	-3.0823	0.00219915	0.0418614	Timm10	30059
-0.0077938	8.17994	-3.0435	0.00249552	0.0471332	-2.67577	Q3THB3	1523	-3.07732	0.0022353	0.0423833	Hnrnpm	76936
-0.0128244	8.22775	-3.05855	0.00237635	0.0452957	-2.63105	Q5XJF6	448	-3.06877	0.0022987	0.0434159	Rpl10a	19896
-0.00645623	8.24695	-3.01031	0.00277813	0.0506956	-2.7737	Q6P4T2	1067	-3.05994	0.00236592	0.0445124	Snrnp200	320632
-0.00720235	7.96442	-3.01634	0.00272471	0.0500975	-2.75599	P62270	645	-3.05554	0.00240011	0.0447561	Rps18	20084
-0.0111083	7.79556	-3.04066	0.00251867	0.0472031	-2.6842	Q7TNC4	379	-3.05524	0.00240248	0.0447561	Luc7l2	192196
-0.0130791	7.92724	-3.04519	0.00248184	0.0470579	-2.67074	Q3UWX7	288	-3.05472	0.00240654	0.0447561	Tcea1	21399
-0.0072355	8.3901	-3.0121	0.00276214	0.050594	-2.76844	O55143	850	-3.05073	0.00243794	0.0451671	Atp2a2	11938
-0.0134336	8.60938	-3.0334	0.00257862	0.0479564	-2.70569	P97822	648	-3.04211	0.0025072	0.0462735	Anp32e	66471
-0.0174835	7.02016	-3.03669	0.00255126	0.04763	-2.69595	Q64525	5880	-3.04036	0.00252149	0.0463611	Hist2h2bb	319189
-0.0109492	8.43303	-3.02378	0.00266007	0.0492823	-2.73408	Q6PB66	554	-3.03861	0.00253582	0.0464486	Lrpprc	72416
-0.00830788	8.29042	-3.00836	0.00279555	0.0508226	-2.77941	P63038	1406	-3.03652	0.00255302	0.0465878	Hspd1	15510
-0.00741119	8.5057	-2.9939	0.00292834	0.052645	-2.82171	P62259	1524	-3.02981	0.00260911	0.0472595	Ywhae	22627
-0.0132991	8.8555	-3.02099	0.00268411	0.0495387	-2.74229	P07309	189	-3.02979	0.0026093	0.0472595	Ttr	22139
-0.00622316	8.25007	-2.97442	0.0031164	0.0546101	-2.87841	E9QNN1	1536	-3.02622	0.0026396	0.0476306	Dhx9	13211
-0.00809508	8.1405	-2.99184	0.00294778	0.0527991	-2.82775	P67778	755	-3.02118	0.00268287	0.0482321	Phb1	18673
-0.00853803	7.84287	-2.9839	0.00302355	0.0535834	-2.85087	Q3UM20	698	-3.00964	0.00278448	0.049874	Nono
-0.00900145	8.14985	-2.98336	0.00302879	0.0535834	-2.85244	P17182	4833	-3.00611	0.00281628	0.0502583	Eno1	13806; 433182
0.0188238	8.48425	2.99462	0.00292166	0.052645	-2.81963	O08529	319	2.99707	0.0028992	0.0515485	Capn2	12334
0.0632346	4.69506	2.99731	0.00289657	0.0524625	-2.81177	Q99PM0	39	2.99427	0.00292533	0.0515561	Mfap2	17150
-0.0128626	8.08854	-2.98442	0.00301859	0.0535834	-2.84937	P60867	224	-2.99365	0.00293114	0.0515561	Rps20	67427
-0.0117057	8.39226	-2.98172	0.00304471	0.0535834	-2.85722	G5E8G0	849	-2.99361	0.0029315	0.0515561	Hnrnpd	11991
-0.00937019	7.93705	-2.96299	0.00323186	0.0562274	-2.91153	A0A1L1STE6	530	-2.98321	0.00303071	0.0531085	Idh3a
0.0708583	2.80385	2.98151	0.00304677	0.0535834	-2.85784	Q9R257	28	2.97837	0.00307781	0.0537399	Hebp1	15199
-0.0353404	3.94098	-2.9652	0.00320926	0.0560351	-2.90514	Q8BY71	129	-2.96331	0.00322897	0.0561772	Hat1	107435
-0.0138051	10.6854	-2.95235	0.00334278	0.0579495	-2.94223	Q3UNI8	184	-2.95956	0.00326767	0.0566473	Ddt	13202
-0.0127192	8.41229	-2.9424	0.00344965	0.0593779	-2.97084	Q61081	352	-2.95144	0.00335284	0.0577839	Cdc37	12539
-0.0133682	8.04053	-2.94319	0.00344104	0.0593779	-2.96857	Q3UW40	382	-2.95105	0.00335704	0.0577839	Rpl24
-0.0109123	7.99642	-2.93209	0.00356369	0.0609091	-3.0004	Q3U6P5	515	-2.94551	0.00341639	0.0585977	Hnrnpc
-0.0140247	8.42724	-2.93278	0.00355596	0.0609091	-2.99842	Q9CQ54	167	-2.93947	0.00348223	0.0595166	Ndufc2	68197
-0.0113146	8.2073	-2.91957	0.00370681	0.0631328	-3.03615	Q60972	388	-2.93161	0.00356959	0.0607958	Rbbp4	19646
-0.0140811	8.26326	-2.913	0.00378397	0.0639979	-3.05486	Q9WUM5	209	-2.91944	0.00370881	0.062946	Suclg1	56451
-0.00578397	8.25406	-2.86064	0.00445348	0.0735279	-3.2025	Q3UMI7	1330	-2.91433	0.00376877	0.0637409	Eef2
0.0771031	4.29159	2.91472	0.00376367	0.0638772	-3.04997	Q61001	64	2.91158	0.00380142	0.064011	Lama5	16776
-0.0138528	7.79731	-2.90368	0.00389596	0.0652102	-3.08132	P62881	364	-2.91038	0.00381569	0.064011	Gnb5	14697
-0.00876479	8.43794	-2.88794	0.004092	0.0682401	-3.12583	G3UZM4	508	-2.90966	0.00382431	0.064011	Cadm2
0.0375106	7.83088	2.90512	0.00387853	0.0651561	-3.07725	Q8K440	514	2.90304	0.0039043	0.0651253	Abca8b	27404
0.0786488	3.37988	2.90505	0.0038793	0.0651561	-3.07743	Q9CZT8	336	2.90191	0.00391811	0.0651319	Rab3b	69908
-0.00934846	7.9831	-2.87719	0.00423108	0.0700945	-3.15612	Q80SW1	751	-2.89559	0.00399612	0.066202	Ahcyl1	229709
-0.0326157	4.9081	-2.88692	0.00410509	0.0682401	-3.12873	Q80ZM5	163	-2.88527	0.00412672	0.068133	H1f10	243529
-0.00674536	8.20676	-2.83539	0.0048133	0.0768544	-3.27276	P11499	1924	-2.87256	0.00429278	0.0706345	Hsp90ab1	15516
-0.00756582	8.41022	-2.83888	0.00476216	0.076617	-3.26311	P46460	2189	-2.8677	0.00435788	0.0714634	Nsf	18195
-0.0120265	8.26652	-2.85464	0.00453674	0.0743964	-3.21926	Q9CQB5	148	-2.86401	0.00440787	0.0717186	Cisd2	67006
-0.0129424	7.98817	-2.85602	0.00451745	0.0743312	-3.2154	Q6NZB0	337	-2.86369	0.00441222	0.0717186	Dnajc8	68598
0.006991	8.33849	2.82922	0.00490526	0.0778108	-3.28986	P48678	1126	2.86328	0.00441777	0.0717186	Lmna	16905
-0.00751032	8.56319	-2.83101	0.00487834	0.0776376	-3.28489	P62082	431	-2.86004	0.00446223	0.0721988	Rps7	20115
-0.010169	8.15934	-2.84116	0.00472879	0.0765118	-3.25675	Q91VR5	1017	-2.85552	0.00452501	0.0726372	Ddx1	104721
-0.0131487	8.0475	-2.8479	0.00463189	0.0757009	-3.23803	P99027	165	-2.85511	0.00453061	0.0726372	Rplp2	67186
-0.00570477	8.22744	-2.80301	0.00531347	0.0821388	-3.36202	Q9JLV5	628	-2.85486	0.00453421	0.0726372	Cul3	26554
-0.00775746	7.9526	-2.82571	0.00495813	0.0783934	-3.29955	Q99JF8	1105	-2.85253	0.00456691	0.0728537	Psip1	101739
-0.0125689	7.78424	-2.84355	0.00469424	0.0763358	-3.25012	Q9D0F3	321	-2.85176	0.00457775	0.0728537	Lman1	70361
-0.00706804	8.44108	-2.81346	0.00514717	0.0806693	-3.33333	P11983	888	-2.8461	0.00465818	0.0738915	Tcp1	21454
-0.0059938	8.45097	-2.79538	0.00543794	0.0835309	-3.3829	P24527	894	-2.8415	0.00472453	0.0746726	Lta4h	16993
0.0694472	3.05265	2.843	0.00470218	0.0763358	-3.25165	A0A286YCQ5	23	2.83999	0.0047464	0.0746726	Nid2
-0.0204683	8.2274	-2.83855	0.00476686	0.076617	-3.264	Q91WU5	223	-2.8395	0.00475357	0.0746726	As3mt	57344
0.0722074	6.04235	2.83567	0.00480929	0.0768544	-3.27201	F8VQJ3	116	2.83263	0.00485475	0.076016	Lamc1	226519
0.00951563	8.78555	2.81248	0.00516257	0.0806693	-3.33602	O08709	805	2.8288	0.00491218	0.0766679	Prdx6	11758
-0.0138256	8.1697	-2.82141	0.00502373	0.0791727	-3.31141	Q99J57	182	-2.82738	0.00493345	0.0767266	Mat2a	232087
-0.0100232	8.00387	-2.8121	0.00516855	0.0806693	-3.33707	Q8BVI9	1512	-2.82645	0.00494755	0.0767266	Slc25a4
-0.0122251	7.69766	-2.80392	0.00529884	0.0821388	-3.35953	Q9DCJ9	176	-2.8123	0.00516593	0.079858	Npl	74091
-0.0143956	7.9057	-2.80603	0.00526495	0.0819104	-3.35374	Q569Z0	322	-2.81116	0.00518387	0.079881	Rpl14-ps1
-0.0212001	7.30744	-2.79993	0.00536335	0.0826466	-3.37044	O35599	179	-2.80047	0.00535528	0.0822612	Opn1mw	14539
0.0142918	8.34579	2.79198	0.00549437	0.0841315	-3.3922	Q64471	236	2.79712	0.00540999	0.0828394	Gstt1	14871
-0.0132768	8.25339	-2.77828	0.00572661	0.0871379	-3.42951	P62911	207	-2.78464	0.00561827	0.0857173	Rpl32	19951
0.0474006	7.35448	2.78632	0.00558924	0.085315	-3.40763	Q3TWC7	124	2.78376	0.00563326	0.0857173	Gpnmb
-0.00605414	8.14213	-2.73487	0.00652287	0.0977222	-3.54661	Q8VIJ6	1238	-2.77692	0.00575077	0.087232	Sfpq	71514
-0.00497143	8.24821	-2.70737	0.00707768	0.102859	-3.61987	Q99PV0	2141	-2.77008	0.00587054	0.0887713	Prpf8	192159
-0.00740343	8.04515	-2.73547	0.00651112	0.0977222	-3.54499	Q9WV55	437	-2.76228	0.00600998	0.0905977	Vapa	30960
-0.0482617	2.41349	-2.75944	0.00606067	0.0919328	-3.48054	Q8C3J5	29	-2.75687	0.00610828	0.0917944	Dock2	94176
-0.0102653	8.17656	-2.74115	0.00640177	0.0965037	-3.52977	P99024	4087	-2.7535	0.00617026	0.0924396	Tubb5	22154
-0.00655975	7.92964	-2.71777	0.00686291	0.101254	-3.59223	Q5SUC3	1314	-2.75227	0.00619317	0.0924973	Canx	12330
-0.00709694	7.97922	-2.716	0.0068991	0.101355	-3.59695	A0A0R3P9C8	890	-2.74483	0.00633239	0.0942866	Ndufa9
0.0857904	4.32938	2.74137	0.00639763	0.0965037	-3.52919	Q6PCZ4	40	2.73833	0.00645666	0.095843	Magee1	107528
-0.0126619	8.38559	-2.72683	0.00668082	0.0997806	-3.56809	P14115	278	-2.73365	0.00654734	0.0968926	Rpl27a	26451
-0.0120792	8.46532	-2.72401	0.0067371	0.100312	-3.57562	Q641N3	620	-2.7318	0.00658337	0.0971298	Rps16
-0.0114258	7.61029	-2.71832	0.0068518	0.101254	-3.59077	Q5XG69	404	-2.72735	0.00667121	0.0980534	Fam169a	320557
-0.00741296	8.20049	-2.70095	0.00721319	0.104205	-3.63687	Q3UKJ6	659	-2.72659	0.00668638	0.0980534	Dhx15	13204
-0.00799449	7.51903	-2.70212	0.00718826	0.104155	-3.63377	A0A0A0MQF6	3191	-2.72369	0.00674411	0.0983936	Gapdh	14433
-0.00702471	8.23379	-2.694	0.00736239	0.105549	-3.65522	P38647	1086	-2.72274	0.00676324	0.0983936	Hspa9	15526
-0.0126836	8.15449	-2.71539	0.00691154	0.101355	-3.59856	Q4FZH2	368	-2.72207	0.00677675	0.0983936	Rpl26	19941
-0.00600455	8.22563	-2.68009	0.00766965	0.109174	-3.69183	Q91Z31	808	-2.72022	0.00681404	0.0983936	Ptbp2	56195
-0.0108521	8.15711	-2.70914	0.0070407	0.102629	-3.61517	A0A0N4SV32	348	-2.71938	0.00683104	0.0983936	Serbp1
-0.0132394	7.81811	-2.71257	0.00696947	0.101897	-3.60605	P51881	1313	-2.71841	0.00685067	0.0983936	Slc25a5	11740
0.0323974	7.80665	2.72009	0.00681585	0.101175	-3.58605	E9QAQ5	169	2.71837	0.00685147	0.0983936	Gsk3b	56637
-0.0105146	8.05759	-2.69386	0.00736549	0.105549	-3.65559	Q8CJG0	395	-2.70476	0.00713312	0.102136	Ago2	239528
-0.00575177	8.01508	-2.65013	0.00837084	0.116092	-3.77006	G5E829	1502	-2.6927	0.00739145	0.105524	Atp2b1	67972
0.0572018	3.20759	2.69358	0.00737143	0.105549	-3.65632	A0A1B0GSZ9	15	2.69085	0.00743172	0.105788	Mrpl23
-0.0072622	7.95277	-2.66248	0.0080751	0.113613	-3.73792	A3KML3	1508	-2.68812	0.00749166	0.105831	Ywhaq	22630
-0.00671326	8.51355	-2.65733	0.00819719	0.114666	-3.75133	Q8BMF4	660	-2.68777	0.00749931	0.105831	Dlat	235339
-0.0129058	8.44713	-2.68171	0.00763321	0.108975	-3.68757	O70325	347	-2.68773	0.00750016	0.105831	Gpx4	625249
-0.00934033	7.51176	-2.66797	0.00794656	0.112457	-3.72357	Q9CQQ7	638	-2.68221	0.00762287	0.107251	Atp5pb	11950
-0.0139206	7.91814	-2.67052	0.00788758	0.111948	-3.7169	Q3TSR4	181	-2.67514	0.00778242	0.109179	Ndrg1
-0.0134452	8.25076	-2.66405	0.00803808	0.113421	-3.73381	Q2M4G1	181	-2.66918	0.00791929	0.110536	Mtx2
-0.0115451	8.29914	-2.66092	0.00811189	0.113801	-3.74198	M0QWC2	112	-2.66895	0.00792473	0.110536	Map1lc3b
-0.00896041	8.07865	-2.65013	0.00837081	0.116092	-3.77006	Q8CHP8	333	-2.66552	0.00800457	0.11133	Pgp	67078
-0.00738588	8.13176	-2.63799	0.00867104	0.119912	-3.80152	Q8R5M8-4	459	-2.6619	0.00808943	0.112189	Cadm1
-0.00667825	8.19713	-2.62601	0.00897662	0.122395	-3.83243	Q9CWZ7	324	-2.65562	0.00823892	0.113936	Napg	108123
0.062447	2.68672	2.65051	0.00836158	0.116092	-3.76907	Q8VCM7	21	2.64773	0.00843013	0.11625	Fgg	99571
-0.00992375	8.22905	-2.63027	0.00886685	0.121925	-3.82145	Q5M9M4	372	-2.64189	0.00857432	0.117903	Rps15a	267019
-0.0112386	7.79783	-2.62862	0.00890925	0.122162	-3.82571	A0A2I3BPG9	175	-2.63692	0.00869868	0.119275	Rpl36a-ps1
0.0440934	7.88157	2.63646	0.0087094	0.120101	-3.80546	J3QNU6	587	2.63407	0.00877068	0.119924	Arrb1
0.0162683	8.08637	2.62761	0.0089353	0.122174	-3.82831	Q9DD05	420	2.62992	0.00887651	0.12103	Alad	17025
-0.0104847	8.00826	-2.61449	0.00927958	0.124969	-3.86202	Q3TL53	485	-2.62434	0.00902061	0.122378
-0.0099844	7.87844	-2.61298	0.00931988	0.124969	-3.86588	Q8C671	266	-2.62414	0.00902581	0.122378	Srsf2
-0.0125691	8.18374	-2.6141	0.00928999	0.124969	-3.86302	Q99J48	223	-2.61997	0.009135	0.123317	Stxbp2
-0.0124759	8.27117	-2.61355	0.00930472	0.124969	-3.86443	O88848-2	282	-2.61956	0.00914592	0.123317	Arl6
0.080227	5.52834	2.61948	0.00914703	0.124369	-3.84919	Q91ZQ5	122	2.61659	0.0092245	0.123784	Rpe65	19892
-0.0191302	8.26099	-2.61556	0.00925107	0.124969	-3.85928	P43081	395	-2.61632	0.00923152	0.123784	Guca1a	14913
0.00875891	9.22876	2.59786	0.00973302	0.129082	-3.90451	P48036	1006	2.61306	0.00931856	0.124607	Anxa5	11747
-0.0164687	7.91559	-2.60658	0.00949284	0.126589	-3.88226	K3W4N9	582	-2.60866	0.00943705	0.125845	Mpp4
0.0730242	3.22321	2.60755	0.0094664	0.126584	-3.87978	G5E8Y8	44	2.60471	0.00954474	0.126932	Zfp385b	241494
-0.010598	7.95573	-2.58889	0.00998581	0.131715	-3.92732	P35979	327	-2.59812	0.00972658	0.128997	Rpl12	269261
0.0750155	5.58873	2.59873	0.00970882	0.129082	-3.90229	Q14DS6	167	2.59588	0.00978908	0.129472	Lars2
-0.00749435	7.8826	-2.56871	0.0105759	0.139121	-3.97836	O35295	575	-2.58989	0.00995814	0.131348	Purb	19291
0.0774642	4.93477	2.5918	0.00990311	0.13098	-3.91993	Q8C1Y5	37	2.58894	0.00998507	0.131348
-0.0130073	7.14577	-2.5666	0.0106394	0.139577	-3.98367	Q9D1D4	249	-2.57149	0.0104938	0.137667	Tmed10	68581
-0.00964453	8.23156	-2.55602	0.0109627	0.142661	-4.01025	Q3UK61	406	-2.56732	0.0106187	0.13893	Oxct1
-0.0112929	8.09785	-2.55845	0.0108877	0.142067	-4.00416	Q5FWB6	378	-2.56587	0.0106624	0.139128	Rplp0
0.0204161	9.03615	2.55925	0.010863	0.142067	-4.00214	B2RY90	209	2.55939	0.0108596	0.141321	Isoc2a	664994
-0.00961294	8.15944	-2.54177	0.0114123	0.147328	-4.0459	Q9DB20	764	-2.55294	0.0110596	0.143225	Atp5po	28080
-0.0084555	8.45492	-2.5375	0.0115502	0.148713	-4.05655	Q9CYH2	388	-2.55276	0.011065	0.143225	Prxl2a	70564
0.0165325	8.79579	2.54979	0.0111574	0.144422	-4.02587	Q99L20	148	2.55155	0.011103	0.143335	Gstt3	103140
0.0363914	7.48879	2.55065	0.0111303	0.144422	-4.02371	P52430	111	2.5486	0.0111957	0.144148	Pon1	18979
-0.0131716	8.04731	-2.53652	0.0115819	0.148726	-4.05897	Q99KB8	212	-2.54097	0.0114388	0.146888	Hagh	14651
-0.00782173	8.53559	-2.51611	0.0122633	0.156236	-4.1096	Q9D172	484	-2.53399	0.0116656	0.149405	Gatd3	28295
-0.0134311	8.75986	-2.52719	0.0118891	0.151868	-4.08217	P19536	300	-2.53129	0.0117542	0.150144	Cox5b
-0.0279169	4.76065	-2.52874	0.0118375	0.151607	-4.07832	P02088	704	-2.52738	0.0118838	0.151401	Hbb-b1	100503605; 101488143; 15129
-0.00803792	8.11714	-2.49712	0.0129288	0.163855	-4.15632	Q9CZW5	772	-2.51346	0.0123552	0.156996	Tomm70	28185
0.0363553	7.9911	2.50593	0.012616	0.160309	-4.13468	Q8BHB9	179	2.50389	0.0126889	0.160814	Clic6	209195
0.0237879	8.07583	2.49244	0.0130977	0.165563	-4.16779	Q9D898	131	2.49163	0.013128	0.165946	Arpc5l	74192
-0.00617888	7.9337	-2.45845	0.014384	0.175739	-4.25042	Q5M9P3	612	-2.48694	0.0132995	0.167678	Rps19
-0.021357	8.44363	-2.48455	0.0133868	0.168778	-4.18706	Q544I1	288	-2.48426	0.0133986	0.168489	Ndrg3	29812
-0.0197974	8.00455	-2.48212	0.0134771	0.169476	-4.193	P52293	190	-2.48225	0.0134731	0.1687	Kpna2	16647
-0.00701977	8.23788	-2.46056	0.014301	0.175739	-4.24532	P26043	930	-2.48193	0.0134849	0.1687	Rdx	19684
-0.00948041	8.13881	-2.46853	0.0139912	0.174136	-4.22602	Q9JII5	250	-2.47894	0.0135967	0.16957	Dazap1	70248
-0.00876905	8.22206	-2.46556	0.0141062	0.175119	-4.23323	Q9ERK4	945	-2.47821	0.0136243	0.16957	Cse1l	110750
-0.00733384	8.17974	-2.4572	0.0144335	0.175739	-4.25344	Q8K2C9	453	-2.47641	0.013692	0.169633	Hacd3	57874
-0.00644192	7.86375	-2.45055	0.0146986	0.178367	-4.26947	Q03265	2330	-2.47622	0.0136993	0.169633	Atp5f1a	11946
-0.00970523	7.98319	-2.46449	0.0141475	0.175183	-4.23581	P12960	502	-2.47424	0.0137741	0.170126	Cntn1	12805
0.0369198	8.05128	2.47459	0.0137598	0.172585	-4.21131	Q8C8N2	163	2.47252	0.0138394	0.170499	Scai	320271
-0.0285396	1.72515	-2.47019	0.0139277	0.174136	-4.22201	Q9JI91	303	-2.46871	0.0139853	0.171583	Actn2	11472
-0.00738768	8.1448	-2.44903	0.0147599	0.178664	-4.27313	Q8VDM6	470	-2.46771	0.0140241	0.171583	Hnrnpul1	232989
0.0258545	8.21411	2.46862	0.0139879	0.174136	-4.22581	Q9D1T2	215	2.46746	0.0140335	0.171583	Mxra7	67622
-0.00981198	8.20267	-2.45689	0.0144458	0.175739	-4.25419	Q6ZWN5	841	-2.46626	0.0140801	0.171721	Rps9	76846
-0.0126954	7.88363	-2.45816	0.0143953	0.175739	-4.25111	A0A087WPM0	88	-2.46251	0.0142259	0.173064	Selenoh
0.0333418	7.87661	2.46294	0.0142081	0.175486	-4.23958	Q80UG5	119	2.46106	0.0142824	0.173316	Septin9	53860
0.0591867	8.19703	2.45899	0.0143627	0.175739	-4.24911	P97429	184	2.4564	0.0144662	0.175109	Anxa4	11746
-0.00528041	8.27036	-2.40535	0.0166178	0.19531	-4.3773	P27773	1309	-2.44303	0.0150047	0.180931	Pdia3	14827
-0.0262508	3.4592	-2.44385	0.0149703	0.180761	-4.28559	Q61597	321	-2.44262	0.0150217	0.180931	Crygc	12966
0.0212907	8.05744	2.43786	0.0152168	0.182827	-4.29995	Q06890	151	2.43748	0.0152334	0.182938	Clu	12759
0.065469	5.54166	2.43939	0.0151533	0.182517	-4.29628	O55240	55	2.43675	0.0152637	0.182938	Rdh5	19682
-0.00983032	8.24924	-2.4262	0.0157068	0.187786	-4.32781	Q9CQZ5	211	-2.43508	0.0153333	0.183134	Ndufa6	67130
-0.0102992	7.81896	-2.4267	0.0156855	0.187786	-4.32662	Q3ULW0	437	-2.43455	0.0153555	0.183134	Ran
-0.00680286	8.302	-2.40834	0.0164848	0.194216	-4.37025	A0A0G2JGS4	883	-2.42974	0.0155576	0.18509	Camk2d	108058
-0.00888376	8.40076	-2.41529	0.0161778	0.192468	-4.35376	O70310	364	-2.42668	0.0156875	0.186179	Nmt1	18107
-0.0327818	6.28808	-2.42293	0.0158467	0.188992	-4.3356	E9PZ12	191	-2.42109	0.0159269	0.188558	Magi1	14924
-0.0103436	7.98566	-2.41179	0.0163315	0.193349	-4.36206	Q542V3	593	-2.41938	0.0160011	0.188977	Srsf4	57317
-0.0101585	7.45111	-2.40837	0.0164834	0.194216	-4.37018	Q9DC70	258	-2.41628	0.0161358	0.190104	Ndufs7	75406
0.0659481	7.28566	2.41324	0.0162678	0.193066	-4.35862	D3Z494	93	2.41062	0.0163844	0.192566	Akr1b10
-0.00532272	8.41791	-2.36902	0.0183177	0.210697	-4.46258	Q9CQA3	504	-2.40426	0.0166681	0.195427	Sdhb	67680
-0.00842965	8.39964	-2.38747	0.0174361	0.202476	-4.41942	Q8VHM5	836	-2.39995	0.0168627	0.197099	Hnrnpr	74326
-0.0193494	7.52508	-2.39924	0.016894	0.198076	-4.39175	P07310	510	-2.39931	0.0168919	0.197099	Ckm	12715
-0.0119655	7.92225	-2.39222	0.0172157	0.201362	-4.40828	Q6P6M7	87	-2.39691	0.0170011	0.197898	Sepsecs	211006
-0.0105313	8.42594	-2.38907	0.0173619	0.202476	-4.41569	P67871	209	-2.396	0.0170427	0.197907	Csnk2b	13001
-0.0120428	7.53867	-2.38819	0.0174028	0.202476	-4.41775	Q6ZWV7	211	-2.39281	0.0171896	0.199137	Rpl35	66489
-0.0134146	8.28147	-2.38221	0.0176837	0.204267	-4.43177	Q8C952	273	-2.38534	0.0175372	0.20225	Fen1	14156
-0.0127851	7.84596	-2.38152	0.0177166	0.204267	-4.4334	Q9CRB9	276	-2.38525	0.0175417	0.20225	Chchd3	66075
-0.00472029	8.36708	-2.33953	0.0198077	0.221027	-4.53087	P29341	954	-2.38364	0.0176171	0.202639	Pabpc1	18458
0.0516265	7.81357	2.38398	0.0176004	0.203895	-4.42763	A2AE27	118	2.38154	0.0177167	0.203302	Ampd2	109674
-0.00543155	8.33364	-2.34475	0.0195367	0.21901	-4.51885	Q61548	946	-2.37735	0.0179161	0.205105	Snap91	20616
-0.0057671	8.27052	-2.3475	0.019395	0.21843	-4.5125	Q8CIE6	850	-2.37613	0.0179745	0.20529	Copa	12847
-0.010091	8.68169	-2.35842	0.0188416	0.213399	-4.48722	Q91VC3	554	-2.36588	0.0184726	0.209551	Eif4a3	192170
0.0180353	8.4762	2.3654	0.0184953	0.211855	-4.47102	Q58EU7	280	2.36581	0.0184763	0.209551	Rbp1	19659
-0.00994718	7.80778	-2.35804	0.0188604	0.213399	-4.4881	O35685	259	-2.36579	0.0184771	0.209551	Nudc	18221
-0.0125156	8.79668	-2.35967	0.018779	0.213399	-4.48432	A0A0R4J1N9	134	-2.3635	0.0185899	0.210041	Tfam
-0.0364331	7.61453	-2.36518	0.0185057	0.211855	-4.47151	Q5SDA5	479	-2.36316	0.0186069	0.210041	Gucy2f	245650
-0.0138197	7.73511	-2.35903	0.0188111	0.213399	-4.48581	Q9CPQ8	273	-2.36168	0.0186803	0.210381	Atp5mg	27425
0.0661308	3.98748	2.36284	0.0186214	0.212678	-4.47696	Q9JME4	48	2.36027	0.0187505	0.210635	Itm2b
-0.00542907	8.23443	-2.3276	0.0204399	0.226519	-4.55825	E9Q3M3	891	-2.35948	0.0187897	0.210635	Dctn1	13191
-0.0104882	8.60071	-2.34821	0.0193587	0.21843	-4.51086	Q5M9P5	295	-2.35478	0.0190255	0.212788	Ndufs8	225887
-0.0117417	8.35068	-2.34491	0.0195281	0.21901	-4.51847	Q3UB84	177	-2.34954	0.0192915	0.215266	Gsr
-0.0122488	8.11076	-2.34271	0.0196423	0.219686	-4.52355	Q9R0P3	370	-2.34673	0.0194355	0.216377	Esd	13885
-0.00464584	8.24786	-2.29087	0.0224995	0.244323	-4.64173	A0A0R4IZY0	440	-2.33356	0.0201231	0.223519	Thop1	50492
0.0618986	3.60307	2.33477	0.020058	0.223307	-4.54181	Q3TPV0	27	2.33225	0.0201926	0.223779	Slc5a7
-0.0212209	4.62051	-2.33137	0.0202386	0.224802	-4.54963	A8DUK2	759	-2.33082	0.0202688	0.224111	Hbbt1
-0.00529781	7.96118	-2.29483	0.0222691	0.243455	-4.6328	Q8C854	1043	-2.32698	0.0204746	0.225872	Myef2	17876
0.0478809	8.10231	2.31829	0.0209458	0.231597	-4.57954	D3YYS6	154	2.31596	0.0210753	0.231972	Mgll
-0.00979842	8.35302	-2.30182	0.0218673	0.240586	-4.61698	Q3UHW5	484	-2.3092	0.021451	0.235105	Rab8a
-0.00493698	8.37013	-2.27267	0.0235852	0.253146	-4.68261	P62814	1256	-2.3091	0.0214569	0.235105	Atp6v1b2	11966
0.0628731	3.2607	2.30651	0.0216014	0.238303	-4.60635	Q9JK30	36	2.30401	0.0217441	0.237716	Orc3	50793
-0.0152363	8.28093	-2.30111	0.0219075	0.240586	-4.61858	P08228	636	-2.30254	0.0218273	0.238089	Sod1	20655
0.00552776	8.54199	2.27005	0.023745	0.253146	-4.68846	O35098	763	2.29829	0.0220704	0.240201	Dpysl4
-0.00549558	8.49063	-2.26861	0.0238335	0.253146	-4.69168	E9QKR0	1206	-2.29717	0.0221352	0.24028	Gnb2
-0.0124389	7.9759	-2.29299	0.0223759	0.243639	-4.63695	P57724	262	-2.29645	0.0221767	0.24028	Pcbp4	59092
-0.0382498	7.50521	-2.29587	0.0222088	0.243344	-4.63044	Q8K0C9	74	-2.29379	0.0223307	0.241411	Gmds	218138
-0.00608462	8.24624	-2.26909	0.0238042	0.253146	-4.69062	P14152	1373	-2.2918	0.0224461	0.242118	Mdh1	17449
0.0573316	6.02083	2.29281	0.0223863	0.243639	-4.63735	Q7TMB8	234	2.29037	0.0225299	0.242483	Cyfip1	20430
-0.0096051	8.17126	-2.28182	0.0230335	0.248455	-4.66209	E9PXY8	663	-2.28937	0.0225882	0.242573	Usp7	252870
-0.0180655	7.92543	-2.28557	0.0228108	0.247151	-4.65366	F8VQC1	206	-2.28575	0.0228016	0.244153	Srp72	66661
-0.0156407	8.01807	-2.28341	0.0229391	0.247988	-4.65853	Q8C943	418	-2.28455	0.0228724	0.244153	Slc4a10	94229
-0.00721528	7.92148	-2.26904	0.0238073	0.253146	-4.69073	Q8C2Q3	853	-2.28432	0.0228862	0.244153	Rbm14	56275
-0.00830355	8.157	-2.27185	0.0236348	0.253146	-4.68443	Q3TGS7	349	-2.28273	0.0229805	0.244621	Snx12	55988
-0.00532128	8.14169	-2.25042	0.0249745	0.262394	-4.73216	Q8K4Z5	453	-2.2803	0.0231256	0.245627	Sf3a1	67465
-0.0118232	7.81922	-2.27494	0.0234472	0.252357	-4.67753	P63321	213	-2.27892	0.0232084	0.245969	Rala	56044
-0.00810203	8.47686	-2.25841	0.0244675	0.259312	-4.71442	Q80YU9	265	-2.26973	0.0237657	0.251327	Rbbp9	26450
0.00628392	8.48606	2.24144	0.0255545	0.266756	-4.75201	P24472	566	2.26171	0.0242621	0.256018	Gsta4	14860
-0.00893269	8.24938	-2.25075	0.0249531	0.262394	-4.73142	Q62376	315	-2.25947	0.0244024	0.25664	Snrnp70	20637
-0.0106827	8.44351	-2.25377	0.0247604	0.261846	-4.72471	O35841	519	-2.25908	0.0244268	0.25664	Api5	11800
-0.0045485	8.28986	-2.21527	0.0273139	0.279521	-4.80946	Q80U89	4587	-2.25546	0.0246546	0.258474	mKIAA0034
-0.0119124	7.95066	-2.24846	0.0250997	0.26314	-4.73648	Q3TPJ8	427	-2.25216	0.0248646	0.26004	Dync1i2	13427
-0.00881474	8.03148	-2.2425	0.0254857	0.266611	-4.74967	Q3TS44	513	-2.25141	0.0249121	0.26004	Psma1	26440
-0.00816693	8.26449	-2.23915	0.0257049	0.26775	-4.75707	Q9CX56	203	-2.24991	0.0250085	0.26004	Psmd8	57296
-0.0302398	3.42923	-2.25145	0.0249082	0.262394	-4.72986	A0A494B9S0	91	-2.24975	0.0250183	0.26004	Mcrip2
-0.00531701	8.3618	-2.21826	0.0271074	0.27877	-4.80292	Q3UEB3-2	393	-2.24684	0.0252057	0.260926	Puf60
-0.00557593	8.32679	-2.22095	0.0269233	0.277726	-4.79704	Q6ZQ38	1730	-2.24676	0.025211	0.260926	Cand1	71902
-0.0145844	8.21904	-2.23505	0.0259747	0.269981	-4.76609	Q8C2T3	356	-2.23656	0.0258764	0.267243	Ptma
-0.00930684	8.28747	-2.22452	0.0266804	0.276723	-4.78922	Q61171	459	-2.23201	0.0261786	0.26979	Prdx2	21672
-0.0098742	8.26111	-2.22058	0.0269487	0.277726	-4.79785	Q8BFY9	565	-2.22688	0.026522	0.272595	Tnpo1	238799
-0.00551416	8.20771	-2.2006	0.028345	0.286043	-4.84136	Q9JME5	551	-2.22627	0.0265631	0.272595	Ap3b2	11775
-0.00854138	8.42478	-2.21387	0.0274108	0.279521	-4.81251	P61164	475	-2.22311	0.0267777	0.274217	Actr1a	54130
-0.0167619	8.53446	-2.22159	0.0268797	0.277726	-4.79564	P0DP26	576	-2.22204	0.0268502	0.274381	Calm1	12313; 12314; 12315
-0.00814029	8.34467	-2.2095	0.0277156	0.28086	-4.82204	Q3THU8	923	-2.21988	0.0269982	0.275314	Slc25a3
-0.0120978	7.96909	-2.21025	0.027663	0.28086	-4.8204	Q91WQ3	592	-2.21349	0.0274389	0.278864	Yars1	107271
-0.0257443	1.80435	-2.21413	0.0273927	0.279521	-4.81194	Q6P8J7	161	-2.21279	0.0274872	0.278864	Ckmt2	76722
0.0565782	2.85647	2.21471	0.0273529	0.279521	-4.81069	A0A0R4J0W6	21	2.21234	0.0275187	0.278864	Lrrc40	67144
0.0291868	7.84275	2.21278	0.0274864	0.279704	-4.81488	Q9CPU2	79	2.21115	0.0276017	0.279122	Ndufb2	68198
-0.0171793	8.24132	-2.20843	0.0277903	0.281029	-4.82435	Q9CT10	244	-2.2087	0.0277731	0.280272	Ranbp3	71810
-0.00795978	8.08672	-2.19336	0.0288662	0.290096	-4.85704	Q9QYJ0	401	-2.20406	0.0281005	0.282987	Dnaja2	56445
-0.00969753	7.16256	-2.19176	0.0289823	0.290561	-4.86049	Q5M9K7	321	-2.19807	0.0285276	0.286694	Rps10	67097
-0.0054544	8.29338	-2.16923	0.0306641	0.302346	-4.90892	Q8BVE3	843	-2.19434	0.0287965	0.288545	Atp6v1h	108664
0.0100912	8.01229	2.18794	0.0292616	0.292255	-4.86873	O54983	635	2.19353	0.0288552	0.288545	Crym	12971
-0.024249	6.85865	-2.19393	0.0288253	0.290096	-4.85582	Q9ERU3	125	-2.19273	0.0289134	0.288545	Znf22	67255
-0.015665	8.19082	-2.19108	0.0290322	0.290561	-4.86197	Q9EST5	250	-2.19187	0.028976	0.288545	Anp32b	67628
-0.00812135	8.23198	-2.18144	0.0297423	0.296446	-4.88273	Q9QUM9	425	-2.19142	0.0290091	0.288545	Psma6	26443
-0.00664025	8.69901	-2.17442	0.0302692	0.30108	-4.8978	Q9Z1N5	904	-2.19054	0.0290731	0.28859	Ddx39b	53817
-0.00586446	8.42838	-2.1557	0.0317132	0.309455	-4.93775	Q3V235	769	-2.17658	0.0301076	0.297752	Phb2	12034
-0.00964218	8.42287	-2.17026	0.0305853	0.302346	-4.90672	Q3UHU8	577	-2.17643	0.0301187	0.297752	Gtf2i	14886
0.0260104	7.8532	2.17111	0.0305206	0.302346	-4.9049	E0CXB9	358	2.16972	0.0306277	0.302168	Ctnna2
0.0549799	6.72129	2.1697	0.0306279	0.302346	-4.90791	P62965	69	2.16738	0.0308068	0.303319	Crabp1	12903
0.0584636	6.76694	2.16865	0.030708	0.302346	-4.91015	Q03517	149	2.16631	0.0308895	0.303517	Scg2	20254
0.0637728	4.3144	2.16106	0.031294	0.307492	-4.92635	Q6P9J9	29	2.15868	0.0314808	0.308183	Ano6	105722
0.0276338	6.86795	2.15933	0.0314286	0.308191	-4.93003	P47739	282	2.1578	0.0315495	0.308183	Aldh3a1	11670
-0.0048318	8.33416	-2.12686	0.0340537	0.321774	-4.99864	A2RTT4	545	-2.15774	0.0315548	0.308183	Ube2n	93765
0.0516032	2.81842	2.15786	0.0315435	0.308694	-4.93316	Q8BZX4-2	24	2.15559	0.0317232	0.309134	Srek1
-0.00598248	8.3754	-2.13553	0.0333347	0.319376	-4.98041	Q7JCZ1	681	-2.15488	0.0317795	0.309134	mt-Co2	17709; 3338897
0.0611271	5.52389	2.15525	0.0317487	0.309455	-4.93871	B7ZNF6	138	2.15289	0.0319361	0.310035	Ctnnd2
0.0449084	7.48863	2.15425	0.0318272	0.309597	-4.94083	Q64727	203	2.15208	0.0320005	0.310041	Vcl	22330
-0.0132388	7.89407	-2.14837	0.0322944	0.312265	-4.9533	Q3ULG4	244	-2.1503	0.0321417	0.310789	Psmd4	19185
0.0481572	6.73513	2.15084	0.0320973	0.3116	-4.94806	Q8BGW1	122	2.14862	0.0322758	0.310945	Fto	26383
0.0578078	4.2203	2.1489	0.0322522	0.312265	-4.95218	Q8R2T8	35	2.14658	0.0324396	0.310945	Gtf3c5	70239
-0.0101916	7.60942	-2.14151	0.0328471	0.316348	-4.96782	A0A3Q4L393	608	-2.14649	0.0324468	0.310945	Srsf7	225027
-0.00739673	7.39456	-2.13444	0.0334246	0.319376	-4.98271	Q64012	421	-2.14611	0.0324768	0.310945	Raly	19383
-0.00660497	8.09524	-2.13085	0.0337217	0.319698	-4.99027	P56546-2	1172	-2.1461	0.0324781	0.310945	Ctbp2
-0.00756962	8.48901	-2.1313	0.0336842	0.319698	-4.98932	D3YUM1	822	-2.14227	0.0327867	0.31328	Ndufv1
-0.0332103	4.3489	-2.14233	0.0327805	0.316335	-4.96608	Q6PAL8	79	-2.14048	0.032932	0.314051	Dennd5a	19347
-0.00556462	8.17824	-2.11741	0.034852	0.325384	-5.01841	Q60932	1419	-2.1396	0.0330033	0.314113	Vdac1	22333
-0.0095094	8.3438	-2.13238	0.0335946	0.319698	-4.98705	Q9EPU0	419	-2.13838	0.0331028	0.314441	Upf1	19704
-0.0143737	8.41128	-2.1364	0.0332638	0.319376	-4.97859	Q3URU9	199	-2.1376	0.0331672	0.314441	Pde6d
-0.00811063	8.49931	-2.12663	0.0340734	0.321774	-4.99913	Q05C56	460	-2.13577	0.033317	0.315245	Add3
0.0711898	5.67228	2.13515	0.0333659	0.319376	-4.98121	Q4FJX7	41	2.13276	0.0335644	0.316968	Tinagl1
-0.0322377	2.05949	-2.13317	0.0335298	0.319698	-4.9854	A2A6J2	15	-2.13136	0.0336801	0.317444	Tnnt3
-0.00345945	8.37735	-2.07079	0.0390304	0.341414	-5.11472	Q60597-3	1105	-2.12973	0.0338161	0.318107	Ogdh
-0.00945787	8.39849	-2.1182	0.0347852	0.325384	-5.01677	D3Z440	80	-2.12406	0.0342901	0.321943	Cops7a
0.0647451	4.20869	2.1255	0.034168	0.322042	-5.0015	A0A0J9YUN4	2829	2.12315	0.034367	0.322042	Dnm1	13429
-0.00743567	8.2616	-2.1102	0.0354722	0.328592	-5.03345	Q9CZD3	698	-2.12128	0.0345249	0.322898	Gars1	353172
0.0532963	3.57471	2.12172	0.0344858	0.323957	-5.0094	A2A5R2	172	2.11946	0.0346789	0.323312	Arfgef2	99371
0.05969	3.76042	2.1215	0.0345047	0.323957	-5.00987	Q8R1F1	38	2.11919	0.0347024	0.323312	Niban2	227737
-0.0100214	8.29185	-2.11242	0.0352804	0.328067	-5.02883	O88545	132	-2.11734	0.0348596	0.324154	Cops6	26893
0.0538372	3.08893	2.11734	0.0348578	0.325384	-5.01855	Q9CYG7	34	2.11508	0.0350528	0.325059	Tomm34	67145
-0.0115922	7.80302	-2.1116	0.0353507	0.328092	-5.03052	Q5M9K9	147	-2.11464	0.0350908	0.325059	Rpl31	114641
0.0460581	7.12835	2.11383	0.0351593	0.327568	-5.0259	Q9ES34	50	2.11166	0.0353474	0.326812	Ube3b	117146
0.0141519	8.21478	2.10791	0.0356707	0.329801	-5.0382	Q768S5	338	2.10912	0.0355677	0.327392	Rph3a
-0.00993346	8.02611	-2.10387	0.0360244	0.331807	-5.04661	Q8VC94	104	-2.10883	0.035593	0.327392	Rpl11
-0.00520588	8.37043	-2.08365	0.0378373	0.336378	-5.08837	B2RXT3	1189	-2.10812	0.0356539	0.327392	Ogdhl	239017
-0.00604794	8.54411	-2.08946	0.0373084	0.334138	-5.0764	P56391	188	-2.10696	0.0357552	0.327392	Cox6b1	110323
-0.00619308	8.21791	-2.08945	0.0373098	0.334138	-5.07644	Q08331	1058	-2.10606	0.0358342	0.327392	Calb2	12308
0.0146812	8.16356	2.10497	0.0359275	0.331544	-5.04431	Q9DAW9	318	2.1059	0.0358479	0.327392	Cnn3	71994
-0.00602186	8.3099	-2.08783	0.0374563	0.334138	-5.07977	Q99MR6	587	-2.10551	0.0358822	0.327392	Srrt	83701
-0.00804196	8.43507	-2.09474	0.0368332	0.334138	-5.0655	O09061	248	-2.10358	0.036051	0.328152	Psmb1	19170
-0.00858747	7.81638	-2.09538	0.036776	0.334138	-5.06418	Q9DCZ4	214	-2.10282	0.0361178	0.328152	Apoo	68316
-0.00802893	8.22246	-2.09326	0.0369663	0.334138	-5.06857	P70333	735	-2.10213	0.0361791	0.328152	Hnrnph2	56258
-0.00811257	8.2755	-2.09286	0.0370025	0.334138	-5.0694	Q9D8W5	485	-2.10148	0.036236	0.328152	Psmd12	66997
-0.018747	7.66096	-2.09933	0.0364246	0.334138	-5.05601	Q9CSK4	177	-2.09892	0.036463	0.328827	Lrrc57
0.00617608	8.31079	2.08195	0.0379929	0.337006	-5.09185	P84086	149	2.09839	0.0365094	0.328827	Cplx2	12890
-0.00774028	8.23491	-2.08868	0.0373789	0.334138	-5.07801	Q9R1P0	425	-2.09834	0.0365138	0.328827	Psma4	26441
-0.0100637	8.61344	-2.09279	0.0370087	0.334138	-5.06955	P59999	317	-2.09749	0.0365893	0.328897	Arpc4	68089
-0.00902933	8.50195	-2.08898	0.0373522	0.334138	-5.0774	Q9DAK9	277	-2.09539	0.0367765	0.329506	Phpt1	75454
-0.00562664	8.46496	-2.07408	0.0387222	0.341121	-5.108	Q3UK30	629	-2.0943	0.0368746	0.329506
-0.0161807	7.1816	-2.09391	0.0369075	0.334138	-5.06722	Q8CFW1	220	-2.0942	0.0368834	0.329506	Ano2	243634
-0.0109302	8.5724	-2.09014	0.037247	0.334138	-5.075	O09111	115	-2.0937	0.0369285	0.329506	Ndufb11	104130
-0.0111771	7.80406	-2.08954	0.0373014	0.334138	-5.07624	F6V6T4	345	-2.09286	0.0370038	0.329572	Tmed2
-0.0164741	7.32594	-2.08927	0.0373261	0.334138	-5.07681	Q9Z277	164	-2.08944	0.0373122	0.331709	Baz1b	22385
-0.0346943	2.15757	-2.09018	0.0372432	0.334138	-5.07492	G3UW82	406	-2.08829	0.0374155	0.331779	Myh2	17882
0.0395468	2.37567	2.08987	0.0372717	0.334138	-5.07557	Q8BG51-2	512	2.08784	0.0374567	0.331779	Rhot1
0.0435431	7.88651	2.08717	0.0375165	0.334138	-5.08113	Q3UYN2	143	2.08506	0.0377099	0.333413	Cpne6	12891
-0.0162065	7.66216	-2.08137	0.0380468	0.337006	-5.09306	Q99LU0	55	-2.08159	0.0380278	0.335471	Chmp1b1	67064
-0.00500764	8.26154	-2.05547	0.0404938	0.348505	-5.14592	P26443	998	-2.08101	0.0380808	0.335471	Glud1	14661
-0.00738551	8.27474	-2.06849	0.0392473	0.342023	-5.11942	Q3TPZ5	581	-2.079	0.0382669	0.335974	Dctn2	69654
-0.00725525	8.34577	-2.06617	0.0394669	0.342338	-5.12415	Q9JMG7	499	-2.07711	0.0384418	0.335974	Hdgfl3	29877
-0.023674	8.08738	-2.07823	0.0383361	0.338949	-5.09949	Q8BHD8	124	-2.07702	0.0384499	0.335974	Pcmtd2	245867
-0.0213887	1.63942	-2.07746	0.0384077	0.338965	-5.10107	E9PYJ9	4	-2.07654	0.0384947	0.335974	Ldb3	24131
-0.00942335	8.2637	-2.07072	0.0390369	0.341414	-5.11486	Q9CQV8	1374	-2.07622	0.038524	0.335974	Ywhab	54401
-0.00561983	8.4523	-2.0562	0.0404226	0.348505	-5.14443	Q9Z1F9	688	-2.07591	0.0385533	0.335974	Uba2	50995
-0.012248	8.18214	-2.07113	0.0389981	0.341414	-5.11402	Q3U541	197	-2.07336	0.0387905	0.337308	G3bp2	23881
-0.0116516	8.43352	-2.0697	0.0391334	0.341643	-5.11696	P62717	295	-2.07242	0.038879	0.337308	Rpl18a	76808
-0.00737995	8.22585	-2.06071	0.0399876	0.345373	-5.13526	Q501J6	1121	-2.07111	0.0390022	0.337308	Ddx17	67040
0.0501523	6.12105	2.07297	0.038826	0.341414	-5.11027	A0A0G2JE35	59	2.07078	0.0390329	0.337308	Arhgef9
-0.0087097	7.98675	-2.06378	0.0396945	0.343453	-5.12903	A0A087WQ25	478	-2.07056	0.0390538	0.337308	Ktn1	16709
-0.0228812	7.98317	-2.06587	0.0394952	0.342338	-5.12476	Q80YV4	193	-2.06474	0.0396039	0.341452	Pank4	269614
0.0527796	3.13666	2.06595	0.0394881	0.342338	-5.12461	Q3TXR9	43	2.06374	0.0397	0.341674	Hexb	15212
-0.00471942	8.31885	-2.03389	0.0426331	0.358381	-5.18945	Q8K232	745	-2.06207	0.0398592	0.342436	Add1
-0.00818623	8.13751	-2.05046	0.0409822	0.351462	-5.15606	Q9D554	452	-2.05828	0.0402232	0.344953	Sf3a3	75062
0.0547157	3.45983	2.05333	0.040702	0.349677	-5.15026	Q91VK4	66	2.05111	0.0409201	0.349767	Itm2c	64294
-0.00955064	8.45731	-2.04469	0.0415503	0.353214	-5.16771	A0A0R4J0D3	121	-2.04968	0.0410598	0.349767	Stt3b	68292
-0.00493789	8.6172	-2.02446	0.043598	0.36252	-5.20834	Q9CZ13	753	-2.04956	0.0410722	0.349767	Uqcrc1	22273
-0.0106077	8.1011	-2.04541	0.0414799	0.353214	-5.16628	Q9JLB0	472	-2.04902	0.0411249	0.349767	Pals2	56524
-0.0115759	8.30243	-2.04618	0.0414036	0.353214	-5.16472	Q9CQM8	265	-2.04882	0.0411448	0.349767	Rpl21	19933
-0.00960977	8.57427	-2.04291	0.0417279	0.354055	-5.17132	Q8K4Z3	194	-2.04781	0.0412439	0.349997	Naxe	246703
-0.00761363	8.31049	-2.03736	0.0422827	0.35632	-5.18248	Q790Y8	647	-2.04659	0.0413642	0.350146	G6pdx	14381
-0.00554582	7.84873	-2.0268	0.0433569	0.362228	-5.20366	Q3THP1	434	-2.04617	0.0414058	0.350146	Dpp3
0.0344699	2.77872	2.04543	0.0414771	0.353214	-5.16622	A0A075DCW1	11	2.04357	0.0416636	0.350892	ND3
0.0243823	7.62901	2.04483	0.0415374	0.353214	-5.16745	Q3UHB8	197	2.04353	0.0416676	0.350892	Ccdc177	380768
-0.00546166	7.75034	-2.02315	0.043734	0.36252	-5.21097	Q91YQ5	891	-2.04309	0.0417109	0.350892	Rpn1	103963
0.0589155	5.82909	2.04206	0.0418119	0.354055	-5.17302	Q9DB70	75	2.03983	0.0420371	0.352744	Fundc1	72018
0.043102	7.0928	2.0415	0.0418681	0.354055	-5.17415	Q14BR4	321	2.03943	0.0420764	0.352744	Arf4	11843
0.0558596	3.53599	2.03966	0.0420519	0.354991	-5.17786	Q3TLE2	96	2.03745	0.0422758	0.35368	Fermt2	218952
-0.00482814	8.56469	-2.01105	0.0450027	0.369616	-5.23507	P50396	1026	-2.03687	0.0423338	0.35368	Gdi1	14567
-0.0146593	7.97802	-2.03348	0.0426749	0.358381	-5.19028	O70194	218	-2.03416	0.0426075	0.355356	Eif3d	55944
-0.0331404	2.10185	-2.03114	0.042913	0.359758	-5.19498	F6Q609	634	-2.02933	0.0430997	0.358456	Cct3
-0.00882052	7.88381	-2.02213	0.04384	0.36252	-5.21301	A0A0R4J0H3	2204	-2.02819	0.0432161	0.358456	Rbp3	19661
-0.0049217	8.25033	-2.00331	0.0458293	0.373874	-5.25039	Q76MZ3	1710	-2.02775	0.0432611	0.358456	Ppp2r1a	51792
0.0190173	8.34987	2.02821	0.0432126	0.361645	-5.20085	Q3THE2	180	2.02762	0.0432747	0.358456	Myl12b	67938
0.00688593	8.65226	2.01352	0.0447409	0.368326	-5.23015	P60824	499	2.0249	0.0435549	0.360163	Cirbp	12696
-0.0172764	8.3874	-2.02384	0.0436625	0.36252	-5.20959	P58044	236	-2.02363	0.0436857	0.36053	Idi1	319554
-0.0143112	7.75867	-2.02224	0.0438283	0.36252	-5.21279	Q9JL35	195	-2.02303	0.0437478	0.36053	Hmgn5	50887
0.0656637	4.44534	2.02357	0.0436901	0.36252	-5.21012	G3UX48	37	2.02132	0.0439258	0.361383	Prrc2a
-0.00831077	8.27097	-2.01325	0.0447697	0.368326	-5.2307	O08583	224	-2.02026	0.0440358	0.361675	Alyref	21681
0.0501732	4.79676	2.0133	0.0447639	0.368326	-5.23059	Q9DCU1	220	2.01116	0.0449921	0.368905	Gsta3
-0.0173819	7.57667	-2.00807	0.0453191	0.371586	-5.24097	Q8BGF6	231	-2.0078	0.0453493	0.371206	Elmod2	244548
-0.00406391	8.24943	-1.97088	0.0494382	0.388306	-5.31403	B2RT97	381	-2.00629	0.0455109	0.371902	Psmd13	23997
0.0555232	5.81707	2.00608	0.0455316	0.372699	-5.24491	A0A5F8MPL9	51	2.0039	0.0457676	0.372772	Dock9	105445
-0.00875127	8.08508	-1.9977	0.0464371	0.376303	-5.26147	P54823	310	-2.00362	0.0457983	0.372772	Ddx6	13209
-0.029819	2.02803	-2.00483	0.0456661	0.37317	-5.24739	Q545G1	42	-2.00316	0.0458477	0.372772	Mylpf	17907
-0.00685678	8.10735	-1.98954	0.0473338	0.380244	-5.27754	A0A141CM32	222	-2.00055	0.0461294	0.372831	ATP8
0.0279673	1.76217	2.00158	0.0460163	0.37437	-5.25382	B2RPV4	8	2.00001	0.046188	0.372831	Rbm12b2
-0.00470158	8.07059	-1.97403	0.0490774	0.386687	-5.30789	Q3TEA8	919	-1.99984	0.0462066	0.372831	Hp1bp3	15441
-0.00940641	7.83255	-1.99401	0.0468408	0.377729	-5.26875	P47963	400	-1.99877	0.0463226	0.372831	Rpl13	270106
0.0480029	6.46515	2.00068	0.0461134	0.37437	-5.25559	Q3UN10	106	1.99858	0.0463439	0.372831	Wfs1	22393
-0.0432717	4.18446	-2.00061	0.0461214	0.37437	-5.25574	Q9WV35	89	-1.99857	0.0463451	0.372831	Apobec2	11811
-0.00428968	8.46616	-1.96687	0.0499006	0.390448	-5.32183	P06801	978	-1.99813	0.0463927	0.372831	Me1	17436
-0.00526971	7.97782	-1.97519	0.0489453	0.386687	-5.30563	P17751	1290	-1.9952	0.0467128	0.373919	Tpi1	21991
-0.00517138	7.95499	-1.97339	0.0491512	0.386687	-5.30915	Q00PI9	1026	-1.9942	0.0468217	0.373919	Hnrnpul2	68693
0.0535157	6.45624	1.99632	0.0465886	0.376902	-5.26421	Q6R891	190	1.99416	0.0468264	0.373919	Ppp1r9b	217124
-0.0159053	8.041	-1.99396	0.0468465	0.377729	-5.26885	Q61655	210	-1.99407	0.0468362	0.373919	Ddx19a	13680
0.0149431	8.40954	1.99255	0.0470014	0.378349	-5.27162	Q9D3A9	208	1.99299	0.0469552	0.374253	Ttyh1	57776
-0.00506715	8.05911	-1.96643	0.0499522	0.390448	-5.3227	P60335	684	-1.98797	0.0475097	0.377789	Pcbp1	23983
0.0311447	2.2655	1.989	0.0473934	0.380244	-5.2786	A0A1D5RL96	18	1.98728	0.0475867	0.377789	Btbd8
-0.00881481	8.26408	-1.98124	0.0482605	0.38529	-5.29382	A0A1S6GWH1	419	-1.98685	0.0476337	0.377789	Psmc5
-0.00726731	7.9931	-1.97684	0.048758	0.386687	-5.30242	Q61029-3	374	-1.98617	0.0477101	0.377789	Tmpo
-0.0504743	4.33939	-1.9846	0.0478831	0.383539	-5.28723	Q3UY34	104	-1.98248	0.0481224	0.380433	Custos	72357
0.0377985	6.21007	1.9834	0.0480175	0.383982	-5.28958	B9EJ54	278	1.98148	0.0482357	0.380709	Nup205	70699
0.0117753	8.11618	1.97766	0.0486653	0.386687	-5.30082	Q3UIC2	252	1.97973	0.0484323	0.381454	Cdh2	12558
0.00981806	8.42107	1.97506	0.04896	0.386687	-5.30589	Q3UHL1	447	1.97907	0.0485068	0.381454	Camkv	235604
-0.0046531	8.69668	-1.95303	0.0515245	0.398248	-5.34862	P05202	1530	-1.97855	0.0485659	0.381454	Got2	14719
-0.00561729	8.14428	-1.95846	0.050883	0.395811	-5.33815	P52503	193	-1.97521	0.0489446	0.383808	Ndufs6	407785
-0.00396278	8.17699	-1.93767	0.0533787	0.408032	-5.37815	Q9DBG3	1849	-1.97314	0.0491809	0.384279	Ap2b1	71770
0.054274	4.074	1.97415	0.0490646	0.386687	-5.30767	E9Q2B0	43	1.972	0.0493115	0.384279	Gtf3c4	269252
0.00538482	8.14872	1.95351	0.0514674	0.398248	-5.3477	A0A0R4J0Q5	1342	1.97188	0.0493255	0.384279	Lmnb2
0.0459957	3.15828	1.97338	0.0491525	0.386687	-5.30918	Q5ND43	48	1.97131	0.0493905	0.384279	Inpp5k	19062
0.059572	3.41484	1.9734	0.0491493	0.386687	-5.30912	G5E8J3	52	1.97123	0.0494005	0.384279	Wdr11	207425
0.0586977	3.59234	1.9684	0.049724	0.389919	-5.31886	Q3U8L1	40	1.96623	0.0499765	0.388137	Traf2	22030
-0.00864631	8.52481	-1.95766	0.0509763	0.395903	-5.33968	Q8BVQ9	398	-1.96333	0.0503141	0.390109	Psmc2	19181
0.0466097	2.86297	1.96473	0.050149	0.391355	-5.32599	Q8BP91	84	1.96267	0.0503911	0.390109	Chgb
0.053125	3.49461	1.95984	0.0507207	0.395182	-5.33547	Q8C7M3	44	1.95771	0.0509721	0.393979	Trim9	94090
-0.00525247	8.2055	-1.93429	0.0537952	0.410569	-5.38463	P14206	519	-1.9531	0.0515187	0.397124	Rpsa	16785
0.0594469	4.30196	1.95506	0.0512844	0.397659	-5.34472	A0A1D5RME6	41	1.9529	0.0515426	0.397124	Plekha6
-0.0041555	8.50746	-1.91968	0.0556215	0.422514	-5.41243	Q99KI0	1979	-1.9507	0.0518049	0.398512	Aco2	11429
0.00701709	8.50892	1.93905	0.0532105	0.407876	-5.37551	Q80XJ7	456	1.94857	0.0520592	0.399212	Akr1a1	58810
-0.00724911	8.1246	-1.93978	0.0531216	0.407876	-5.37412	Q9D0I9	515	-1.94856	0.0520604	0.399212	Rars1	104458
0.0567973	4.86666	1.94984	0.0519051	0.400552	-5.35477	Q91V35	43	1.9477	0.0521634	0.399371	Ptpra	19262
0.0324306	7.76117	1.94742	0.0521957	0.402155	-5.35944	Q9DBB8	89	1.94565	0.0524101	0.400422	Dhdh	71755
-0.00410649	8.17069	-1.91312	0.0564586	0.42687	-5.42486	A0A0G2JFT8	714	-1.9446	0.052537	0.400422	Rufy3	52822
-0.0108473	8.15292	-1.9419	0.0528634	0.406654	-5.37005	Q9CX34	143	-1.94451	0.0525481	0.400422	Sugt1	67955
0.0534718	3.64495	1.93853	0.0532743	0.407876	-5.37651	D6RCZ4	84	1.93642	0.0535343	0.407297	Rhbdd2
0.0311967	8.01629	1.93234	0.054036	0.411759	-5.38835	Q7TPW6	115	1.93062	0.0542505	0.4121	Slc25a20
-0.00470002	8.18454	-1.90497	0.0575129	0.43148	-5.44023	Q8BMS1	509	-1.92798	0.054579	0.413947	Hadha	97212
0.00402197	8.60577	1.89338	0.0590412	0.435541	-5.46199	E9QLL2	1895	1.92527	0.0549186	0.415873	Dnm3
-0.00678092	8.23237	-1.9117	0.0566418	0.427589	-5.42755	O88544	516	-1.92157	0.0553845	0.418495	Cops4	26891
-0.0154118	7.60568	-1.92108	0.0554442	0.421828	-5.40978	Q8VDC1	122	-1.92115	0.0554372	0.418495	Fyco1	17281
-0.00501232	8.47068	-1.89891	0.0583074	0.434001	-5.45162	P51150	553	-1.91861	0.0557587	0.419884	Rab7a	19349
-0.00575487	8.46908	-1.90389	0.0576545	0.431875	-5.44227	Q9CQB4	342	-1.91833	0.0557943	0.419884	Uqcrb	67530
-0.00837023	8.43268	-1.911	0.0567315	0.427601	-5.42887	A0A0R4J259	507	-1.91666	0.0560072	0.420396	Syncrip	56403
0.0295819	1.96142	1.91782	0.0558573	0.423643	-5.41595	A2AJI1	133	1.91618	0.056069	0.420396	Map7d1	245877
-0.00364482	8.30876	-1.87695	0.0612655	0.443018	-5.49261	Q5FWI9	724	-1.91542	0.0561652	0.420396	Ap2m1	11773
-0.00493094	8.38689	-1.89459	0.0588806	0.435541	-5.45973	Q4VA93	733	-1.91488	0.0562347	0.420396	Prkca	18750
0.0420644	2.48001	1.91637	0.0560422	0.424382	-5.4187	Q3UGW4	6	1.91441	0.0562953	0.420396	Clpp
-0.00520761	7.92322	-1.89431	0.0589177	0.435541	-5.46026	Q9R0P5	682	-1.91222	0.0565757	0.421841	Dstn	56431
-0.0117237	8.01166	-1.90643	0.0573236	0.430726	-5.43749	Q3ULL5	213	-1.90816	0.0571009	0.424585	Eif2s2	67204
-0.00517337	8.47912	-1.8897	0.0595338	0.436521	-5.46888	P62334	359	-1.90773	0.0571561	0.424585	Psmc6	67089
0.0164678	8.18618	1.90734	0.0572054	0.430504	-5.43578	Q9QXB9	165	1.90709	0.0572393	0.424585	Drg2	13495
0.00493614	8.16018	1.88671	0.0599364	0.43881	-5.47446	P45591	413	1.90667	0.0572936	0.424585	Cfl2	12632
-0.0101774	8.06233	-1.90195	0.0579085	0.43284	-5.44592	Q80VD1	308	-1.90496	0.057516	0.425583	Fam98b	68215
-0.00823646	8.29731	-1.89832	0.0583854	0.434001	-5.45273	E9Q3Y4	227	-1.90409	0.05763	0.425778	Lrba	80877
0.0483077	3.98287	1.90152	0.0579648	0.43284	-5.44673	Q6A0A1	107	1.89949	0.0582337	0.429567	mKIAA0224
0.0482209	4.93635	1.90086	0.0580509	0.43284	-5.44796	Q3V471	32	1.89883	0.0583198	0.429567	Lgals3
0.0105594	8.07501	1.89535	0.0587797	0.435541	-5.45831	E9Q1S3	319	1.89794	0.0584376	0.429782	Sec23a
-0.0111827	8.3493	-1.89143	0.0593022	0.436141	-5.46565	F8WHT5	60	-1.89344	0.0590356	0.433523	Mpv17
-0.0226976	1.77269	-1.89388	0.0589742	0.435541	-5.46105	A0A571BEN1	13	-1.89267	0.0591374	0.433615	Mybpc1
0.0567417	5.34209	1.89248	0.0591616	0.435767	-5.46368	Q9EQ06	37	1.89039	0.0594425	0.434715	Hsd17b11	114664
-0.0161323	1.65782	-1.8904	0.0594389	0.436485	-5.46756	Q03740	242	-1.89021	0.0594666	0.434715	Cryge	12968
-0.00733265	8.12746	-1.87945	0.0609226	0.442692	-5.48797	P61205	443	-1.88706	0.0598897	0.43715	Arf3	11842
-0.00840873	8.5865	-1.88108	0.0606997	0.441734	-5.48494	Q9D0M3	349	-1.88634	0.0599879	0.437209	Cyc1	66445
0.0174185	8.21239	1.8856	0.0600851	0.439237	-5.47651	P62192	227	1.88511	0.0601538	0.437761	Psmc1	19179
-0.0253382	1.946	-1.88387	0.0603202	0.440292	-5.47975	Q61621	406	-1.88245	0.0605145	0.438928	Gnb1
0.00946142	1.45855	1.87858	0.0610415	0.44289	-5.48959	Q9D2V5	11	1.88223	0.0605451	0.438928	Aar2	68295
-0.00926213	7.7272	-1.87792	0.0611324	0.44289	-5.49082	Q9QY76	357	-1.88182	0.0606002	0.438928	Vapb
0.0346846	7.79312	1.88307	0.0604284	0.44042	-5.48123	Q8K157	51	1.88127	0.0606759	0.438928	Galm	319625
-0.00526198	7.3323	-1.86385	0.0630882	0.447543	-5.51684	Q91V55	501	-1.88043	0.0607905	0.439103	Rps5	20103
-0.00411643	8.27309	-1.84966	0.0651127	0.458719	-5.54289	Q9DCD0	751	-1.87777	0.0611547	0.441077	Pgd	110208
-0.00425941	8.52015	-1.85027	0.065025	0.458719	-5.54178	Q11011	1076	-1.87636	0.0613484	0.441818	Npepps	19155
0.0383586	7.13047	1.8759	0.0614099	0.443018	-5.49456	Q9D289	118	1.87402	0.0616709	0.442658	Trappc6b	78232
0.0506571	6.11723	1.8753	0.061492	0.443018	-5.49567	Q3UGC8	64	1.87327	0.0617743	0.442658	Pcca	110821
0.0222485	7.82242	1.87381	0.0616976	0.443018	-5.49843	Q9Z2C4	83	1.87263	0.0618636	0.442658	Mtmr1	53332
0.0556167	4.8254	1.87418	0.0616473	0.443018	-5.49775	E9QK04	43	1.87211	0.0619347	0.442658	Neo1	18007
0.0515594	3.86957	1.87395	0.0616791	0.443018	-5.49818	Q9ESC8	22	1.87191	0.0619626	0.442658	Aff4	93736
0.0362434	6.90773	1.87273	0.0618469	0.443434	-5.50042	Q91X72	186	1.8709	0.0621032	0.442658	Hpx	15458
-0.00937482	9.00507	-1.86559	0.0628439	0.447279	-5.51364	A0A452J8A5	168	-1.86922	0.0623364	0.442658	Eci1
-0.00812884	7.86845	-1.86335	0.0631576	0.447543	-5.51775	Q3UBU9	288	-1.86893	0.062377	0.442658	Fkbp3	30795
-0.00880234	8.22067	-1.86442	0.0630076	0.447543	-5.51578	Q8BJU0	245	-1.86885	0.0623884	0.442658	Sgta	52551
-0.0100651	8.13185	-1.86569	0.0628287	0.447279	-5.51344	Q925N0	274	-1.86857	0.0624284	0.442658	Sfxn5	94282
-0.00452619	8.5535	-1.84528	0.0657487	0.461729	-5.55089	P70296	641	-1.86786	0.0625265	0.442658	Pebp1	23980
0.0324214	7.71655	1.86936	0.0623156	0.446136	-5.50666	O54829	260	1.86763	0.0625594	0.442658	Rgs7	24012
0.0302993	2.04356	1.86816	0.0624837	0.446681	-5.50889	P00329	20	1.86649	0.0627181	0.443135	Adh1	11522
-0.0217394	1.77511	-1.86628	0.0627466	0.447279	-5.51236	E9Q264	74	-1.86514	0.0629086	0.443835	Myh15	667772
-0.0083173	8.62966	-1.85495	0.0643509	0.454672	-5.53319	Q99L13	367	-1.86009	0.0636204	0.447885	Hibadh	58875
0.0268742	1.72782	1.86127	0.0634514	0.448969	-5.52158	Q9D679	27	1.85976	0.0636672	0.447885	Tapbp	21356
-0.00616849	7.90979	-1.84475	0.0658254	0.461729	-5.55185	Q9CR16	619	-1.85576	0.0642369	0.451239	Ppid	67738
0.00675581	7.80862	1.84318	0.0660545	0.462667	-5.55471	Q3URG1	404	1.85195	0.0647841	0.454425	Tppp	72948
0.0185075	1.57393	1.84614	0.0656239	0.46165	-5.54933	Q543U0	39	1.84539	0.0657349	0.460429	Mllt11	56772
-0.00722053	8.49481	-1.83648	0.0670408	0.467107	-5.5669	Q9D023	427	-1.84378	0.0659696	0.461407	Mpc2	70456
-0.0123108	8.02663	-1.84159	0.066288	0.463634	-5.55761	Q61990	589	-1.84267	0.0661315	0.461874	Pcbp2	18521
0.0176152	8.03472	1.83995	0.0665289	0.464649	-5.5606	P58404	154	1.83935	0.0666197	0.464615	Strn4	97387
0.00581365	8.25257	1.82494	0.0687682	0.473346	-5.5878	Q9DCL9	350	1.83717	0.0669405	0.466182	Paics	67054
-0.0192982	8.56556	-1.83626	0.0670732	0.467107	-5.5673	A0A068BGR9	152	-1.83539	0.0672044	0.46735	Ndufa7
-0.00668394	8.40064	-1.82548	0.0686872	0.473346	-5.58683	Q6R0H7	459	-1.83418	0.067384	0.467928	Gnas	14683
0.00898096	8.38689	1.82879	0.068188	0.472835	-5.58084	P42208	210	1.83264	0.0676139	0.468538	Septin2	18000
0.0246056	8.02976	1.83368	0.0674574	0.469109	-5.57199	Q8VE37	134	1.8323	0.0676648	0.468538	Rcc1	100088
-0.0172728	6.90833	-1.83212	0.067689	0.470046	-5.57481	Q60749	410	-1.83158	0.0677725	0.468615	Khdrbs1	20218
-0.00976759	7.12317	-1.82771	0.0683504	0.472849	-5.5828	Q9D823	215	-1.83062	0.0679161	0.46894	Rpl37	100502825; 67281
0.0186176	8.44662	1.82748	0.0683849	0.472849	-5.58321	Q6PE15	179	1.8267	0.0685046	0.471762	Abhd10	213012
-0.0058425	8.41986	-1.81473	0.0703265	0.480795	-5.60617	Q3UKT3	784	-1.8266	0.0685192	0.471762	Oat	18242
0.0452931	7.35286	1.8263	0.0685638	0.473346	-5.58536	Q3U645	109	1.82436	0.0688589	0.473429	Abcd3
0.0176789	8.53275	1.82314	0.0690419	0.473346	-5.59106	Q91W87	202	1.8225	0.0691402	0.474159	Cyp2d22
0.0495481	6.54502	1.82435	0.0688586	0.473346	-5.58888	Q6PHU5	67	1.82237	0.0691604	0.474159	Sort1	20661
0.0529964	5.30498	1.82369	0.0689574	0.473346	-5.59005	Q3UK78	38	1.82169	0.069263	0.474193	Pcgf5	76073
-0.00407018	8.29938	-1.79416	0.0735563	0.494852	-5.64291	Q3UPA3	988	-1.82029	0.0694767	0.474986	Gdi2	14569
0.0576762	5.5194	1.82035	0.0694661	0.475583	-5.59608	Q9Z0P5	49	1.81832	0.0697772	0.47637	Twf2	23999
-0.0050899	8.41194	-1.80085	0.0724928	0.490203	-5.63101	P08752	915	-1.81683	0.0700059	0.47702	Gnai2	14678
-0.00960374	8.21203	-1.81344	0.0705261	0.481482	-5.6085	P99026	269	-1.81642	0.0700691	0.47702	Psmb4	19172
-0.00862942	8.74445	-1.80986	0.0710806	0.484586	-5.61491	P68134	1419	-1.81405	0.0704344	0.478747	Acta1	11459
-0.00492832	8.49007	-1.79642	0.0731949	0.493774	-5.63888	P60879	743	-1.81349	0.07052	0.478747	Snap25	20614
-0.0175347	1.6131	-1.80889	0.0712314	0.484676	-5.61664	B2RY26	209	-1.80826	0.0713312	0.483578	Myh7
-0.00426568	8.00459	-1.78362	0.075257	0.500548	-5.66156	P10126	1131	-1.80672	0.0715719	0.483944	Eef1a1	13627
-0.0395801	6.33642	-1.80849	0.0712934	0.484676	-5.61736	A0A1D5RLH2	253	-1.80664	0.0715846	0.483944	Cngb1
0.00444639	8.15064	1.78459	0.0750983	0.500548	-5.65984	Q3TXL5	446	1.80568	0.0717354	0.484289	Ctsd
-0.0567583	4.32499	-1.80533	0.0717871	0.487349	-5.62301	Q3UZP4	20	-1.80333	0.0721036	0.486099	Svip	75744
0.0165968	9.0377	1.80275	0.0721933	0.489423	-5.62762	Q9D2U9	5588	1.80229	0.0722674	0.486403	H2bu2	78303
0.0120779	8.54583	1.80074	0.0725104	0.490203	-5.63121	Q9EQQ9	333	1.80177	0.0723492	0.486403	Oga	76055
-0.00750789	8.02686	-1.79235	0.0738458	0.495093	-5.64612	O08585	491	-1.79836	0.0728888	0.488642	Clta
-0.00504477	8.52677	-1.78209	0.0755063	0.501378	-5.66426	Q99LX0	645	-1.79785	0.0729702	0.488642	Park7	57320
-0.00386043	8.39441	-1.76967	0.0775563	0.510798	-5.68607	P61161	321	-1.79776	0.0729843	0.488642	Actr2	66713
0.0287383	1.95916	1.79612	0.0732422	0.493774	-5.63941	Q8R357	5	1.79454	0.0734965	0.491394	Olfm1	56177
0.0210894	1.66589	1.79376	0.0736204	0.494852	-5.64362	Q8R0T3	8	1.79265	0.0737997	0.492742	Wdr46
0.0260074	7.38398	1.79321	0.0737078	0.494852	-5.64459	A2AN08	290	1.79175	0.0739437	0.493025	Ubr4	69116
-0.00793212	8.46167	-1.78349	0.0752782	0.500548	-5.66179	Q5D098	338	-1.78854	0.0744598	0.495786	Psmb7
-0.0232228	1.82065	-1.78812	0.0745265	0.498968	-5.65361	Q7TNA5	13	-1.78683	0.0747369	0.49695	Msh4
0.0244563	1.72744	1.78653	0.0747837	0.5	-5.65642	Q6RJ38	3	1.78516	0.0750082	0.498071	H2-D1
-0.00929936	8.44368	-1.78056	0.075756	0.502349	-5.66695	Q4FJL2	363	-1.78363	0.0752563	0.499036	Rtn1	104001
0.0332454	7.37349	1.78398	0.0751971	0.500548	-5.66091	Q921W2	50	1.78227	0.0754793	0.499832	Tial1	21843
-0.00741463	8.54202	-1.77535	0.0766133	0.50665	-5.67612	Q3TUF3	354	-1.78135	0.0756288	0.500083	Calu	12321
-0.00460068	8.20409	-1.76204	0.0788397	0.516448	-5.69942	Q8BKG0	495	-1.78077	0.0757234	0.500083	Slc6a11
-0.00413006	8.07959	-1.75282	0.0804124	0.523922	-5.71545	Q8QZT1	497	-1.77628	0.0764615	0.504272	Acat1	110446
0.0537055	5.0235	1.77616	0.0764798	0.506457	-5.6747	B0FTY3	228	1.7742	0.0768058	0.505578	Nudcd3	209586
-0.00653017	8.16684	-1.76534	0.0782829	0.514189	-5.69366	A0A1B0GRV0	437	-1.77354	0.0769146	0.505578	Bpnt1	23827
-0.00900315	7.72925	-1.76987	0.0775239	0.510798	-5.68573	Q9EQ80	234	-1.7732	0.076972	0.505578	Nif3l1	65102
0.0496481	7.04053	1.77238	0.0771064	0.509217	-5.68134	Q9DC50	94	1.77044	0.0774298	0.507898	Crot	74114
-0.00363362	8.44311	-1.73781	0.0830278	0.530555	-5.74139	Q01853	1924	-1.76811	0.0778201	0.509769	Vcp	269523
0.0359868	7.66101	1.76815	0.0778104	0.511777	-5.68873	Q5DU67	108	1.76639	0.0781088	0.51097	Ganc
-0.0230058	9.27156	-1.76304	0.0786706	0.516037	-5.69767	Q91VR8	80	-1.76175	0.0788899	0.515386	Brk1	101314
-0.00359093	7.99624	-1.72764	0.084838	0.53136	-5.75883	B2M1R6	1609	-1.75816	0.0795	0.518674	Hnrnpk	15387
-0.00963629	7.45422	-1.75494	0.0800485	0.522955	-5.71177	Q497E1	241	-1.75747	0.0796173	0.518741	Rps23
0.0184899	8.39848	1.75714	0.0796715	0.521193	-5.70794	Q3UIU2	208	1.75631	0.079816	0.519339	Ndufb6	230075
-0.005408	8.1265	-1.74233	0.0822329	0.529536	-5.7336	Q3UJU5	720	-1.75476	0.0800815	0.520369	Rps3a1
0.043622	3.6938	1.75419	0.0801776	0.523094	-5.71308	Q9D967	43	1.75232	0.0804999	0.522388	Mdp1	67881
0.00504597	8.84611	1.73584	0.0833757	0.530696	-5.74477	P61922	738	1.75027	0.0808527	0.523492	Abat	268860
-0.0151208	8.17716	-1.75009	0.0808826	0.524872	-5.72018	A1L3B8	171	-1.74986	0.080924	0.523492	Psmd7	17463
0.0411071	6.51984	1.75124	0.080684	0.524778	-5.71819	E9PW43	64	1.74941	0.0810028	0.523492	Gm10320
0.0592563	5.34291	1.7508	0.0807601	0.524778	-5.71895	Q8CI32	82	1.74884	0.0811014	0.523492	Bag5	70369
0.0218816	4.99111	1.74915	0.0810452	0.525225	-5.72181	Q3UPY3	597	1.74795	0.0812543	0.523782	Crygs	12970
-0.0076838	8.00005	-1.7422	0.0822558	0.529536	-5.73383	Q61545	309	-1.74725	0.0813756	0.523869	Ewsr1	14030
0.0313944	7.28601	1.74789	0.0812637	0.525939	-5.72399	Q8BMA6	148	1.74624	0.0815526	0.524313	Srp68	217337
0.016636	1.57162	1.74558	0.0816641	0.527826	-5.72798	A0A087WPL8	42	1.74502	0.0817642	0.524978	Atg9a
0.00788343	1.45508	1.73844	0.0829154	0.530555	-5.74029	Q7TSV4	46	1.74306	0.0821069	0.525873	Pgm2	66681
0.0396805	6.79021	1.74419	0.0819074	0.528695	-5.73039	D4AFX7	118	1.74238	0.0822258	0.525873	Dnajc13
-0.00832172	8.32187	-1.73839	0.082924	0.530555	-5.74038	D3Z041	399	-1.74236	0.0822286	0.525873	Acsl1
0.0284997	2.50644	1.7412	0.0824306	0.529958	-5.73554	Q9ERT9	46	1.73964	0.0827068	0.527547	Ppp1r1a	58200
-0.00693417	8.15201	-1.73306	0.0838693	0.530696	-5.74955	Q91ZW3	661	-1.73963	0.0827078	0.527547	Smarca5	93762
-0.0069841	8.42381	-1.73051	0.0843242	0.53136	-5.75392	Q9DBP5	277	-1.73692	0.083187	0.527639	Cmpk1	66588
-0.0304697	6.00846	-1.73836	0.0829299	0.530555	-5.74043	Q14AC7	96	-1.73674	0.0832186	0.527639	Arl1	104303
0.0383288	2.55045	1.73757	0.08307	0.530555	-5.7418	Q3UUN2	24	1.73578	0.0833877	0.527639	Adcy8	11514
-0.00413171	8.29645	-1.71363	0.0873856	0.542839	-5.7827	G3UX26	885	-1.73542	0.0834512	0.527639	Vdac2
-0.00926682	8.18439	-1.73251	0.0839667	0.530696	-5.75048	Q8CFK5	363	-1.73526	0.0834796	0.527639	Kars
-0.0168751	6.70833	-1.73557	0.0834241	0.530696	-5.74524	P07759	212	-1.73495	0.0835345	0.527639	Serpina3k	20714
0.047338	3.14023	1.73636	0.0832839	0.530696	-5.74388	Q8C6E3	79	1.73447	0.0836196	0.527639	Cat
0.0129294	8.09793	1.73402	0.0836983	0.530696	-5.74789	P63216	189	1.73443	0.0836281	0.527639	Gng3	14704
-0.00815884	7.87206	-1.72989	0.0844342	0.53136	-5.75497	Q3UXT6	252	-1.73402	0.0837005	0.527639	Rbm39	170791
0.0378396	2.81886	1.7341	0.0836832	0.530696	-5.74775	P23953	13	1.73233	0.084001	0.528847	Ces1c	13884
-0.0278126	7.37202	-1.73262	0.0839475	0.530696	-5.7503	Q69Z59	42	-1.73109	0.0842227	0.529556	Atp8b4	241633
0.0280656	6.91049	1.73088	0.0842572	0.53136	-5.75328	Q3TDN2	144	1.72934	0.0845347	0.53083	Faf2	76577
0.0137196	5.56394	1.72853	0.0846778	0.53136	-5.7573	Q05816	268	1.72865	0.0846586	0.530921	Fabp5	16592
-0.0140752	7.97974	-1.727	0.0849537	0.531398	-5.75993	Q9ERF3	107	-1.72699	0.0849568	0.531949	Skic8	66317
0.0438971	5.96853	1.72821	0.0847351	0.53136	-5.75785	E9Q2E4	82	1.72637	0.0850689	0.531949	Hectd4	269700
0.0493229	6.41532	1.7278	0.0848096	0.53136	-5.75856	M1VMF6	119	1.72591	0.0851513	0.531949	Mta1
0.0438881	6.15959	1.72194	0.0858668	0.536419	-5.76856	P98203	131	1.7201	0.086203	0.537827	Arvcf	11877
0.022735	1.7965	1.72026	0.0861713	0.537629	-5.77142	Q60738	4	1.71899	0.0864041	0.53839	Slc30a1	22782
0.0391826	2.70468	1.71689	0.0867869	0.540775	-5.77716	Q99MJ9	33	1.71511	0.0871155	0.542127	Ddx50	94213
0.0467098	6.45119	1.71583	0.0869808	0.541288	-5.77896	E9Q0N0	125	1.71397	0.0873241	0.542729	Itsn1	16443
0.0605553	7.55614	1.71326	0.0874537	0.542839	-5.78333	Q9JKS5	67	1.71132	0.0878118	0.544151	Habp4	56541
0.0218346	1.76571	1.71154	0.0877699	0.543412	-5.78623	Q9Z1F6	5	1.71034	0.0879944	0.544151	Cnmd	16840
-0.00474397	8.65424	-1.69493	0.0908803	0.556284	-5.81425	P68369	2604	-1.71032	0.0879981	0.544151	Tuba1a	22142
0.0450305	6.05413	1.71214	0.0876589	0.543412	-5.78521	B2RRY4	79	1.7103	0.0880014	0.544151	Pals1	56217
0.0233584	1.78267	1.70722	0.0885699	0.547667	-5.79354	B7ZCM9	5	1.70591	0.0888158	0.548488	Gm28042
0.029917	2.09823	1.7065	0.088705	0.547804	-5.79477	Q3UPR9	18	1.70491	0.0890038	0.548951	Sbspon	226866
-0.0319352	7.24782	-1.70328	0.0893061	0.550816	-5.8002	P47758	59	-1.70163	0.0896168	0.551347	Srprb	20818
-0.00671839	7.91154	-1.69503	0.0908622	0.556284	-5.81409	Q91VA7	542	-1.70162	0.0896194	0.551347	Idh3b	170718
0.0290161	2.15855	1.70102	0.0897298	0.552727	-5.80401	Q62095	780	1.69946	0.0900256	0.553145	Ddx3y	26900
0.0478381	7.57024	1.69979	0.0899611	0.553449	-5.80608	P59481	76	1.69794	0.0903129	0.554209	Lman2l	214895
0.028422	2.73268	1.69877	0.0901526	0.553925	-5.80779	A0A0U1RNN8	24	1.69723	0.0904459	0.554324	Cnot3
-0.00848333	7.72866	-1.69098	0.0916321	0.559119	-5.82086	Q99KF1	183	-1.6943	0.091001	0.556394	Tmed9	67511
0.030303	7.92052	1.69584	0.090707	0.556284	-5.81271	P51174	98	1.69424	0.0910129	0.556394	Acadl	11363
-0.0243785	7.32597	-1.69364	0.0911259	0.557085	-5.81641	Q3UR29	93	-1.69226	0.0913895	0.557993	Gtpbp4
-0.00392999	8.35865	-1.66767	0.0961767	0.578364	-5.85963	P53810	714	-1.68999	0.0918235	0.559939	Pitpna	18738
0.0283173	7.71813	1.68999	0.0918225	0.559119	-5.82253	Q8C052	193	1.68845	0.0921189	0.560332	Map1s	270058
0.0356743	2.18471	1.69017	0.0917888	0.559119	-5.82223	Q80VQ1	9	1.68845	0.0921189	0.560332	Lrrc1	214345
0.0464346	3.50065	1.68948	0.0919195	0.559119	-5.82337	Q9JHJ0	94	1.68765	0.0922737	0.560571	Tmod3	50875
-0.00372801	8.49648	-1.66139	0.0974325	0.581485	-5.86999	Q8BLF1	392	-1.68617	0.0925588	0.5616	Nceh1	320024
0.0285574	7.44998	1.68538	0.0927089	0.563215	-5.83023	O54941	133	1.68384	0.093009	0.563487	Smarce1	57376
0.00453169	8.15619	1.66718	0.0962748	0.578364	-5.86045	Q8C483	439	1.68335	0.093102	0.563487	Sars	20226
-0.00935837	8.20904	-1.67896	0.0939551	0.568651	-5.84093	Q5BLJ9	144	-1.68124	0.0935131	0.565271	Rpl27	19942
-0.01706	7.97303	-1.68127	0.0935047	0.566808	-5.83708	Q99J08	243	-1.68056	0.0936443	0.56536	Sec14l2	67815
-0.0334358	7.06416	-1.68112	0.0935339	0.566808	-5.83733	Q8VD72	129	-1.67945	0.09386	0.565959	Ttc8	76260
-0.00353828	8.28234	-1.64996	0.0997491	0.586376	-5.88873	G3UVV4	2380	-1.67718	0.0943046	0.567376	Hk1	15275
-0.0087331	8.22941	-1.67402	0.0949211	0.572357	-5.84912	Q8BKZ9	238	-1.67692	0.0943552	0.567376	Pdhx	27402
0.0421533	6.39716	1.67824	0.0940941	0.568783	-5.84212	Q5U4C3	46	1.67645	0.0944458	0.567376	Scaf1	233208
0.0511936	5.65553	1.67466	0.094796	0.572313	-5.84807	Q9EPR4	92	1.67281	0.0951625	0.570784	Slc23a2	54338
0.00835055	8.30206	1.66906	0.0959016	0.577551	-5.85734	Q9Z1Q5	251	1.67237	0.0952482	0.570784	Clic1	114584
-0.00398721	8.26086	-1.64336	0.101107	0.589258	-5.8995	E9Q175	1123	-1.66398	0.0969157	0.580047	Myo6	17920
0.0356329	2.62261	1.66509	0.096692	0.580152	-5.8639	Q9CPR5	48	1.66339	0.097033	0.580047	Mrpl15	27395
0.0465271	3.49978	1.66348	0.0970137	0.581364	-5.86655	A0A1L1SR84	21	1.66166	0.0973788	0.581264	Igsf9b	235086
0.0328901	2.28308	1.66233	0.0972442	0.581485	-5.86845	S4R2D2	50	1.66068	0.0975764	0.581264	Gga3
-0.0062115	8.38001	-1.65314	0.0991011	0.585841	-5.88354	Q9D6M3	479	-1.66052	0.0976088	0.581264	Slc25a22	68267
0.0426701	6.14469	1.66177	0.0973559	0.581485	-5.86937	Q9Z0R9	46	1.65999	0.0977155	0.581264	Fads2	56473
0.0382896	2.40683	1.66099	0.0975132	0.581485	-5.87065	P21981	13	1.65926	0.0978633	0.58143	Tgm2	21817
-0.00882467	7.84952	-1.65261	0.0992092	0.585841	-5.88441	Q8K212	184	-1.65524	0.0986762	0.583885	Pacs1	107975
-0.020105	8.02469	-1.65529	0.0986643	0.585841	-5.88002	Q5UE59	117	-1.6542	0.0988867	0.583885	Klc1	16593
-0.0173209	7.48574	-1.65432	0.0988595	0.585841	-5.88159	B2RVP5	2006	-1.65355	0.0990185	0.583885	H2az2	77605
-0.0366676	6.9562	-1.65521	0.0986801	0.585841	-5.88015	Q8C2N2	74	-1.6535	0.0990286	0.583885	Tnfaip3
0.0209637	3.3503	1.65443	0.098839	0.585841	-5.88143	A8DUV1	249	1.65327	0.0990755	0.583885	Hbat1
0.0353318	6.77484	1.65436	0.098852	0.585841	-5.88153	O35409	87	1.65268	0.0991967	0.583885	Folh1	53320
-0.0116047	1.51464	-1.65162	0.0994111	0.586293	-5.88603	Q5PXT3	1	-1.6523	0.0992743	0.583885	Smn1
0.0472079	3.55789	1.65361	0.099004	0.585841	-5.88276	Q80U90	39	1.65181	0.0993743	0.583885	mKIAA0032
-0.0117395	8.07053	-1.65105	0.0995274	0.586293	-5.88696	A0A0R4J107	234	-1.65167	0.0994019	0.583885	Apeh
-0.00852312	8.27583	-1.64836	0.100078	0.587303	-5.89136	Q4V9X9	229	-1.65129	0.0994794	0.583885	Rpl23a
0.048785	3.32143	1.6498	0.0997829	0.586376	-5.889	A2AP29	30	1.64798	0.100157	0.586845	Rigi
0.011521	7.95952	1.64656	0.100447	0.587433	-5.89428	P16045	159	1.64726	0.100305	0.586845	Lgals1	16852
-0.00402958	8.32878	-1.6267	0.104603	0.603736	-5.9265	Q3UR55	454	-1.64617	0.10053	0.586845	Atp1b2	11932
-0.0281894	2.04642	-1.64734	0.100287	0.587303	-5.89302	Q62178	5	-1.64582	0.100601	0.586845	Sema4a	20351
0.0598258	4.76932	1.64726	0.100304	0.587303	-5.89315	Q8BVG4	37	1.6454	0.100689	0.586845	Dpp9	224897
0.00917561	9.0434	1.64307	0.101167	0.589258	-5.89997	Q8CG72	251	1.6453	0.100709	0.586845	Adprs	100206
0.0442928	3.82127	1.64437	0.100899	0.589258	-5.89786	Q2TBE6	78	1.64259	0.101269	0.5894	Pi4k2a	84095
0.018508	8.01089	1.6427	0.101245	0.589258	-5.90058	Q6ZQ08	347	1.64177	0.101439	0.589684	Cnot1	234594
0.0415116	2.84332	1.64144	0.101507	0.590075	-5.90263	Q8C3F2	26	1.63968	0.101872	0.591494	Fam120c	207375
0.00567021	1.48041	1.62991	0.103922	0.600518	-5.92131	Q05AH2	11	1.63872	0.102072	0.591904	Zcwpw2
-0.00361284	8.37654	-1.61396	0.107338	0.609049	-5.94694	A0A498WGK2	795	-1.63817	0.102187	0.591904	Nars	70223
-0.0194087	7.78863	-1.63821	0.102178	0.593266	-5.90787	Q9CQR4	104	-1.63718	0.102395	0.592402	Acot13	66834
0.0573658	5.75455	1.63746	0.102334	0.593466	-5.90909	Q69Z98	50	1.63562	0.102722	0.593587	Brsk2	75770
0.00391455	8.45227	1.61365	0.107405	0.609049	-5.94744	A0A6I8MX27	958	1.6339	0.103083	0.594962	Ldhb	16832
0.0503151	4.50858	1.63493	0.102863	0.595822	-5.91319	A0A1L1SUR7	217	1.63312	0.103245	0.595178	Picalm
-0.00586485	8.33001	-1.62423	0.105129	0.603906	-5.93047	O35954	616	-1.63225	0.103429	0.595178	Pitpnm1	18739
0.038169	7.2109	1.63368	0.103126	0.596632	-5.91521	Q3TJA9	52	1.63197	0.103488	0.595178	Dnaja3	83945
-0.0373454	2.54263	-1.62587	0.104778	0.603906	-5.92782	Q6PIP5	6	-1.62418	0.10514	0.601281	Nudcd1	67429
-0.0118653	7.93664	-1.62288	0.105416	0.603906	-5.93264	Q9D1P4	86	-1.62334	0.10532	0.601281	Chordc1	66917
-0.00873949	7.97022	-1.62041	0.105947	0.604308	-5.93662	Q6ZWX6	331	-1.6229	0.105413	0.601281	Eif2s1	13665
-0.0131412	7.27694	-1.62244	0.105511	0.603906	-5.93335	P83917	330	-1.62247	0.105507	0.601281	Cbx1	12412
0.0184315	8.19293	1.62274	0.105445	0.603906	-5.93286	Q6P8X1	162	1.62181	0.105648	0.601281	Snx6	72183
-0.0238542	1.90031	-1.62311	0.105366	0.603906	-5.93226	P20801	41	-1.62177	0.105655	0.601281	Tnnc2	21925
-0.00612842	8.43825	-1.61425	0.107275	0.609049	-5.94648	Q9CZ30	400	-1.62127	0.105763	0.601281	Ola1	67059
0.0260943	3.94818	1.62192	0.105621	0.603906	-5.93418	S4R1W8	352	1.62049	0.105931	0.601281	Gapdh
0.0475705	4.38478	1.62189	0.105628	0.603906	-5.93422	Q9QYB1	45	1.62011	0.106012	0.601281	Clic4	29876
-0.00372235	8.10558	-1.59779	0.110892	0.616861	-5.97267	A0A0A6YY91	1895	-1.61973	0.106093	0.601281	Ncam1
-0.00515394	8.46681	-1.60906	0.108406	0.612735	-5.95477	Q9CVB6	478	-1.61971	0.106098	0.601281	Arpc2	76709
0.0275683	8.0025	1.62108	0.105802	0.604191	-5.93553	Q8R3B1	116	1.61959	0.106123	0.601281	Plcd1	18799
-0.00684293	8.03843	-1.6141	0.107309	0.609049	-5.94673	Q61191	435	-1.61933	0.106179	0.601281	Hcfc1	15161
-0.00531803	8.5213	-1.60897	0.108425	0.612735	-5.95491	Q9DCY1	540	-1.61885	0.106283	0.601281	Ppib	19035
-0.0177353	1.6458	-1.61732	0.106611	0.607381	-5.94156	O09165	30	-1.61646	0.106799	0.603495	Casq1	12372
-0.00509642	8.09578	-1.6036	0.109605	0.616481	-5.96346	Q4FJX9	371	-1.61441	0.107243	0.605297	Sod2	20656
-0.00449597	8.52132	-1.59906	0.11061	0.616861	-5.97066	O35381	633	-1.61343	0.107456	0.605798	Anp32a	11737
-0.0030399	8.14001	-1.57729	0.115534	0.628854	-6.00494	Q3TFE8	810	-1.61016	0.108168	0.608628	Kpnb1
-0.00516825	8.39004	-1.59961	0.110489	0.616861	-5.9698	Q8QZS1	325	-1.60997	0.108209	0.608628	Hibch	227095
0.00356815	8.26217	1.58547	0.113664	0.627673	-5.99211	Q3TYK4	514	1.60897	0.108428	0.609155	Prkar1a
-0.0254017	2.19889	-1.60853	0.108522	0.612735	-5.95561	Q8R429	408	-1.60713	0.108831	0.609955	Atp2a1	11937
-0.00352577	8.54251	-1.58304	0.114216	0.628854	-5.99593	A0A1L1STE4	719	-1.60705	0.108847	0.609955	Ilf3	16201
0.022973	7.95747	1.60787	0.108667	0.612735	-5.95667	Q923T9	538	1.60658	0.108951	0.609955	Camk2g	12325
0.045141	5.03459	1.60778	0.108687	0.612735	-5.95681	Q6ZQ56	515	1.60602	0.109073	0.609955	mKIAA0743
-0.0075445	8.19827	-1.60087	0.11021	0.616861	-5.9678	Q9R190	520	-1.6047	0.109365	0.610437	Mta2	23942
0.0217003	1.82973	1.60571	0.109141	0.614584	-5.96011	Q8BVU9	16	1.60449	0.109411	0.610437	Serpinh1
-0.0121657	7.51264	-1.60105	0.110168	0.616861	-5.9675	D3Y273	316	-1.60135	0.110105	0.613605	Slc4a7
-0.0236813	2.40797	-1.60173	0.110018	0.616861	-5.96643	P04344	202	-1.6004	0.110314	0.614066	Crygb	12965
0.019563	7.75083	1.59968	0.110472	0.616861	-5.96968	Q80TM2	387	1.59863	0.110708	0.614569	Tln1	21894
-0.00905596	8.4149	-1.59658	0.111163	0.617376	-5.9746	B2RXM7	250	-1.59862	0.110711	0.614569	Sarnp	66118
0.0324482	2.32909	1.59988	0.110427	0.616861	-5.96936	A0A286T6K7	71	1.59829	0.110784	0.614569	ND2
-0.00844679	8.73796	-1.59447	0.111634	0.619281	-5.97793	A0A1L1SQA8	251	-1.59709	0.111052	0.615347	Rps25
0.0437011	3.8114	1.59777	0.110898	0.616861	-5.97271	A0A0R4J124	32	1.59603	0.111287	0.615542	Srpk2	20817
0.0494401	6.04383	1.59756	0.110943	0.616861	-5.97304	E9PX68	53	1.59579	0.11134	0.615542	Slc4a1ap	20534
0.00714456	8.43167	1.58879	0.112911	0.624226	-5.98689	P52760	305	1.59316	0.111931	0.618102	Rida	15473
0.0238264	7.43454	1.59336	0.111884	0.619958	-5.97969	A0A498WFS2	109	1.59202	0.112185	0.618804	Ubxn1
0.0469507	3.58484	1.59142	0.112318	0.621652	-5.98274	Q6PGL7	41	1.58967	0.112714	0.621013	Washc2	28006
-0.00729542	8.35267	-1.58428	0.113933	0.628445	-5.99397	Q0VB06	203	-1.58834	0.113016	0.621972	Necap1	67602
-0.00435779	7.67504	-1.56646	0.118045	0.633982	-6.0218	P62821	1057	-1.58088	0.114711	0.627324	Rab1A	19324
0.00700959	8.49679	1.57627	0.115768	0.628854	-6.00653	Q9Z0E0	322	1.58074	0.114743	0.627324	Ncdn	26562
-0.00367079	7.79137	-1.5597	0.119635	0.638701	-6.03228	P27546-2	1234	-1.58064	0.114766	0.627324	Map4
-0.0058795	8.28995	-1.57346	0.116418	0.629878	-6.01092	Q9JKR6	497	-1.58058	0.114779	0.627324	Hyou1	12282
0.0260292	8.03566	1.58042	0.114814	0.628854	-6.00003	Q64442	73	1.579	0.115142	0.627324	Sord	20322
-0.0124115	7.85584	-1.57845	0.115266	0.628854	-6.00311	P54822	311	-1.5786	0.115234	0.627324	Adsl	11564
0.0294517	2.07593	1.57975	0.114968	0.628854	-6.00108	P15209	65	1.57823	0.115319	0.627324	Ntrk2	18212
0.0238186	1.88175	1.57917	0.115101	0.628854	-6.00199	Q14B86	4	1.57784	0.115408	0.627324	Ltn1
0.0210604	7.76254	1.57886	0.115173	0.628854	-6.00248	A0A087WQS2	292	1.57768	0.115445	0.627324	Bzw1
0.0436263	5.19755	1.57878	0.11519	0.628854	-6.0026	Q6NWW3	28	1.57706	0.115587	0.627324	Grip1
0.0470915	4.91917	1.57872	0.115204	0.628854	-6.00269	K4DI63	59	1.57698	0.115605	0.627324	Creg1
-0.0057057	7.98936	-1.56811	0.11766	0.633173	-6.01925	Q91VM9	311	-1.5757	0.115901	0.627324	Ppa2	74776
0.0260721	1.91801	1.57703	0.115592	0.628854	-6.00533	B1ART2	81	1.57561	0.115922	0.627324	Vps13d	230895
-0.00842767	8.07207	-1.57275	0.116581	0.629878	-6.01202	P28740-2	403	-1.57523	0.116009	0.627324	Kif2a
0.0141706	1.54928	1.57549	0.115948	0.628854	-6.00775	Q8CHH5	16	1.57515	0.116027	0.627324	Bicral	210982
0.0344564	2.5388	1.57654	0.115706	0.628854	-6.00611	Q6GQT3	62	1.57492	0.116081	0.627324	Cracdl	72097
0.0234827	1.83018	1.57548	0.115951	0.628854	-6.00777	F6U2C2	104	1.57416	0.116257	0.627324	Atxn2
0.0365467	2.71096	1.57555	0.115933	0.628854	-6.00765	Q8C6H6	14	1.57391	0.116315	0.627324	Smpd2
-0.00592434	8.74764	-1.56635	0.118072	0.633982	-6.02198	Q9CZU6	883	-1.57323	0.116472	0.627476	Cs	12974
0.0424226	3.67143	1.57299	0.116525	0.629878	-6.01164	Q3UC82	61	1.57129	0.116922	0.628725	Lig3	16882
0.0304303	7.86877	1.57242	0.116658	0.629878	-6.01254	Q3TPM3	146	1.57087	0.117018	0.628725	Cul1
-0.00354532	8.20295	-1.54846	0.122317	0.645353	-6.0496	Q9R1T2	725	-1.57055	0.117093	0.628725	Sae1	56459
0.0373177	6.60479	1.57134	0.116908	0.630525	-6.01422	A0A0A6YWI6	151	1.56969	0.117294	0.629109	Dclk2
-0.0499526	5.4988	-1.56861	0.117544	0.633173	-6.01847	E9Q3E3	24	-1.56686	0.117953	0.631948	Glrb
0.0325881	2.5748	1.56296	0.118867	0.637549	-6.02724	Q921V3	39	1.56138	0.119241	0.637233	Nfs1
-0.00877868	7.25283	-1.55866	0.119881	0.638701	-6.03389	Q91XV3	597	-1.56071	0.119398	0.637233	Basp1	70350
-0.0063438	8.29974	-1.55463	0.120839	0.6401	-6.04011	Q91YI0	378	-1.56022	0.119514	0.637233	Asl	109900
-0.0120738	7.31501	-1.5595	0.119682	0.638701	-6.03259	O55201	228	-1.55971	0.119636	0.637233	Supt5h	20924
-0.00466748	7.99684	-1.54755	0.122535	0.645805	-6.051	P28656	419	-1.55936	0.119719	0.637233	Nap1l1	53605
0.0139965	8.13922	1.55937	0.119714	0.638701	-6.0328	Q8CIF2	306	1.55904	0.119792	0.637233	Aldh1l1
0.0117901	8.26032	1.55847	0.119927	0.638701	-6.03419	P97371	144	1.55876	0.119859	0.637233	Psme1	19186
0.0273674	7.63328	1.55918	0.119757	0.638701	-6.03308	A0A1Y7VL44	89	1.55772	0.120105	0.637843	Ttc7b
-0.0194513	7.1417	-1.55815	0.120003	0.638701	-6.03468	Q4FK59	1280	-1.55708	0.120257	0.637953	Eno3
-0.00469039	8.50589	-1.54459	0.12325	0.648494	-6.05553	P08249	1256	-1.55619	0.120468	0.638063	Mdh2	17448
-0.0107938	7.87312	-1.55518	0.120707	0.6401	-6.03926	Q99JB2	250	-1.55589	0.120541	0.638063	Stoml2	66592
0.0139163	8.60268	1.55535	0.120667	0.6401	-6.039	Q9WV54	227	1.55504	0.120744	0.638442	Asah1	11886
0.0644628	4.7207	1.55556	0.120616	0.6401	-6.03867	Q9QWX2	44	1.55378	0.121042	0.639325	Bcl2l1
0.0476518	4.54724	1.55399	0.12099	0.6401	-6.04109	Q3TDE4	69	1.55227	0.121403	0.640104	Ncstn
-0.0386785	3.19406	-1.55371	0.121057	0.6401	-6.04152	P27612	15	-1.55206	0.121454	0.640104	Plaa	18786
-0.0262754	8.30543	-1.54997	0.121953	0.644135	-6.04728	P09041	483	-1.54855	0.122296	0.643842	Pgk2	18663
-0.00744464	7.59292	-1.54433	0.123313	0.648494	-6.05593	Q9CX86	558	-1.54778	0.122481	0.644121	Hnrnpa0	77134
-0.00432214	8.31507	-1.52922	0.127015	0.655884	-6.07896	P62281	320	-1.54277	0.123692	0.64946	Rps11	27207
-0.0127238	1.52972	-1.54252	0.123751	0.650097	-6.0587	A6P3E3	1	-1.54248	0.123764	0.64946	Ncoa2
-0.00332829	7.92809	-1.51757	0.129928	0.661825	-6.09656	Q6ZQ61	1526	-1.54139	0.124029	0.650148	Matr3
0.0198456	1.70998	1.53997	0.124372	0.652089	-6.0626	P61028	468	1.53887	0.124641	0.651144	Rab8b	235442
-0.0053053	8.1018	-1.53005	0.126808	0.655884	-6.0777	Q8CCK0	603	-1.53841	0.124755	0.651144	Macroh2a2	404634
0.0328889	2.20368	1.53986	0.124399	0.652089	-6.06277	Q68FM7	17	1.53829	0.124783	0.651144	Arhgef11	213498
0.0354766	4.19049	1.53917	0.124566	0.65226	-6.06381	Q8R1H0	59	1.53757	0.12496	0.651144	Hopx	74318
-0.018001	1.80532	-1.53842	0.12475	0.652517	-6.06496	P13541	235	-1.53748	0.124982	0.651144	Myh3	17883
-0.00912194	8.03766	-1.53568	0.125421	0.653213	-6.06914	Q03717	319	-1.53731	0.125024	0.651144	Kcnb1	16500
0.0220237	1.80226	1.537	0.125098	0.653213	-6.06713	B2ZRS5	39	1.53576	0.125404	0.651867	Deptor
0.0214329	7.94588	1.53589	0.125371	0.653213	-6.06883	Q8QZZ7	105	1.53468	0.125669	0.651867	Tprkb	69786
0.0412879	6.86049	1.5363	0.125269	0.653213	-6.06819	Q3URE1	44	1.53464	0.125678	0.651867	Acsf3	257633
-0.00854371	8.04128	-1.53247	0.126211	0.654557	-6.07402	Q9D3D9	175	-1.53455	0.1257	0.651867	Atp5f1d	66043
0.0280757	1.98969	1.53498	0.125594	0.653411	-6.07021	Q8BIV3	63	1.53351	0.125956	0.6525	Ranbp6	240614
0.0196186	1.71842	1.53346	0.125966	0.654557	-6.07251	Q9D3P8	3	1.53238	0.126235	0.653244	Plgrkt	67759
0.0277417	8.07158	1.53244	0.126219	0.654557	-6.07407	A0A0R4J050	112	1.53098	0.12658	0.653857	Acy1	109652
-0.00623596	8.83775	-1.52536	0.127974	0.658735	-6.08481	P97450	225	-1.53081	0.126622	0.653857	Atp5pf	11957
-0.0142922	7.74965	-1.52957	0.126928	0.655884	-6.07843	P61957	141	-1.52913	0.127038	0.655093	Sumo2	170930
-0.0226088	1.90677	-1.53002	0.126816	0.655884	-6.07774	Q8CEH5	17	-1.52875	0.127132	0.655093	Ppl
-0.00711729	8.43454	-1.52337	0.128471	0.659892	-6.08781	Q5EBQ0	768	-1.52711	0.127539	0.656496	Vdac3	22335
0.0206038	7.29391	1.52586	0.127849	0.658735	-6.08405	O35136	219	1.5247	0.128139	0.657963	Ncam2	17968
-0.00550635	8.44856	-1.5171	0.130044	0.661825	-6.09725	Q3UJS0	220	-1.52449	0.128193	0.657963	Rpl8
0.00438168	8.19451	1.51138	0.131494	0.663484	-6.10584	P46660	737	1.52403	0.128306	0.657963	Ina	226180
0.0625935	4.54453	1.52542	0.127957	0.658735	-6.0847	Q9ESU8	100	1.52368	0.128394	0.657963	Slc1a4
-0.00580586	8.32337	-1.5168	0.130122	0.661825	-6.09772	Q8VED9	280	-1.52325	0.128502	0.657963	Lgalsl	216551
0.0252601	2.02448	1.52359	0.128415	0.659892	-6.08747	A0A1D5RLN7	12	1.52222	0.12876	0.658402	Mt1	17748
-0.00455462	8.18493	-1.50943	0.131993	0.664618	-6.10877	P00920	1004	-1.52094	0.129081	0.658402	Ca2	12349
-0.00698491	7.15181	-1.51693	0.130088	0.661825	-6.09752	Q61011	658	-1.52082	0.12911	0.658402	Gnb3	14695
0.0101095	7.5606	1.51982	0.129359	0.661825	-6.09316	D3Z2H9	697	1.52074	0.12913	0.658402	Tpm3-rs7
-0.0116332	7.41526	-1.51991	0.129337	0.661825	-6.09303	A0A5F8MP96	251	-1.52016	0.129276	0.658455	Septin4	18952
0.0337356	7.06991	1.51964	0.129406	0.661825	-6.09344	P28063	38	1.51807	0.129802	0.660439	Psmb8	16913
-0.0306147	7.80185	-1.51846	0.129702	0.661825	-6.09522	Q3UYN1	101	-1.51694	0.130086	0.661191	Plpbp
-0.0090967	7.74557	-1.51393	0.130847	0.661825	-6.10203	Q9DCP2	218	-1.51545	0.130463	0.661221	Slc38a3	76257
0.0286937	7.44994	1.51684	0.130112	0.661825	-6.09766	P61290	112	1.51536	0.130486	0.661221	Psme3	19192
-0.00859263	8.31554	-1.51338	0.130987	0.661825	-6.10286	Q3U890	327	-1.5153	0.130501	0.661221	Hars
0.0198325	1.76536	1.51566	0.130408	0.661825	-6.09942	A0A1Y7VM56	15	1.51456	0.13069	0.661381	Sirt5	68346
0.0204884	3.10851	1.51511	0.130549	0.661825	-6.10026	P85094	173	1.51396	0.130842	0.661381	Isoc2a	664994
0.014043	8.11026	1.51321	0.131029	0.661825	-6.1031	P59325	190	1.5128	0.131135	0.661381	Eif5	217869
0.0383912	4.01945	1.51439	0.130729	0.661825	-6.10133	F8VQK3	35	1.51278	0.131141	0.661381	Gucy1a2	234889
0.0182139	1.66519	1.51347	0.130964	0.661825	-6.10272	Q3UH39	21	1.51249	0.131213	0.661381	Cntn2
0.0415951	3.02345	1.51082	0.131638	0.663519	-6.10669	A0A2C9F2C1	14	1.50918	0.132058	0.664948	Syt7
0.0444116	5.13144	1.50844	0.132245	0.664625	-6.11025	Q9WTQ8	30	1.50678	0.132671	0.666759	Timm23
0.0434035	3.77678	1.50835	0.132268	0.664625	-6.11039	Q0VGZ0	23	1.5067	0.132692	0.666759	Gtf2a1	83602
-0.00564593	8.52964	-1.49729	0.135121	0.674078	-6.12688	Q6P5F9	863	-1.50391	0.133408	0.669263	Xpo1	103573
-0.0347752	2.69937	-1.50494	0.133141	0.668322	-6.11548	E0CYF3	39	-1.50337	0.133547	0.669263	Nfya
-0.0137367	5.6195	-1.50351	0.133509	0.669478	-6.11761	Q5BL14	441	-1.50315	0.133604	0.669263	Hmgn2	15331
0.0272975	2.21893	1.50258	0.133749	0.66999	-6.119	Q9JI19	6	1.50115	0.13412	0.671154	Fibp	58249
-0.00457993	8.06475	-1.48897	0.137296	0.677807	-6.13919	D3Z396	270	-1.49981	0.134468	0.671748	Ntm
0.0214495	7.74644	1.50042	0.134309	0.671769	-6.12222	Q8BRF7	133	1.49921	0.134623	0.671748	Scfd1	76983
-0.00576134	8.05481	-1.49287	0.136273	0.677042	-6.13343	Q0VGQ1	380	-1.49909	0.134654	0.671748	Hsd17b12	56348
0.0429952	3.28216	1.50014	0.134381	0.671769	-6.12264	Q3TGB1	31	1.4985	0.134809	0.67183	Stambp
-0.00720126	8.04909	-1.49446	0.135857	0.675664	-6.13107	Q9CXX7	347	-1.4978	0.134988	0.671922	Snrpa
0.0426267	5.84357	1.499	0.134677	0.672553	-6.12434	A0A5F8MQ25	39	1.49736	0.135104	0.671922	Ppp6r2	71474
-0.00411795	8.36687	-1.48215	0.139101	0.681954	-6.14924	P61082	391	-1.49583	0.135503	0.673216	Ube2m	22192
0.0431458	3.60543	1.49674	0.135263	0.674094	-6.12769	Q9JIG7	82	1.4951	0.135693	0.673468	Ccdc22	54638
0.0345906	2.55582	1.49526	0.135648	0.675317	-6.12988	Q9DCG9	11	1.49371	0.136057	0.674585	Trmt112	67674
0.0123767	1.53024	1.49073	0.136834	0.677627	-6.13659	A3KG38	4	1.49067	0.136852	0.675872	Ikbkg
-0.00834958	8.26639	-1.48856	0.137405	0.677807	-6.1398	Q99LC5	390	-1.49055	0.136884	0.675872	Etfa	110842
0.0246808	7.72834	1.49161	0.136604	0.677424	-6.13529	A0A0F7IQ06	151	1.49026	0.136959	0.675872	Itgav
0.023895	3.08003	1.49151	0.136629	0.677424	-6.13544	Q569M7	1476	1.4902	0.136976	0.675872	Cryaa	12954
-0.00363423	8.46558	-1.47229	0.141742	0.689191	-6.16369	Q5F2A7	609	-1.49006	0.137012	0.675872	Eif4a1	13681
-0.00762468	8.44193	-1.48615	0.13804	0.680251	-6.14335	Q91WD5	449	-1.48887	0.137324	0.676042	Ndufs2	226646
0.0272781	2.04027	1.49029	0.136949	0.677627	-6.13724	Q8BXE4	29	1.48887	0.137325	0.676042	Lrrc14
0.0412015	3.55142	1.48903	0.137281	0.677807	-6.1391	Q6PCM2	40	1.48741	0.137709	0.677246	Ints6	18130
-0.00997787	8.17449	-1.4837	0.13869	0.681378	-6.14697	Q4VA29	238	-1.48453	0.13847	0.680299	Rtraf	68045
0.0200549	8.50158	1.48403	0.138602	0.681378	-6.14648	Q3UF68	204	1.48291	0.138902	0.680777	Prnp
0.024973	2.0046	1.48414	0.138573	0.681378	-6.14632	Q3UHU5	8	1.48279	0.138934	0.680777	Mtcl1	68617
0.00662743	1.45435	1.47839	0.140104	0.683482	-6.15476	F8VPV0	16	1.48248	0.139016	0.680777	Pcnt	18541
0.0103771	8.60434	1.48142	0.139295	0.681954	-6.15031	Q9ERL9	340	1.48205	0.139129	0.680777	Gucy1a1	60596
0.0373155	7.30047	1.48188	0.139172	0.681954	-6.14964	G3X8U3	128	1.4803	0.139595	0.682371	QNG1	70153
0.0458164	4.74483	1.48102	0.139402	0.681954	-6.15091	B7FAV1	43	1.47938	0.139842	0.682656	Flna
-0.037951	6.86487	-1.48062	0.13951	0.681954	-6.1515	Q9D8S4	57	-1.47903	0.139935	0.682656	Rexo2	104444
-0.014032	5.82458	-1.47845	0.140088	0.683482	-6.15468	P84244	1711	-1.47799	0.140213	0.683326	H3-3a; H3-3b	15078; 15081
-0.0108673	8.05309	-1.47651	0.140607	0.685245	-6.15751	Q14C38	492	-1.47692	0.1405	0.684038	Tceal5	331532
0.0124306	7.98414	1.47192	0.141842	0.689191	-6.16423	Q62426	164	1.4718	0.141876	0.689579	Cstb	13014
0.0237521	7.5303	1.47294	0.141567	0.689191	-6.16274	Q8R0F8	60	1.47163	0.141922	0.689579	Fahd1	68636
-0.00410198	8.09202	-1.45798	0.145644	0.700213	-6.18449	A6ZI44	1715	-1.47106	0.142077	0.689642	Aldoa	11674
0.0400647	4.8275	1.47098	0.142096	0.689732	-6.1656	Q8VHR5	35	1.46939	0.142529	0.691145	Gatad2b	229542
0.0102256	1.4952	1.46795	0.142919	0.693034	-6.17003	Q5M956	19	1.46859	0.142744	0.691498	Kctd1	106931
0.00317667	8.37323	1.44507	0.149235	0.705341	-6.20308	P99029	709	1.46763	0.143005	0.692071	Prdx5	54683
-0.00674392	8.04926	-1.4627	0.144349	0.697183	-6.17766	Q8C2Q7	716	-1.46644	0.14333	0.692831	Hnrnph1	59013
-0.0226998	7.88537	-1.46727	0.143102	0.693231	-6.17101	Q9DCT1	124	-1.46601	0.143448	0.692831	Akr1e2	56043
-0.00557928	8.1906	-1.45888	0.145395	0.700147	-6.18318	P28663	730	-1.46511	0.143691	0.693316	Napb	17957
0.0194691	7.52455	1.46454	0.143847	0.695449	-6.17499	Q8BWR2	122	1.46345	0.144146	0.694585	Pithd1	66193
0.0389664	6.66882	1.46468	0.143806	0.695449	-6.17477	Q8BFY6	68	1.4631	0.14424	0.694585	Pef1	67898
0.00561012	7.96166	1.45638	0.146087	0.700696	-6.18681	E9Q1G8	829	1.46248	0.144411	0.694716	Septin7	235072
-0.0057651	8.61267	-1.45439	0.146635	0.700732	-6.18967	P49615	432	-1.46005	0.145077	0.697234	Cdk5	12568
0.0419292	4.63745	1.4605	0.144952	0.699402	-6.18085	A2AS45	76	1.4589	0.145394	0.698062	Pkp4
0.0542525	4.93264	1.45948	0.145232	0.700053	-6.18232	P61022	34	1.45783	0.145689	0.698787	Chp1	56398
-0.00658599	8.20885	-1.45324	0.146955	0.70135	-6.19134	Q5M8N0	329	-1.45714	0.145877	0.699001	Cnrip1	380686
-0.0241896	2.56203	-1.45751	0.145773	0.700213	-6.18517	A0A140LJ70	173	-1.4562	0.146139	0.699056	Prmt1	15469
-0.0215562	7.27138	-1.45726	0.145842	0.700213	-6.18553	B2RY27	241	-1.45606	0.146177	0.699056	Taok3	330177
0.030361	7.19899	1.45509	0.146442	0.700732	-6.18867	S4R1W1	3157	1.45362	0.146851	0.700876	Gm3839
-0.0302655	2.52551	-1.45465	0.146565	0.700732	-6.18931	Q6PDI6	42	-1.45318	0.146974	0.700876	Mindy2	235461
0.0259324	6.43345	1.45426	0.146671	0.700732	-6.18986	P32883-2	149	1.45289	0.147053	0.700876	Kras
-0.00691301	8.38307	-1.44882	0.148184	0.704174	-6.1977	P63054	242	-1.45216	0.147257	0.700876	Pcp4	18546
0.00713205	8.70833	1.44831	0.148327	0.704174	-6.19843	Q921I1	426	1.45134	0.147484	0.700876	Tf	22041
0.0444269	4.14431	1.45275	0.14709	0.70135	-6.19204	A4FUW1	48	1.45115	0.147538	0.700876	Rptor	74370
-0.00638366	8.23617	-1.4465	0.148833	0.704174	-6.20103	Q791V5	204	-1.45069	0.147666	0.700876	Mtch2	56428
0.0432712	5.61068	1.45212	0.147265	0.701497	-6.19295	E0CYT5	86	1.45052	0.147712	0.700876	Cul2
-0.00622607	9.00423	-1.44404	0.149525	0.705445	-6.20457	Q9D051	573	-1.44851	0.148274	0.702852	Pdhb	68263
-0.0263373	2.12454	-1.44775	0.148484	0.704174	-6.19924	Q6XLQ8	286	-1.44637	0.148871	0.704254	Calu	12321
-0.0156048	7.98069	-1.44647	0.148843	0.704174	-6.20108	P62313	163	-1.44573	0.149052	0.704254	Lsm6	78651
0.0181611	7.77648	1.44654	0.148822	0.704174	-6.20097	O08532-5	136	1.44554	0.149104	0.704254	Cacna2d1
-0.0333456	3.31877	-1.44689	0.148726	0.704174	-6.20048	Q05D44	15	-1.44538	0.14915	0.704254	Eif5b	226982
-0.00631161	7.48501	-1.43823	0.151164	0.70757	-6.21287	P56382	295	-1.44246	0.149969	0.705982	Atp5f1e	67126
0.0340938	2.67961	1.44396	0.149547	0.705445	-6.20468	Q9ERB0	17	1.44244	0.149975	0.705982	Snap29	67474
-0.0156855	7.4738	-1.44221	0.150039	0.705831	-6.20718	Q8VBV8	68	-1.44145	0.150255	0.705982	Guca1b	107477
0.0189109	7.90513	1.44231	0.150011	0.705831	-6.20704	Q9D273	118	1.44125	0.150311	0.705982	Mmab	77697
0.0280656	2.11413	1.44212	0.150065	0.705831	-6.20731	O35668	18	1.4407	0.150467	0.705982	Hap1	15114
0.0149178	7.96751	1.44121	0.15032	0.706043	-6.20861	Q8VD37	170	1.44056	0.150506	0.705982	Sgip1	73094
0.0137311	1.56948	1.44093	0.150401	0.706043	-6.20902	Q8VIM9	34	1.44046	0.150534	0.705982	Irgq	210146
-0.00336796	8.3928	-1.42064	0.156215	0.718568	-6.23782	Q62420	636	-1.4394	0.150835	0.706712	Sh3gl2	20404
0.0392018	6.44654	1.43978	0.150724	0.706857	-6.21065	Q3YAA7	85	1.43822	0.151168	0.707591	Kcnip4	80334
0.051081	8.04096	1.43928	0.150866	0.706857	-6.21137	H9KV21	106	1.43766	0.151328	0.707655	Arih1
-0.00363246	8.01375	-1.42025	0.156326	0.718568	-6.23836	Q61206	403	-1.43607	0.151779	0.708444	Pafah1b2	18475
0.00301481	8.4339	1.41175	0.158816	0.725728	-6.25032	Q9D6Y9	766	1.43524	0.152015	0.708444	Gbe1	74185
0.009414	8.16391	1.43428	0.152286	0.709403	-6.21849	Q68FG2	762	1.43522	0.152021	0.708444	Sptbn2	20743
-0.0141513	8.09639	-1.43497	0.152091	0.709403	-6.21752	Q9CQ91	100	-1.43442	0.152249	0.708444	Ndufa3	66091
0.031687	2.50373	1.4355	0.151941	0.709403	-6.21677	Q8BJQ7	9	1.43402	0.152363	0.708444	Gldc
-0.0244521	3.10031	-1.4348	0.15214	0.709403	-6.21776	H3BLH2	27	-1.43348	0.152518	0.708444	Sqor
0.0422409	6.51514	1.43505	0.152067	0.709403	-6.2174	Q8BL66	87	1.43348	0.152518	0.708444	Eea1	216238
-0.0240293	4.20528	-1.43359	0.152484	0.709641	-6.21948	A2RTH4	202	-1.43229	0.152858	0.709341	Cryge	12968
0.0369682	4.19836	1.43184	0.152985	0.71115	-6.22197	A0A286YDA2	74	1.4303	0.153427	0.710546	Nolc1	70769
0.0151211	1.58203	1.43059	0.153343	0.711593	-6.22375	A0A0X1KG67	12	1.4299	0.153542	0.710546	Emc10	69683
0.0436608	4.8064	1.43143	0.153101	0.71115	-6.22255	Q9DCL2	35	1.42985	0.153556	0.710546	Ciao2a	68250
0.0199674	10.8384	1.42833	0.153992	0.713921	-6.22695	P56383	83	1.4272	0.154318	0.713124	Atp5mc2	67942
-0.00855867	7.84402	-1.42545	0.154822	0.717084	-6.23103	Q8BGC0	304	-1.42689	0.154407	0.713124	Htatsf1	72459
0.0171921	8.54642	1.42287	0.155566	0.718568	-6.23467	Q9WVA4	239	1.42195	0.155836	0.718015	Tagln2	21346
-0.0407772	5.55252	-1.42346	0.155397	0.718568	-6.23384	Q8R1B8	48	-1.4219	0.15585	0.718015	Rorb	225998
0.00468306	7.94666	1.41246	0.158605	0.725609	-6.24932	Q3TPT3	948	1.42107	0.156091	0.718015	Syt1
0.0448141	5.40385	1.42261	0.155643	0.718568	-6.23505	A0A0R4J2B2	31	1.42103	0.156104	0.718015	Kctd12	239217
0.0319086	2.44207	1.42147	0.155974	0.718568	-6.23665	Q3TIR3	53	1.41999	0.156403	0.718015	Ric8a	101489
-0.00872038	8.04379	-1.41836	0.156877	0.720416	-6.24103	Q91XT3	364	-1.41965	0.156502	0.718015	Stmn1
0.0407221	3.96691	1.42069	0.1562	0.718568	-6.23775	Q9WUU7	42	1.41913	0.156654	0.718015	Ctsz	64138
0.0409396	3.55328	1.42057	0.156235	0.718568	-6.23792	A0A0A6YXY1	48	1.41901	0.156689	0.718015	Ntmt1
-0.00777599	8.28897	-1.41659	0.157394	0.721426	-6.24352	A0A1S6GWI0	317	-1.41864	0.156798	0.718015	Ndufa8
0.0107856	8.17421	1.4169	0.157304	0.721426	-6.24309	Q8BUV3	376	1.41715	0.157232	0.719327	Gphn	268566
0.00839773	1.48	1.41136	0.15893	0.725728	-6.25087	Q5EBJ4	22	1.41284	0.158497	0.724176	Ermn	77767
0.0324846	6.87535	1.41399	0.158156	0.724237	-6.24717	Q9JLI6	127	1.41252	0.158591	0.724176	Scly	50880
-0.00407962	7.72805	-1.39901	0.1626	0.732693	-6.26809	Q3UXI9	446	-1.41055	0.159169	0.725815	Ilf2
-0.015217	1.59988	-1.4108	0.159095	0.725764	-6.25165	E9Q1W3	25	-1.41008	0.159309	0.725815	Neb	17996
0.0112471	8.8171	1.40903	0.159617	0.726128	-6.25412	Q5M9J2	161	1.4091	0.159597	0.725815	Hint2	68917
-0.00382873	7.61085	-1.39569	0.163595	0.732693	-6.27269	Q61937	954	-1.40896	0.15964	0.725815	Npm1	18148
0.0415375	9.30217	1.41031	0.159237	0.725764	-6.25232	Q8R404	79	1.40876	0.159697	0.725815	Micos13	224904
0.0378134	5.52578	1.40966	0.159432	0.725968	-6.25325	E9PZA7	112	1.40813	0.159884	0.725984	Trrap
0.0341604	6.1818	1.40655	0.16035	0.728784	-6.25758	A2ADH1	67	1.40506	0.160794	0.729057	Magt1	67075
0.00707588	8.10771	1.40158	0.161829	0.732693	-6.26451	P84075	263	1.40429	0.161025	0.729057	Hpca	15444
-0.00600748	8.26603	-1.3995	0.162453	0.732693	-6.26741	B0QZN5	207	-1.40387	0.161148	0.729057	Vamp2
0.021743	7.25946	1.40504	0.1608	0.730144	-6.2597	M0QWP1	171	1.40383	0.161162	0.729057	Agrn	11603
-0.00818011	8.04962	-1.40162	0.161818	0.732693	-6.26446	Q9QZD9	216	-1.40322	0.161344	0.729098	Eif3i	54709
-0.00343206	8.84431	-1.38617	0.16648	0.737333	-6.28583	P68372	4018	-1.40279	0.161471	0.729098	Tubb4b	227613
-0.00533357	8.20255	-1.39513	0.163763	0.732693	-6.27346	Q921F4	375	-1.40109	0.161977	0.730687	Hnrnpll	72692
-0.00573359	8.21376	-1.39509	0.163777	0.732693	-6.27352	Q8JZQ9	235	-1.40001	0.162302	0.730687	Eif3b	27979
-0.0240201	9.66809	-1.40114	0.161962	0.732693	-6.26513	Q61474	216	-1.39985	0.16235	0.730687	Msi1	17690
-0.0167524	1.68764	-1.40008	0.162279	0.732693	-6.2666	A2A6K0	7	-1.39918	0.162548	0.730687	Tnni2
-0.0321664	3.03754	-1.40055	0.162137	0.732693	-6.26594	Q7M754	32	-1.39909	0.162576	0.730687	Gm5409
0.0101643	1.49898	1.39779	0.162964	0.732693	-6.26978	Q923D3	18	1.39822	0.162837	0.731184	Parm1	231440
-0.0129348	7.81994	-1.39754	0.163038	0.732693	-6.27012	Q8JZK9	100	-1.39717	0.163154	0.731501	Hmgcs1	208715
-0.00531186	8.02665	-1.39083	0.165064	0.735739	-6.27941	Q3TWL6	466	-1.39679	0.163268	0.731501	Psmd2
0.0217657	7.6667	1.39726	0.163123	0.732693	-6.27051	P83870	88	1.39605	0.163489	0.731501	Phf5a	68479
0.00956466	1.50245	1.39525	0.163729	0.732693	-6.2733	Q91WE1	10	1.39594	0.163522	0.731501	Snx15	69024
0.0401268	5.50861	1.39693	0.163224	0.732693	-6.27098	Q9D787	37	1.3954	0.163686	0.731501	Ppil2	66053
0.0221587	7.66804	1.3962	0.163441	0.732693	-6.27198	P36552	172	1.39498	0.163812	0.731501	Cpox	12892
-0.00953038	8.90453	-1.39319	0.164348	0.734574	-6.27614	D3Z3N4	393	-1.3939	0.164137	0.732282	Hnrnph3	432467
-0.00773648	8.68208	-1.39111	0.164979	0.735739	-6.27902	Q9JM76	247	-1.39302	0.164401	0.732785	Arpc3	56378
-0.00381905	8.72548	-1.37803	0.168976	0.740931	-6.29699	Q545N7	743	-1.39083	0.165066	0.734223	Ckmt1	12716
0.0182867	8.15098	1.39149	0.164862	0.735739	-6.27849	Q3URD4	112	1.39047	0.165174	0.734223	Gabra1	14394
0.008246	8.39434	1.38898	0.165624	0.736882	-6.28196	Q8K010	350	1.39046	0.165178	0.734223	Oplah	75475
-0.0145875	8.19018	-1.38912	0.165582	0.736882	-6.28177	A0A1L1STC6	224	-1.38846	0.165784	0.736243	Syne1	64009
-0.0143614	7.74964	-1.38843	0.165792	0.736955	-6.28272	Q61550	257	-1.38781	0.165984	0.736459	Rad21	19357
0.00347819	8.30515	1.37137	0.171041	0.74315	-6.30608	Q9WUB3	1981	1.38695	0.166245	0.736946	Pygm	19309
0.0168629	8.07853	1.38636	0.166423	0.737333	-6.28557	Q543H0	109	1.38544	0.166704	0.737509	Srm	20810
0.0194076	7.84514	1.38613	0.166492	0.737333	-6.28588	Q58E65	124	1.38504	0.166827	0.737509	Metap2	56307
0.0295604	7.29426	1.38645	0.166397	0.737333	-6.28545	F8WGT1	603	1.38504	0.166828	0.737509	Ahcyl2	74340
0.0329274	2.97014	1.38559	0.166658	0.737333	-6.28663	B9EHY2	18	1.38413	0.167105	0.737688	Zmpste24	230709
0.022978	1.90386	1.38516	0.166789	0.737333	-6.28722	Q8C5X2	6	1.38391	0.167173	0.737688	Dcun1d4	100737
-0.0398179	5.87181	-1.38466	0.166943	0.737345	-6.28791	P56873	33	-1.38314	0.167409	0.737874	Znrd2	56390
0.0383193	6.11956	1.38393	0.167164	0.737651	-6.28891	Q6PAJ1	109	1.38243	0.167627	0.737874	Bcr	110279
0.00420079	1.43663	1.37176	0.170919	0.74315	-6.30555	Q6PD24	16	1.38184	0.167807	0.737874	Ankrd13d	68423
0.0260446	7.45454	1.38313	0.16741	0.738065	-6.29001	E9QNF7	78	1.38179	0.167823	0.737874	Cntnap2	66797
0.0099633	8.18584	1.38078	0.16813	0.739894	-6.29323	F7ACR9	599	1.38124	0.16799	0.73794	Macf1
-0.00805093	7.58978	-1.37865	0.168786	0.740931	-6.29615	Q3TML0	351	-1.38022	0.168304	0.738651	Pdia6	71853
0.0189756	1.8303	1.38079	0.168128	0.739894	-6.29322	Q3TV27	7	1.37973	0.168457	0.738654	Gabrr2
0.00775133	8.39758	1.37685	0.169342	0.741194	-6.29861	Q99KQ4	297	1.37866	0.168784	0.739261	Nampt	59027
0.0411933	7.12201	1.37941	0.168551	0.740931	-6.29511	Q8CDG3	52	1.37789	0.169022	0.739261	Vcpip1	70675
-0.00608861	8.11977	-1.37386	0.170268	0.74315	-6.3027	O70251	333	-1.37779	0.169052	0.739261	Eef1b	55949
0.0390363	5.5849	1.37823	0.168916	0.740931	-6.29673	Q99L27	51	1.37672	0.169383	0.739451	Gmpr2	105446
0.0211689	1.77756	1.37722	0.169228	0.741194	-6.29811	A0A0U1RNG1	2	1.37604	0.169594	0.739451	Cd2bp2
-0.00534616	8.34275	-1.36995	0.171486	0.74347	-6.30803	Q9R0Q6	330	-1.37549	0.169764	0.739451	Arpc1a	56443
-0.0059299	8.20677	-1.37097	0.171166	0.74315	-6.30663	Q9QZ88	97	-1.37513	0.169875	0.739451	Vps29	56433
-0.00621593	8.53487	-1.37138	0.171039	0.74315	-6.30608	P12787	346	-1.37506	0.169898	0.739451	Cox5a	12858
-0.026236	6.0288	-1.37573	0.169688	0.742043	-6.30014	Q791G4	80	-1.37439	0.170106	0.739451	Podxl	27205
0.00360018	1.44572	1.36032	0.174507	0.748944	-6.32107	Q9DCB1-2	84	1.37421	0.170162	0.739451	Hmgn3
0.00396095	1.43579	1.3608	0.174357	0.748944	-6.32043	F6RT95	6	1.37206	0.170829	0.740701	Slc24a2
0.00604898	8.22193	1.36804	0.172081	0.744375	-6.31062	Q64737	247	1.37198	0.170854	0.740701	Gart	14450
0.0420821	6.17535	1.37333	0.170433	0.74315	-6.30342	Q80UJ8	87	1.37181	0.170907	0.740701	Lactb
-0.0278922	7.54114	-1.37151	0.170997	0.74315	-6.30589	Q91W50	109	-1.37014	0.171426	0.742243	Csde1	229663
0.0376816	7.03726	1.37101	0.171153	0.74315	-6.30658	Q9CQN3	34	1.36952	0.171619	0.742243	Tomm6	66119
-0.00779052	8.2889	-1.36747	0.172258	0.744375	-6.31138	Q3UKJ7	340	-1.36919	0.171722	0.742243	Smu1	74255
0.035457	6.60808	1.36975	0.171547	0.74347	-6.30829	Q3THW7	62	1.36828	0.172007	0.742815	Eif3h
0.0443744	4.46645	1.36876	0.171857	0.74415	-6.30964	Q8K070	39	1.36723	0.172336	0.743573	Samd14	217125
-0.00613185	8.21691	-1.36247	0.173828	0.748015	-6.31816	Q56A15	502	-1.36621	0.172655	0.744202	Cycs	13063
0.0262609	2.03805	1.36712	0.172369	0.744375	-6.31186	D3Z271	7	1.36579	0.172789	0.744202	Mettl27
0.0389692	3.75123	1.36606	0.172702	0.745151	-6.31331	Q9D0M1	75	1.36456	0.173173	0.745196	Prpsap1	67763
0.0191575	1.74473	1.36435	0.173238	0.74614	-6.31562	P97367	31	1.36327	0.173579	0.745921	Meis2	17536
0.0295527	2.50883	1.36444	0.173208	0.74614	-6.31549	B1AYU7	21	1.36305	0.173649	0.745921	Cwc22	80744
-0.00556958	7.81066	-1.35734	0.17545	0.751079	-6.32509	Q8VDP4	608	-1.36216	0.173929	0.746467	Ccar2	219158
-0.00678787	8.08967	-1.35835	0.175131	0.750958	-6.32373	A8IP69	1254	-1.36107	0.174274	0.747286	Ywhag	22628
0.018885	7.4352	1.3604	0.174483	0.748944	-6.32096	O09106	228	1.35934	0.17482	0.748963	Hdac1	433759
-0.00539339	8.026	-1.35193	0.177175	0.75572	-6.33237	Q3U505	301	-1.35709	0.175532	0.751353	Rpn2
-0.0368218	3.32648	-1.35729	0.175468	0.751079	-6.32516	Q3UUD9	21	-1.35582	0.175937	0.752274	Yars2
0.00460601	1.43855	1.34786	0.178479	0.756772	-6.33782	A0A0N4SVY3	37	1.35544	0.176058	0.752274	Pianp
-0.0346684	4.11491	-1.35602	0.175872	0.752143	-6.32687	P41233	70	-1.35457	0.176336	0.752799	Abca1	11303
0.0322318	6.66508	1.35324	0.176757	0.755262	-6.33061	Q99L04	74	1.35182	0.177213	0.755785	Dhrs1	52585
0.0255133	2.60734	1.35271	0.176926	0.755319	-6.33132	Q05D93	135	1.3514	0.177346	0.755785	Rufy2
0.0432873	5.05285	1.35123	0.177399	0.756008	-6.33331	Q9CXQ0	65	1.34973	0.177882	0.757206	Elavl4	15572
0.0163427	1.6621	1.34998	0.177798	0.756772	-6.33498	O88286	32	1.3491	0.178082	0.757206	Wiz	22404
0.00775531	8.74964	1.34727	0.178669	0.756772	-6.33861	Q3TWV0	2400	1.3489	0.178148	0.757206	Vim
0.0343341	3.05809	1.34932	0.178011	0.756772	-6.33587	Q14CH7	38	1.34788	0.178476	0.757595	Aars2	224805
0.0447974	4.9867	1.34854	0.178262	0.756772	-6.33692	A0A1Y7VN70	21	1.34703	0.178749	0.757595	Glrx5
0.04892	4.79873	1.34848	0.178279	0.756772	-6.33699	A0A0R4J187	65	1.34696	0.178771	0.757595	Xrcc6	14375
0.033333	2.49231	1.34755	0.17858	0.756772	-6.33824	A0A0A0MQ99	64	1.34612	0.179042	0.757595
-0.00672841	7.88174	-1.34342	0.17991	0.759367	-6.34375	B9EIU1	656	-1.34609	0.179052	0.757595	Eprs
-0.00400546	7.91986	-1.33538	0.182523	0.761795	-6.35444	A0A0A1HAM8	379	-1.3457	0.179176	0.757595	Marcks
0.0205656	7.53572	1.34611	0.179041	0.75754	-6.34016	Q5U458	160	1.34497	0.179413	0.757936	Dnajc11	230935
0.0305397	2.62686	1.34574	0.179163	0.75754	-6.34066	Q9QXV0	29	1.34434	0.179615	0.75813	Pcsk1n	30052
0.020532	1.82462	1.34295	0.180064	0.759367	-6.34439	O88444	18	1.3418	0.180437	0.760424	Adcy1	432530
0.0395379	4.04198	1.34317	0.179991	0.759367	-6.34409	Q8CI75	46	1.34169	0.180471	0.760424	Dis3l2	208718
0.0385712	4.66473	1.34176	0.180449	0.76033	-6.34597	Q9JHS9	46	1.34029	0.180928	0.760788	Cwc15	66070
-0.0036006	8.57259	-1.32615	0.185559	0.764947	-6.36664	Q3TV47	500	-1.33906	0.181328	0.760788	Atp1b1	11931
0.0407473	5.77417	1.34051	0.180853	0.761369	-6.34763	Q0P5W2	57	1.33903	0.181336	0.760788	Tmx4	52837
0.042709	5.90506	1.34001	0.181015	0.761391	-6.34829	Q6PB44	52	1.33852	0.181502	0.760788	Ptpn23	104831
-0.00591829	8.10266	-1.33445	0.182828	0.762404	-6.35568	P05132	392	-1.33827	0.181584	0.760788	Prkaca	18747
0.0391559	4.31225	1.33816	0.181617	0.761795	-6.35076	D3YVR4	26	1.33669	0.182098	0.760788	Mesd
0.00978006	1.53921	1.33602	0.182316	0.761795	-6.3536	Q8BNA6	3	1.33641	0.182191	0.760788	Fat3
0.0263621	2.5337	1.33769	0.181771	0.761795	-6.35138	Q3U8W3	32	1.33637	0.182204	0.760788	Grn
-0.0237143	7.13562	-1.3375	0.181832	0.761795	-6.35163	Q9D0D5	159	-1.33624	0.182244	0.760788	Gtf2e1	74197
0.0405674	6.71835	1.33749	0.181835	0.761795	-6.35164	Q91W97	461	1.33602	0.182318	0.760788	Hkdc1	216019
0.019507	1.87074	1.33685	0.182044	0.761795	-6.3525	Q8BTE0	12	1.33576	0.182403	0.760788	Sdhaf4	68002
-0.00482408	8.42793	-1.32917	0.184564	0.763349	-6.36267	P57722	769	-1.33565	0.182439	0.760788	Pcbp3	59093
0.0429757	4.10903	1.33655	0.182141	0.761795	-6.35289	P15388	19	1.33507	0.182629	0.760928	Kcnc1	16502
0.0226209	7.78062	1.33548	0.182493	0.761795	-6.35432	Q9QXS6	174	1.33425	0.182894	0.76138	Dbn1	56320
0.00349015	8.70149	1.31931	0.187833	0.77005	-6.37563	A0A076FRG6	1537	1.33293	0.183327	0.761904	Slc12a5
0.0202199	9.16777	1.3335	0.18314	0.762404	-6.35694	B0V2H4	183	1.33237	0.183512	0.761904	Atp6v1g2
0.0338152	5.95201	1.33355	0.183122	0.762404	-6.35687	Q9CPY7	125	1.33213	0.183591	0.761904	Lap3	66988
0.0259926	7.20278	1.33275	0.183386	0.762603	-6.35793	P42232	91	1.33144	0.183818	0.761904	Stat5b	20851
0.0327812	3.30041	1.33224	0.183552	0.762603	-6.3586	A0A1L1SR96	57	1.33083	0.184018	0.761904	Ano8
-0.0100764	1.51136	-1.33057	0.184103	0.763349	-6.36082	P27808	1	-1.33082	0.184022	0.761904	Mgat1	17308
0.0311548	2.80486	1.33192	0.183659	0.762603	-6.35904	Q3U1B7	11	1.33052	0.184119	0.761904	Serpina3h
-0.00621832	8.27501	-1.32668	0.185385	0.764947	-6.36595	P61202	465	-1.32991	0.184322	0.762093	Cops2	12848
0.028642	2.6549	1.3303	0.184189	0.763349	-6.36117	P70303	42	1.32895	0.184638	0.762633	Ctps2	55936
-0.0156981	7.60463	-1.32898	0.184625	0.763349	-6.36291	B1AXP6	73	-1.32815	0.184902	0.762633	Tomm5	68512
0.0225847	2.82303	1.3293	0.18452	0.763349	-6.36249	Q9QUN8	668	1.32808	0.184924	0.762633	Hbb-b2
0.0251179	4.91537	1.32783	0.185005	0.764269	-6.36444	Q9Z204-5	518	1.32654	0.185432	0.764082	Hnrnpc
-0.0140575	6.54585	-1.32569	0.185713	0.764947	-6.36725	A0A1W2P872	94	-1.32504	0.18593	0.765483	Nova2	384569
0.0316022	5.51605	1.32542	0.1858	0.764947	-6.3676	P70699	56	1.32403	0.186264	0.766208	Gaa	14387
0.0402379	5.22994	1.32337	0.186482	0.767104	-6.3703	Q8K2I1	115	1.32191	0.18697	0.76846	Fntb	110606
0.0332509	3.22054	1.32163	0.18706	0.76883	-6.37259	Q9CVF5	17	1.32022	0.187531	0.770114	Nqo2	18105
-0.0199302	7.77461	-1.32049	0.187439	0.769738	-6.37408	Q543C7	168	-1.31938	0.187813	0.770619	Nr2e3	23958
0.0266392	2.22396	1.31945	0.187788	0.77005	-6.37545	O08614	68	1.31813	0.188229	0.771677	Utrn
0.0486345	5.22578	1.31733	0.188496	0.77212	-6.37823	E9PXB0	32	1.31583	0.188998	0.774175	Pnpla8
-0.00878707	8.19225	-1.31412	0.18957	0.774126	-6.38241	Q8CGY8	313	-1.31489	0.189314	0.774733	Ogt	108155
0.0186703	1.8658	1.31553	0.189099	0.773937	-6.38058	Q8BIP0	14	1.31448	0.189454	0.774733	Dars2	226539
-0.0226383	7.24575	-1.31396	0.189624	0.774126	-6.38262	B1AS46	218	-1.31275	0.190035	0.775971	Casz1	69743
0.040188	4.27356	1.31408	0.189585	0.774126	-6.38247	O35551	30	1.31263	0.190076	0.775971	Rabep1	54189
-0.0368226	5.09694	-1.31177	0.190364	0.776495	-6.38549	Q80WV7	27	-1.31034	0.190849	0.778471	Srrm3	58212
-0.0136371	8.13029	-1.3083	0.191536	0.77973	-6.39	Q9D0L8	153	-1.30769	0.191743	0.780688	Rnmt	67897
-0.00556722	7.41627	-1.30322	0.193261	0.781476	-6.39658	P49722	448	-1.30736	0.191855	0.780688	Psma2	19166
-0.0245809	7.47005	-1.30819	0.191572	0.77973	-6.39013	Q9Z2N8	157	-1.30693	0.192002	0.780688	Actl6a	56456
0.038664	6.14092	1.30799	0.19164	0.77973	-6.39039	A0A2R8VH99	73	1.30655	0.19213	0.780688	Nudt16l1
0.00851634	1.49983	1.30531	0.192549	0.781466	-6.39387	Q8R5A6	5	1.30619	0.192252	0.780688	Tbc1d22a	223754
-0.00531024	8.11908	-1.3012	0.193951	0.781476	-6.39919	P84084	403	-1.30588	0.192357	0.780688	Arf5	11844
0.0407574	4.06245	1.30678	0.192051	0.78075	-6.39197	Q6PFV2	77	1.30533	0.192545	0.780798	Tex2
0.0251446	2.17719	1.30579	0.192387	0.781461	-6.39325	Q4ACU6	23	1.30452	0.192823	0.78127	Shank3	58234
0.00976044	1.55746	1.3034	0.193201	0.781476	-6.39635	Q8R2Y2	12	1.30369	0.193104	0.781597	Mcam	84004
0.0415765	4.18867	1.30433	0.192883	0.781476	-6.39514	F6ZYH6	19	1.30288	0.19338	0.781597	Gabrb3
-0.0341238	6.6679	-1.30426	0.192907	0.781476	-6.39523	Q62141-1	60	-1.30286	0.193387	0.781597	Sin3b
-0.00553382	8.04501	-1.29733	0.195279	0.781476	-6.40419	Q9D0R2	511	-1.30147	0.193862	0.781881	Tars1	110960
0.0197141	7.60107	1.30187	0.193724	0.781476	-6.39833	Q3UNH4	230	1.30077	0.194102	0.781881	Gprin1	26913
-0.00875454	9.41118	-1.29923	0.194626	0.781476	-6.40174	Q8CAJ7	246	-1.29995	0.19438	0.781881	Dnpep	13437
-0.0398026	5.28774	-1.29995	0.194378	0.781476	-6.40081	Q5XJE5	28	-1.29852	0.194873	0.781881	Leo1	235497
-0.0319812	2.82157	-1.2997	0.194464	0.781476	-6.40113	Q4V9W8	115	-1.29833	0.194938	0.781881	Rab4b	19342
0.0289799	2.69203	1.29923	0.194626	0.781476	-6.40174	Q8C3P7	20	1.29789	0.195088	0.781881	Mettl3	56335
-0.0148582	1.62555	-1.29859	0.194845	0.781476	-6.40256	Q922K7	9	-1.29783	0.195108	0.781881	Nop2
-0.0106874	7.21218	-1.29783	0.195107	0.781476	-6.40355	Q9R0P4	88	-1.29779	0.195123	0.781881	Smap	56372
0.0373208	5.15202	1.29913	0.19466	0.781476	-6.40187	Q9QXW9	49	1.29771	0.19515	0.781881	Slc7a8	50934
0.0287841	2.5396	1.29871	0.194806	0.781476	-6.40242	Q6ZWS1	23	1.29737	0.195267	0.781881	Fgf1	14164
0.0349762	5.8499	1.29866	0.194821	0.781476	-6.40247	Q3TCJ7	76	1.29726	0.195305	0.781881	Samhd1
-0.00477203	8.13014	-1.291	0.197461	0.786926	-6.41232	Q9DCD8	332	-1.29701	0.19539	0.781881	Psma3
-0.0190372	6.70453	-1.2973	0.195289	0.781476	-6.40423	Q99KG3-2	72	-1.29623	0.195659	0.782313	Rbm10
0.0219279	8.55399	1.29588	0.195778	0.782791	-6.40606	E9PZ88	143	1.29469	0.196189	0.783786	Man2c1
-0.0223238	6.37675	-1.29492	0.196109	0.783466	-6.4073	Q6NZQ6	60	-1.29372	0.196524	0.78448	Znf740	68744
-0.022297	2.04427	-1.29368	0.196535	0.784364	-6.40889	Q01063	26	-1.29248	0.19695	0.785524	Pde4d	238871
0.0268928	7.63869	1.29333	0.196657	0.784364	-6.40934	A2AFG7	41	1.29202	0.197109	0.785524	L1cam
-0.00828726	8.53883	-1.28823	0.198422	0.788812	-6.41587	Q8BGT8	275	-1.28917	0.198098	0.788817	Phyhipl	70911
0.0365416	4.10204	1.28991	0.19784	0.787789	-6.41372	Q9D0P0	21	1.2885	0.198331	0.789096	Ebpl	68177
-0.015348	7.94818	-1.28835	0.198381	0.788812	-6.41572	Q9D1L0	103	-1.28753	0.198668	0.78979	Chchd2	14004
0.0390794	3.95152	1.28729	0.198751	0.789473	-6.41708	A0A2I3BRL2	55	1.28587	0.199248	0.791049	Flywch1
0.00499301	7.99318	1.28049	0.201127	0.795316	-6.42575	Q99PT1	355	1.28569	0.199311	0.791049	Arhgdia	192662
-0.0181197	7.83795	-1.28593	0.199225	0.790167	-6.41882	Q9D2M8	234	-1.28491	0.199582	0.791438	Ube2v2	70620
0.0333837	7.70976	1.28585	0.199251	0.790167	-6.41891	Q99JY8	85	1.28447	0.199735	0.791438	Plpp3	67916
0.00962743	8.3878	1.282	0.200598	0.794564	-6.42383	P08551	388	1.28228	0.200502	0.793832	Nefl	18039
0.0446419	6.37796	1.28175	0.200687	0.794564	-6.42415	E9PV41	33	1.2803	0.201195	0.795926	Diaph1	13367
-0.00644863	7.87436	-1.27705	0.202338	0.798495	-6.43012	Q61425	330	-1.27951	0.201473	0.7961	Hadh	15107
-0.0205471	7.53045	-1.28027	0.201205	0.795316	-6.42603	Q9D0T1	70	-1.27914	0.201605	0.7961	Snu13	20826
-0.00968963	8.22175	-1.27849	0.201832	0.797147	-6.4283	Q9R1C6	193	-1.27873	0.201749	0.7961	Dgke	56077
-0.00291444	8.32544	-1.2607	0.208163	0.807037	-6.45073	Q0PD63	723	-1.27831	0.201895	0.7961	Rab3a	19339
-0.00518075	8.24711	-1.27047	0.204669	0.80252	-6.43845	B7ZC46	645	-1.27505	0.203046	0.79882	Septin8	20362
0.0125913	1.58879	1.27535	0.202939	0.800216	-6.43228	Q99L41	2	1.27487	0.203111	0.79882	Hmbs
-0.00505074	8.40537	-1.26951	0.205011	0.80252	-6.43966	Q7TQI3	384	-1.27439	0.203279	0.79882	Otub1	107260
-0.00583009	8.4241	-1.27081	0.204548	0.80252	-6.43802	Q571F9	140	-1.27409	0.203388	0.79882	G3bp1
-0.00287046	8.24403	-1.25603	0.209852	0.810358	-6.45657	Q8VDN2	2549	-1.27403	0.203408	0.79882	Atp1a1	11928
0.00330098	1.43419	1.25962	0.208554	0.807037	-6.45208	Q8BVI5	9	1.27288	0.203814	0.799769	Stx16	228960
-0.00825312	8.09532	-1.27129	0.204376	0.80252	-6.43741	A0A2I3BQC3	203	-1.27217	0.204066	0.799939	Smim40
0.0370137	3.49528	1.27322	0.203691	0.80252	-6.43496	Q91YS8	199	1.27183	0.204188	0.799939	Camk1	52163
0.0192176	1.86324	1.27244	0.203969	0.80252	-6.43596	Q6NZL0	8	1.27137	0.204352	0.799939	Soga3	67412
0.0076869	9.7902	1.26953	0.205002	0.80252	-6.43963	Q9D0M5	185	1.27077	0.204564	0.800126	Dynll2	68097
0.00919417	8.15858	1.26974	0.204929	0.80252	-6.43937	B7ZNJ3	227	1.27015	0.204786	0.800147	Caskin1
0.0297781	2.53053	1.27116	0.204425	0.80252	-6.43758	Q8BGZ2	17	1.26983	0.2049	0.800147	Fam168a	319604
0.0105481	1.5476	1.26898	0.205199	0.802606	-6.44032	A0A0U1RP62	12	1.26892	0.20522	0.800755	Selenos
-0.00623392	8.3538	-1.26467	0.206737	0.804733	-6.44574	Q545G0	213	-1.2673	0.205798	0.801831	Psmb3	26446
0.0217499	1.9394	1.26839	0.205408	0.802776	-6.44106	Q8VD62	5	1.26723	0.205826	0.801831	Bles03	107242
-0.00901754	7.9106	-1.26586	0.206312	0.803723	-6.44425	D3YWN7	240	-1.26633	0.206145	0.802003	Map7	17761
-0.020122	7.46499	-1.26689	0.205944	0.803723	-6.44296	Q3UYV9	236	-1.26578	0.206343	0.802003	Ncbp1	433702
-0.0139408	1.58872	-1.2664	0.206121	0.803723	-6.44358	Q7TQ48	14	-1.26572	0.206366	0.802003	Srl	106393
0.0387258	4.60019	1.26592	0.206291	0.803723	-6.44418	E9Q481	35	1.26452	0.206794	0.803023	Ppp4r3a	68734
0.0142465	8.31484	1.26279	0.207413	0.806719	-6.44811	Q78IK2	116	1.26207	0.207674	0.805797	Atp5mk	66477
0.0165531	8.20132	1.26171	0.2078	0.80693	-6.44946	A0A3B2WBH9	209	1.26079	0.208134	0.806359	Tjp2
0.0371127	5.01563	1.26213	0.207651	0.80693	-6.44894	Q3TPE9	55	1.26074	0.208152	0.806359	Ankmy2	217473
-0.0312814	2.86984	-1.26108	0.208026	0.807037	-6.45025	P62876	10	-1.25975	0.20851	0.807103	Polr2l	66491
-0.0119109	8.41815	-1.25937	0.208644	0.807037	-6.45239	Q8BTY1	139	-1.25898	0.208786	0.807526	Kyat1	70266
0.0343508	3.0054	1.25933	0.208659	0.807037	-6.45245	Q8C2N9	19	1.25796	0.209154	0.808306	Msh6
0.0164347	1.65524	1.25663	0.209633	0.810157	-6.45582	A0A0R4J0G6	1	1.25572	0.209966	0.8108	Qpct	70536
-0.00701298	8.02863	-1.2529	0.210987	0.813448	-6.46047	Q3UID0	423	-1.25459	0.210376	0.811737	Smarcc2	68094
0.00710275	8.51664	1.25143	0.211522	0.814863	-6.4623	E9QN99	198	1.25302	0.210944	0.813017	Abhd14b	76491
-0.00539676	8.39891	-1.24861	0.212552	0.816445	-6.4658	Q3UE92	260	-1.25244	0.211155	0.813017	Xpnpep1	170750
0.0225588	7.35148	1.25348	0.210777	0.813283	-6.45975	Q7TNR6	116	1.25229	0.21121	0.813017	Igsf21	230868
-0.0209774	7.51754	-1.25056	0.211839	0.815436	-6.46338	F8SLP8	121	-1.24942	0.212256	0.815926	Pex5l	58869
-0.00945799	7.4912	-1.24907	0.212383	0.816445	-6.46523	Q9D1Q4	74	-1.24929	0.212302	0.815926	Dpm3	68563
0.00776601	8.42757	1.24624	0.213417	0.816916	-6.46873	Q3TDN8	350	1.24731	0.213029	0.817418	Bphl
0.0162649	1.72542	1.24812	0.21273	0.816445	-6.46641	Q9ER67	36	1.24721	0.213064	0.817418	Maged2	80884
0.0343397	6.31723	1.248	0.212774	0.816445	-6.46656	P14069	42	1.24664	0.213272	0.817418	S100a6	20200
-0.00708513	8.30875	-1.24445	0.214074	0.816916	-6.47095	Q8CIN4	187	-1.24602	0.213502	0.817418	Pak2	224105
0.0130517	8.10386	1.24626	0.213412	0.816916	-6.46871	P12815	194	1.24567	0.213628	0.817418	Pdcd6	18570
0.0109165	1.54588	1.24567	0.213626	0.816916	-6.46944	P56183	10	1.24547	0.213701	0.817418	Rrp1	18114
0.0389529	4.72968	1.24631	0.213394	0.816916	-6.46865	A2A432	299	1.24492	0.213903	0.817546	Cul4b	72584
0.0304631	7.78444	1.24515	0.213817	0.816916	-6.47008	A0A0R4J138	99	1.24384	0.214303	0.818431	Arsb	11881
0.0201927	6.62391	1.24445	0.214074	0.816916	-6.47095	Q3UUG6	163	1.24335	0.214483	0.818475	Tbc1d24	224617
-0.00806682	7.60405	-1.2409	0.215382	0.820197	-6.47533	Q3UK67	295	-1.24175	0.215069	0.819706	Sf1
0.00365076	8.45999	1.23176	0.218774	0.825998	-6.48656	P62823	682	1.24155	0.215143	0.819706	Rab3c	67295
0.0374186	5.76303	1.24175	0.215069	0.820066	-6.47429	A0A0R4IZY9	52	1.24038	0.215576	0.820712	Dus3l	224907
0.03618	6.20637	1.24074	0.215441	0.820197	-6.47553	Q7TN29	38	1.23938	0.215946	0.821475	Smap2	69780
0.0246474	7.83376	1.23992	0.215744	0.820707	-6.47654	P16054	307	1.23869	0.2162	0.821796	Prkce	18754
0.0185408	1.86209	1.23895	0.216105	0.821434	-6.47774	Q9D1I5	5	1.23791	0.21649	0.822256	Mcee	73724
0.0320309	3.20857	1.23792	0.216486	0.82224	-6.47901	G8JL35	52	1.23659	0.21698	0.823472	Mob4
-0.00437855	8.10202	-1.22783	0.220244	0.827449	-6.49136	O08539	868	-1.23409	0.217907	0.825334	Bin1	30948
0.0353678	4.35942	1.23537	0.21743	0.824795	-6.48214	Q99JW2	139	1.23402	0.217935	0.825334	Acy1	109652
0.0288691	2.7902	1.23519	0.217498	0.824795	-6.48236	Q923B1	32	1.23389	0.217981	0.825334	Dbr1	83703
0.0341636	6.02001	1.23379	0.218019	0.825998	-6.48408	B2RY30	57	1.23245	0.21852	0.826616	Exosc9
-0.00825402	8.42294	-1.2308	0.219133	0.825998	-6.48774	Q9D6J5	95	-1.23149	0.218877	0.826616	Ndufb8	67264
0.0326935	2.77617	1.23215	0.218629	0.825998	-6.48608	A2AGI2	38	1.23082	0.219127	0.826616	Nlgn3
0.027089	2.85932	1.232	0.218683	0.825998	-6.48626	A2AKD7	101	1.23074	0.219158	0.826616	Snta1	20648
0.0279297	2.65481	1.23189	0.218727	0.825998	-6.48641	Q6DVA0	14	1.23061	0.219206	0.826616	Lemd2	224640
0.0180401	7.53744	1.23091	0.219093	0.825998	-6.48761	E9QAI5	125	1.22989	0.219474	0.826616	Cad
-0.0224846	7.58818	-1.23027	0.219332	0.825998	-6.48839	Q1RNF8	98	-1.22909	0.219773	0.826616	Samd11	231004
0.0321536	5.44264	1.23023	0.219347	0.825998	-6.48844	H3BKL6	40	1.22891	0.219844	0.826616	Mia2
-0.00365809	8.03829	-1.21882	0.223643	0.833127	-6.50232	Q6P5I3	554	-1.22823	0.220098	0.826616	Adh5	11532
-0.0153631	6.4893	-1.22862	0.219951	0.827449	-6.49041	O08759	124	-1.22777	0.220268	0.826616	Ube3a	22215
-0.0122587	7.78663	-1.2281	0.220146	0.827449	-6.49104	Q06185	231	-1.22761	0.22033	0.826616	Atp5me	11958
-0.00586286	8.45916	-1.22376	0.221774	0.829986	-6.49632	A0A1W2P7A1	281	-1.22655	0.220728	0.826616	Rps12
0.0071148	8.47164	1.22496	0.221323	0.829578	-6.49486	O54865	592	1.22639	0.220788	0.826616	Gucy1b1	54195
0.0115208	7.97275	1.22666	0.220685	0.827826	-6.4928	Q9WUR9	83	1.22629	0.220825	0.826616	Ak4	11639
0.0177589	7.44757	1.22716	0.220497	0.827761	-6.49218	O88737	219	1.22616	0.220874	0.826616	Bsn	12217
0.0036039	8.26022	1.21433	0.22535	0.835638	-6.50775	G3X8Q5	856	1.22395	0.221704	0.829084	Cp	12870
0.0410662	4.12642	1.22433	0.221562	0.829833	-6.49563	Q7TT37	37	1.22295	0.222081	0.829855	Elp1	230233
-0.00464123	8.54481	-1.21679	0.224413	0.834288	-6.50477	P00493	618	-1.22202	0.222433	0.83053	Hprt1	15452
0.0377918	5.48746	1.22274	0.222159	0.830784	-6.49756	P53395	97	1.22139	0.222672	0.830784	Dbt	13171
0.0305463	4.62338	1.2216	0.222591	0.831761	-6.49895	A0A087WNW8	277	1.2203	0.223084	0.831683	Clasp1
-0.00956703	8.36492	-1.2194	0.223425	0.833127	-6.50162	K3W4S6	63	-1.2195	0.223387	0.831925	Gyg
-0.0052092	8.29891	-1.21541	0.22494	0.835204	-6.50645	Q3TD78	196	-1.21922	0.223492	0.831925	Nipsnap2
0.0304937	3.62382	1.2192	0.223499	0.833127	-6.50186	Q6PE09	38	1.2179	0.223993	0.832874	Osbp2	74309
0.0340139	7.43767	1.21897	0.223584	0.833127	-6.50213	Q3UYI4	55	1.21765	0.22409	0.832874	Cartpt	27220
0.00278539	8.10143	1.20039	0.230712	0.842594	-6.52448	A0A5F8MPR1	1269	1.21702	0.224329	0.833124	Epb41l3
0.0220624	7.53512	1.21671	0.224446	0.834288	-6.50488	Q3TX45	132	1.21555	0.224887	0.833877	Apoe
0.0283866	2.67749	1.21664	0.224471	0.834288	-6.50495	E0CXN5	34	1.21537	0.224956	0.833877	Gpd1
0.00974584	8.01586	1.21509	0.225061	0.835204	-6.50683	D3Z4B0	103	1.21513	0.225047	0.833877	Srsf11
0.00627882	8.37475	1.21117	0.226559	0.838131	-6.51156	Q8BQW4	279	1.21331	0.225742	0.835815	Arhgap1	228359
-0.00581483	8.3295	-1.20957	0.22717	0.838131	-6.51348	Q60737	361	-1.2123	0.226128	0.836606	Csnk2a1	12995
-0.00443339	8.176	-1.20448	0.229129	0.840202	-6.51959	Q3U4P3	639	-1.21015	0.22695	0.837053	Dnm1l
-0.0125673	7.63422	-1.21014	0.226953	0.838131	-6.5128	Q64378	92	-1.20958	0.227169	0.837053	Fkbp5	14229
0.00352368	8.29101	1.19981	0.230936	0.842594	-6.52516	P62631	958	1.20955	0.227178	0.837053	Eef1a2	13628
-0.0066204	8.20407	-1.20771	0.227886	0.838131	-6.51572	Q9JJI8	254	-1.20946	0.227214	0.837053	Rpl38	67671
-0.0133794	7.76734	-1.20993	0.227032	0.838131	-6.51304	O88704	202	-1.20927	0.227286	0.837053	Hcn1	15165
0.0297098	5.0389	1.21013	0.226956	0.838131	-6.51281	Q9JKY5	76	1.20885	0.22745	0.837053	Hip1r	29816
-0.0039974	8.34227	-1.20114	0.230422	0.842218	-6.52358	Q8JZN5	418	-1.20839	0.227627	0.837053	Acad9	229211
-0.0187825	2.43759	-1.20918	0.227319	0.838131	-6.51394	A0A0A0MQE5	60	-1.20814	0.227722	0.837053	Camsap1	227634
0.0319221	7.7321	1.20887	0.22744	0.838131	-6.51432	Q8VC93	67	1.20756	0.227943	0.837053	Eri3
0.0308505	3.51383	1.20878	0.227475	0.838131	-6.51443	A0A5H1ZRL3	60	1.20748	0.227974	0.837053	Nelfb
-0.0301051	4.58801	-1.20797	0.227784	0.838131	-6.5154	Q5XKN4	27	-1.20669	0.228279	0.837087	Jagn1	67767
0.0189336	7.58919	1.20761	0.227922	0.838131	-6.51583	Q78JE5	108	1.20656	0.228328	0.837087	Fbxo22	71999
0.0314568	3.30099	1.20533	0.228799	0.840202	-6.51856	O35969	25	1.20404	0.2293	0.840018	Gamt	14431
0.0361815	4.2833	1.20453	0.22911	0.840202	-6.51953	B2RQG2	41	1.2032	0.229625	0.840067	Phf3	213109
0.0269601	5.36169	1.20435	0.229178	0.840202	-6.51974	Q9D6J1	40	1.20311	0.22966	0.840067	Cers4	67260
-0.010249	7.97051	-1.20232	0.229963	0.842218	-6.52217	Q9Z0Y1	232	-1.2022	0.230011	0.840717	Dctn3	53598
-0.00637629	8.4024	-1.19953	0.231045	0.842594	-6.5255	Q8R5J9	326	-1.20147	0.230292	0.841113	Arl6ip5	65106
-0.0128389	7.75795	-1.20122	0.230391	0.842218	-6.52349	Q3UGV7	116	-1.20061	0.230625	0.841168	Ubxn7
-0.0324186	3.41027	-1.20184	0.230149	0.842218	-6.52274	Q3UHE1	17	-1.20054	0.230654	0.841168	Pitpnm3	327958
0.00898624	8.41603	1.19897	0.231261	0.842749	-6.52616	Q91UZ1	191	1.19923	0.231161	0.842383	Plcb4	18798
-0.00578159	8.297	-1.19575	0.232516	0.844481	-6.53	Q9DB05	705	-1.1984	0.231486	0.842937	Napa	108124
-0.0033588	8.23749	-1.18702	0.235935	0.846436	-6.54033	Q3TGQ3	535	-1.19753	0.231824	0.843533	Ctnna1
-0.00854433	7.67073	-1.19587	0.232469	0.844481	-6.52986	Q6P542	229	-1.1963	0.232301	0.844637	Abcf1	224742
0.0272592	6.82304	1.19676	0.232122	0.844481	-6.5288	G5E8R4	97	1.19552	0.232608	0.844829	Ppp6r3	52036
0.0334197	5.32539	1.19641	0.232256	0.844481	-6.52921	Q9CQ71	46	1.19511	0.232766	0.844829	Rpa3	68240
-0.0135069	1.62459	-1.19552	0.232606	0.844481	-6.53028	E9Q284	75	-1.19483	0.232876	0.844829	Coil	12812
-0.00725451	8.02865	-1.1929	0.233626	0.845708	-6.53338	Q99LD4	399	-1.19405	0.233181	0.845304	Gps1
0.0174616	1.82887	1.19388	0.233244	0.845708	-6.53222	B7ZWK3	6259	1.1929	0.233628	0.846292	Sptan1	20740
-0.0316312	3.19745	-1.1934	0.233433	0.845708	-6.53279	Q6PDS4	13	-1.19211	0.233938	0.846448	Fxn
0.0125771	1.61055	1.19195	0.233998	0.845708	-6.5345	Q6P1H9	3	1.19138	0.234224	0.846448	Syt6	54524
-0.0226175	2.41403	-1.19196	0.233995	0.845708	-6.53449	A0PJL0	13	-1.19081	0.23445	0.846448	1700017B05Rik
-0.031759	3.09955	-1.19188	0.234028	0.845708	-6.53459	Q6ZPX7	47	-1.19059	0.234534	0.846448	mKIAA1101
0.0192697	7.02538	1.19114	0.234317	0.845708	-6.53547	Q3UNA4	96	1.19008	0.234735	0.846448	Nxt2	237082
0.0179958	7.37653	1.19064	0.234512	0.845708	-6.53605	Q91VW3	110	1.18964	0.234909	0.846448	Sh3bgrl3	73723
0.0333293	5.46455	1.19073	0.234479	0.845708	-6.53595	A0A286YCX6	78	1.18943	0.23499	0.846448	Trappc8	75964
-0.00437682	8.08254	-1.18373	0.237236	0.847466	-6.54421	Q3TMY8	867	-1.18924	0.235066	0.846448	Eftud2
0.0376961	5.91552	1.18991	0.234799	0.846111	-6.53692	Q3TPD9	74	1.18859	0.23532	0.846451	Maoa	17161
-0.0186149	7.96523	-1.18899	0.23516	0.846156	-6.538	Q9D287	93	-1.18796	0.235568	0.846451	Bcas2	68183
0.0292458	2.77657	1.18916	0.235093	0.846156	-6.5378	P59235	39	1.1879	0.23559	0.846451	Nup43	69912
-0.0312548	6.92811	-1.18804	0.235534	0.84634	-6.53913	A2AT37	109	-1.18676	0.236039	0.846997	Upf2	326622
-0.0440753	6.83518	-1.18798	0.235559	0.84634	-6.5392	Q3UNN1	833	-1.18663	0.236091	0.846997	Septin7
0.0366604	4.14682	1.18748	0.235757	0.846422	-6.5398	Q8BGU5	32	1.18616	0.236277	0.847036	Ccny	67974
-0.0200288	2.29477	-1.18526	0.23663	0.847466	-6.54241	Q5SX39	427	-1.18418	0.237059	0.848858	Myh4	17884
-0.0222307	2.18108	-1.18509	0.236697	0.847466	-6.54261	Q62036	4	-1.18395	0.237151	0.848858	Cep131	12009
-0.0150943	8.49096	-1.18438	0.236977	0.847466	-6.54344	Q3UUI3	90	-1.18355	0.237309	0.848858	Them4	75778
0.0339187	4.1278	1.18408	0.237098	0.847466	-6.5438	Q80TN4	40	1.18278	0.237612	0.849273	Dnajc16	214063
0.0276931	6.72966	1.18328	0.237414	0.847466	-6.54474	Q6ZQ33	57	1.18204	0.237906	0.849273	Rab11fip5	52055
0.0311672	3.23804	1.1832	0.237444	0.847466	-6.54483	O55242	22	1.18193	0.23795	0.849273	Sigmar1	18391
0.0323409	3.42371	1.18205	0.237901	0.848475	-6.54619	A0A087WR75	42	1.18076	0.238412	0.850295	Atf7ip
-0.00390271	8.01782	-1.17223	0.241813	0.854434	-6.55767	Q8BT90	248	-1.17929	0.238995	0.850571	Rps17
0.0307407	2.88202	1.18046	0.238532	0.849486	-6.54806	A0A1W2P7W8	67	1.17919	0.239037	0.850571	Sbno2
-0.0183363	7.11096	-1.17977	0.238805	0.849486	-6.54886	Q9CWF6	174	-1.17875	0.239212	0.850571	Bbs2	67378
0.0212523	7.10646	1.17935	0.238971	0.849486	-6.54935	Q3UF03	98	1.17823	0.239418	0.850571	M6pr
-0.02393	1.94872	-1.17913	0.23906	0.849486	-6.54961	F6YMV1	41	-1.17795	0.239531	0.850571	Amot
0.0305905	5.12114	1.17919	0.239035	0.849486	-6.54954	Q1XID4	72	1.17792	0.239541	0.850571	Atp6ap2	70495
-0.0350297	4.90764	-1.17819	0.239433	0.850189	-6.55071	Q8R034	43	-1.17689	0.239952	0.851408	Anapc13	69010
0.0321734	6.13114	1.17515	0.240648	0.853106	-6.55428	Q3TDK6	88	1.17387	0.241159	0.854224	Rogdi	66049
0.0295249	7.68435	1.17479	0.240789	0.853106	-6.55469	Q9QWR8	55	1.17354	0.241291	0.854224	Naga	17939
-0.0175885	6.80349	-1.17441	0.24094	0.853106	-6.55513	Q9DB60	47	-1.17343	0.241336	0.854224	Prxl2b	66469
-0.0270877	6.82786	-1.17437	0.240958	0.853106	-6.55518	Q6NV83	82	-1.17315	0.241449	0.854224	U2surp	67958
-0.00268024	8.42937	-1.1558	0.248465	0.867038	-6.57669	Q3TMJ8	271	-1.17181	0.241983	0.854392	Map2k1	26395
0.00683606	8.56393	1.16905	0.243093	0.854434	-6.56138	Q3TP13	315	1.17037	0.242563	0.854392	Slc27a1
-0.0318125	4.33405	-1.17115	0.242249	0.854434	-6.55894	Q8R3F5	23	-1.16988	0.24276	0.854392	Mcat	223722
0.0275736	2.99414	1.17095	0.242328	0.854434	-6.55917	A0A5F8MPU3	52	1.16972	0.242823	0.854392	C2cd6
0.0209619	2.02077	1.17082	0.24238	0.854434	-6.55932	Q8C123	39	1.16971	0.242826	0.854392	Myo1e	71602
-0.00853191	7.95576	-1.16906	0.243086	0.854434	-6.56136	P57784	217	-1.16941	0.242947	0.854392	Snrpa1	68981
0.0357958	5.88688	1.17056	0.242483	0.854434	-6.55962	Q7TT50	113	1.16927	0.243006	0.854392	Cdc42bpb	217866
0.031154	4.61007	1.1704	0.242549	0.854434	-6.55981	Q9ESW4	31	1.16914	0.243058	0.854392	Agk	69923
0.0326197	4.70076	1.16976	0.242805	0.854434	-6.56055	O35405	50	1.16849	0.243319	0.854392	Pld3	18807
0.0406511	3.51166	1.1697	0.242828	0.854434	-6.56062	Q3U186	58	1.16839	0.24336	0.854392	Rars2	109093
-0.00480358	8.502	-1.16414	0.245073	0.858287	-6.56707	Q9DCW4	438	-1.16821	0.243433	0.854392	Etfb	110826
-0.00427808	8.4336	-1.16118	0.246272	0.860624	-6.57049	Q3UHJ0	606	-1.16663	0.244067	0.855997	Aak1	269774
0.0338133	4.55188	1.16569	0.244446	0.858149	-6.56527	Q8BGX2	59	1.16441	0.244965	0.857559	Timm29	69773
0.0366013	4.59525	1.16555	0.244503	0.858149	-6.56544	Q5J8K6	44	1.16425	0.245028	0.857559	Erc2
-0.0064104	8.15668	-1.16219	0.245863	0.859812	-6.56932	P60122	279	-1.16384	0.245196	0.857559	Ruvbl1	56505
0.0336832	3.99953	1.16494	0.244751	0.858257	-6.56615	Q61687	54	1.16366	0.245269	0.857559	Atrx	22589
0.0301287	6.11609	1.1646	0.244888	0.858257	-6.56654	P54726	89	1.16335	0.245395	0.857559	Rad23a	19358
0.0234689	2.17681	1.16319	0.245458	0.859014	-6.56817	Q3YAB6	12	1.16203	0.245929	0.858806	Kcnip1	70357
0.0202746	5.64643	1.15817	0.247497	0.864283	-6.57396	Q9QYE9	32	1.15709	0.24794	0.865204	Plekhb1	27276
-0.0228342	7.98205	-1.15516	0.248728	0.86733	-6.57743	Q9CPT4	101	-1.15401	0.249197	0.868546	Mydgf	28106
0.00324515	8.66476	1.14361	0.253479	0.873836	-6.59062	P05063	1091	1.15367	0.249337	0.868546	Aldoc	11676
0.0312756	4.99569	1.15448	0.249005	0.867504	-6.57821	Q3UDH4	63	1.15323	0.249519	0.868546	Sec24b
0.0113056	1.59711	1.15329	0.249492	0.867504	-6.57957	Q8K4F5	1	1.15286	0.249668	0.868546	Abhd11	68758
0.0199194	2.26819	1.1533	0.24949	0.867504	-6.57956	P0CW03	16	1.15223	0.249929	0.868546	Ly6c2	100041546
0.0277016	2.90923	1.15334	0.249471	0.867504	-6.57951	Q3TAE3	32	1.15213	0.249971	0.868546	Dpp8
-0.00808207	8.11354	-1.15078	0.250523	0.869579	-6.58244	Q61411	143	-1.15125	0.250329	0.868934	Hras	15461
0.00813416	8.17288	1.15053	0.250626	0.869579	-6.58273	A0A1W2P6F6	287	1.15098	0.250441	0.868934	Myl6
0.0345351	5.0803	1.15071	0.250552	0.869579	-6.58253	Q8BMQ8	43	1.14944	0.251076	0.870517	Mon1b	270096
-0.00438759	8.33653	-1.14351	0.253524	0.873836	-6.59074	Q3U1J4	994	-1.14835	0.251525	0.871451	Ddb1	13194
0.00666591	7.89092	1.14617	0.252422	0.873836	-6.58771	Q3TQW3	483	1.1475	0.251875	0.872042	Ptbp1
0.0291716	6.81623	1.14787	0.251719	0.872744	-6.58576	A0A0R4J1Q0	101	1.14665	0.252226	0.8726	Edc4	234699
-0.011145	7.8575	-1.14664	0.252227	0.873836	-6.58717	Q9JLI8	197	-1.14624	0.252396	0.8726	Sart3	53890
-0.00534702	1.45598	-1.14274	0.25384	0.873836	-6.5916	B2RWZ2	36	-1.14552	0.252693	0.873003	Myo1d
0.0347494	5.98069	1.14482	0.252979	0.873836	-6.58924	Q80TR8	73	1.14356	0.253504	0.874064	Dcaf1	321006
-0.00658101	8.23642	-1.14192	0.254182	0.873836	-6.59254	P35293	224	-1.14329	0.253615	0.874064	Rab18	19330
0.0315411	3.31974	1.14433	0.253183	0.873836	-6.5898	Q9D0B5	24	1.14309	0.2537	0.874064	Tstd3	77032
0.0274144	5.29091	1.14414	0.253263	0.873836	-6.59002	Q8VHL0	62	1.14293	0.253764	0.874064	Slc14a1	108052
-0.00755263	8.0847	-1.14189	0.254194	0.873836	-6.59257	Q9R1P3	280	-1.1426	0.2539	0.874064	Psmb2	26445
-0.0336754	4.30619	-1.14323	0.253637	0.873836	-6.59105	A0A1B0GT88	26	-1.14198	0.25416	0.87434	Begain
0.0238199	7.73023	1.14228	0.254034	0.873836	-6.59213	Q91XF0	83	1.14112	0.254515	0.874607	Pnpo	103711
-0.00974985	8.58542	-1.13881	0.255477	0.87583	-6.59607	P10605	212	-1.13868	0.255531	0.874607	Ctsb	13030
0.0440375	5.32151	1.1398	0.255065	0.87583	-6.59495	Q9CQ45	29	1.1385	0.255607	0.874607	Nenf	66208
-0.00630116	8.27345	-1.13643	0.256467	0.875873	-6.59875	Q3UFF9	512	-1.13802	0.255807	0.874607	Elavl1
0.014014	1.6702	1.1384	0.255645	0.87583	-6.59653	Q8CFE4	11	1.13764	0.255964	0.874607	Scyl2	213326
0.0124862	8.14884	1.1379	0.255856	0.87583	-6.5971	P62137	725	1.13729	0.256111	0.874607	Ppp1ca	19045
0.0322298	5.94033	1.1384	0.255646	0.87583	-6.59653	Q80TL4	64	1.13716	0.256167	0.874607	Phf24	230085
0.00715312	8.96057	1.13592	0.25668	0.875873	-6.59933	Q5RKP0	252	1.13684	0.256297	0.874607	Vat1
-0.0295102	3.78747	-1.13804	0.255796	0.87583	-6.59694	Q91YU1	32	-1.13682	0.256308	0.874607	Recql
-0.00437115	7.81571	-1.13063	0.2589	0.876402	-6.60529	Q9DCT2	487	-1.13532	0.256934	0.874607	Ndufs3	68349
0.0316621	5.33745	1.13655	0.256419	0.875873	-6.59862	Q0P6I6	30	1.13531	0.256938	0.874607	Ccdc91
-0.0216414	4.06291	-1.13533	0.256929	0.875873	-6.6	Q8R1T1	58	-1.13422	0.257394	0.874607	Chmp7	105513
0.0316995	3.37951	1.13541	0.256895	0.875873	-6.59991	A0A2I3BRM1	42	1.13417	0.257414	0.874607	Rims2
0.0272938	7.30206	1.13478	0.257158	0.875873	-6.60062	Q9CRF7	86	1.13359	0.25766	0.874607	Srp19
0.0190786	2.05318	1.13447	0.25729	0.875873	-6.60098	Q78F42	24	1.13343	0.257725	0.874607	Zfp324	243834
0.0250797	4.15744	1.13441	0.257312	0.875873	-6.60103	Q61838	54	1.13325	0.257803	0.874607	Pzp
0.00556809	8.26534	1.13068	0.258879	0.876402	-6.60524	Q9CZW4	542	1.13304	0.257888	0.874607	Acsl3	74205
-0.0062605	8.00844	-1.13124	0.258644	0.876402	-6.60461	Q4FJN9	407	-1.13283	0.257978	0.874607	Fdps	110196
-0.00566908	8.19454	-1.1306	0.258912	0.876402	-6.60533	Q61102	200	-1.13283	0.257979	0.874607	Abcb7	11306
-0.026848	2.5831	-1.13396	0.257503	0.875908	-6.60155	Q3UN02	19	-1.13277	0.258004	0.874607	Lclat1	225010
0.00940019	1.56938	1.13277	0.258001	0.875938	-6.60289	A0A1B0GR32	3	1.13272	0.258022	0.874607	Dbp
0.0322541	4.36334	1.13325	0.257799	0.875938	-6.60235	A0A3B2W7H4	30	1.13201	0.258321	0.874625	Anks1	224650
0.0143809	3.32697	1.13264	0.258054	0.875938	-6.60303	Q9WVJ5	688	1.13185	0.258387	0.874625	Crybb1	12960
0.00343949	8.51931	1.12258	0.262302	0.881064	-6.61432	Q9CZC8	681	1.13083	0.258816	0.875185	Scrn1	69938
0.00817654	8.10868	1.12986	0.259223	0.876842	-6.60616	Q5SRX1	261	1.13023	0.259071	0.875185	Tom1l2	216810
0.00651133	7.64488	1.12882	0.259661	0.877713	-6.60733	Q62418	351	1.13017	0.259094	0.875185	Dbnl	13169
-0.0077896	8.05175	-1.1279	0.26005	0.877804	-6.60836	Q9WVL0	85	-1.12842	0.259833	0.876793	Gstz1	14874
-0.00262953	8.21598	-1.11305	0.266367	0.88316	-6.62491	P17426	1841	-1.12787	0.260066	0.876793	Ap2a1	11771
-0.0112462	1.60028	-1.12821	0.259921	0.877804	-6.60802	P31649	44	-1.12776	0.260112	0.876793	Slc6a13	14412
-0.00306177	7.9667	-1.11576	0.265206	0.88316	-6.6219	Q3UAJ1	1442	-1.12636	0.260702	0.878174	Ppia
0.0232056	2.24528	1.12591	0.260889	0.880025	-6.61059	A0A0G2JER6	7	1.12478	0.261369	0.87981	Agap3
-0.0070882	8.41683	-1.12303	0.262109	0.881064	-6.61381	Q8C878	247	-1.12393	0.261729	0.880411	Uba3	22200
-0.0040837	8.26617	-1.11811	0.264201	0.882137	-6.61929	Q3TFP8	458	-1.12348	0.26192	0.880444	Pgrmc1
0.0212155	2.24051	1.12407	0.261668	0.881064	-6.61264	P53702	6	1.12298	0.262131	0.880541	Hccs	15159
0.0352214	5.17361	1.12371	0.261823	0.881064	-6.61305	B6YY24	37	1.12246	0.262353	0.880558	Fam91a1	210998
0.0120211	8.43349	1.12219	0.262468	0.881064	-6.61475	B1AQF4	172	1.12162	0.262708	0.880558	Dusp3
0.0265812	2.56486	1.12256	0.262308	0.881064	-6.61433	Q3UEW2	43	1.12138	0.26281	0.880558	Dmtn
0.0163898	7.28281	1.12219	0.262468	0.881064	-6.61475	Q8BXK8	88	1.12126	0.262861	0.880558	Agap1	347722
-0.00576897	8.71789	-1.11878	0.263916	0.882137	-6.61854	P62962	224	-1.12079	0.263062	0.880622	Pfn1	18643
-0.00617475	8.36062	-1.11807	0.26422	0.882137	-6.61934	Q3KNM2	243	-1.11965	0.263549	0.881145	Marchf5	69104
0.00861808	7.92889	1.11941	0.263649	0.882137	-6.61785	Q548L4	221	1.11957	0.263581	0.881145	Gad2	14417
-0.0335824	5.54694	-1.11944	0.263637	0.882137	-6.61782	Q3TJ91	53	-1.1182	0.264165	0.881765	Llgl2	217325
0.0331758	5.69667	1.11923	0.263723	0.882137	-6.61804	Q9DCL8	32	1.118	0.26425	0.881765	Ppp1r2	66849
0.032166	5.31401	1.1189	0.263867	0.882137	-6.61842	Q3UYM1	53	1.11767	0.264391	0.881765	Nub1	53312
-0.00414229	8.55697	-1.112	0.266818	0.88316	-6.62607	Q9CQ75	171	-1.11706	0.264654	0.881765	Ndufa2	17991
0.0278021	2.82593	1.11802	0.264241	0.882137	-6.61939	E0CZE8	24	1.11683	0.26475	0.881765	Tmbim6
-0.0174064	1.88293	-1.11755	0.264443	0.882202	-6.61992	Q3TYQ4	4	-1.11658	0.264857	0.881765	Tmcc2
-0.00289207	8.82145	-1.10299	0.270706	0.886643	-6.63599	Q9DCS9	373	-1.1146	0.265703	0.882386	Ndufb10	68342
-0.0073903	8.01403	-1.11388	0.266012	0.88316	-6.62399	Q9CQR2	161	-1.11455	0.265724	0.882386	Rps21	66481
0.0281111	2.50467	1.11546	0.265333	0.88316	-6.62223	E9Q9H3	45	1.11427	0.265844	0.882386	Dnajc2
0.0161883	7.85274	1.11514	0.265472	0.88316	-6.62259	Q8CI33	179	1.11423	0.265863	0.882386	Cwf19l1	72502
-0.0113577	5.72067	-1.1145	0.265746	0.88316	-6.6233	Q3TIF8	183	-1.11402	0.265952	0.882386	Rps24
0.022468	6.92752	1.11388	0.26601	0.88316	-6.62398	Q9JKV1	114	1.11277	0.266488	0.88356	Adrm1	56436
0.0144984	7.82471	1.11228	0.266695	0.88316	-6.62575	B1AX58	171	1.11148	0.267043	0.88392	Pls3	102866
-0.0320615	4.14581	-1.11269	0.266521	0.88316	-6.6253	Q8BTX4	27	-1.11147	0.267046	0.88392	Nop53
-0.0105261	8.43469	-1.11122	0.267155	0.88316	-6.62693	Q6ZWY3	75	-1.11087	0.267307	0.88392	Rps27l	67941
0.0185478	1.9237	1.11178	0.266912	0.88316	-6.62631	Q80TN5	44	1.11077	0.267348	0.88392	Zdhhc17	320150
-0.0163043	1.78539	-1.11093	0.267277	0.88316	-6.62725	Q52KI9	5	-1.11002	0.267672	0.88392	Zfp592	233410
0.017238	1.88005	1.11094	0.267275	0.88316	-6.62724	Q3TAR6	49	1.10998	0.267689	0.88392	Vrk3	101568
-0.00540619	8.17343	-1.1067	0.269101	0.885032	-6.63191	P14685	386	-1.10907	0.268079	0.884583	Psmd3	22123
0.0328204	4.06443	1.10989	0.267727	0.884045	-6.6284	Q01730	36	1.10866	0.268254	0.884583	Rsu1
0.0354879	4.47782	1.10846	0.268342	0.885032	-6.62998	Q9D173	51	1.10722	0.268876	0.885566	Tomm7	66169
0.0179175	1.8463	1.1078	0.268627	0.885032	-6.63071	D3YVS7	4	1.10681	0.269053	0.885566	Cystm1
-0.0340183	5.12779	-1.10764	0.268693	0.885032	-6.63087	Q80W00	62	-1.10642	0.269224	0.885566	Ppp1r10	52040
-0.0177153	2.01343	-1.10712	0.268921	0.885032	-6.63145	Q3TQ97	392	-1.10614	0.269343	0.885566	Prep
-0.00920712	1.53438	-1.10582	0.26948	0.885618	-6.63288	A0A0R4J1I3	25	-1.10577	0.269506	0.885566	Men1	17283
0.0324449	6.06144	1.10666	0.26912	0.885032	-6.63196	Q63829	45	1.10544	0.269647	0.885566	Commd3	12238
-0.035609	7.1673	-1.10378	0.270362	0.886643	-6.63512	F6WC15	84	-1.10255	0.270897	0.888072	Gnao1
0.0344982	2.92225	1.10366	0.270416	0.886643	-6.63525	Q9ES00	18	1.10244	0.270948	0.888072	Ube4b	63958
0.0218384	2.08796	1.1035	0.270484	0.886643	-6.63543	A0A0J9YTU3	5	1.10241	0.270959	0.888072	Specc1	432572
0.0254058	7.50551	1.10299	0.270705	0.886643	-6.63599	Q922F4	1510	1.10184	0.271205	0.888279	Tubb6	67951
0.00726081	1.62599	1.10004	0.271986	0.887594	-6.63921	O70145	7	1.10074	0.271686	0.888379	Ncf2	17970
0.0282036	6.15343	1.10103	0.271557	0.887594	-6.63814	Q9JHK4	130	1.09985	0.272071	0.888379	Rabggta	56187
0.0325758	4.8278	1.10098	0.271578	0.887594	-6.63819	Q8CIG5	32	1.09977	0.272107	0.888379	Vps8
0.0252624	2.67216	1.10087	0.271626	0.887594	-6.63831	P97346	48	1.09972	0.272127	0.888379	Nxn	18230
-0.00256284	8.27945	-1.08522	0.278491	0.895202	-6.65533	P60487	474	-1.09967	0.272151	0.888379	Pdxp	57028
-0.0300852	4.13631	-1.09981	0.272088	0.887594	-6.63947	F6T4M4	96	-1.09861	0.27261	0.888542	Srrm1
0.0159435	1.78677	1.09938	0.272276	0.887594	-6.63994	A0A1Y7VKC0	8	1.09848	0.272667	0.888542	Med10
0.0239551	6.1443	1.09942	0.272257	0.887594	-6.6399	Q6Y642	90	1.09829	0.27275	0.888542
0.0212919	7.37986	1.09887	0.272496	0.887714	-6.6405	Q3U844	125	1.0978	0.272967	0.888653	Csnk1a1
0.0150065	1.76207	1.0963	0.273617	0.89077	-6.6433	B9EHT4	26	1.09546	0.273987	0.891376	Clip3	76686
0.031852	3.96393	1.09402	0.274615	0.892036	-6.64579	Q80XC3	46	1.09282	0.275143	0.892193	Usp6nl	98910
-0.00594529	9.31103	-1.09086	0.276003	0.893024	-6.64922	A0A0A0MQA5	2165	-1.09248	0.275292	0.892193	Tuba4a
-0.0264824	7.64302	-1.09328	0.27494	0.892036	-6.64659	Q9QZD8	72	-1.09213	0.275448	0.892193	Slc25a10	27376
0.0134243	1.6608	1.09272	0.275184	0.892036	-6.6472	Q9Z1T6-1	24	1.09199	0.275506	0.892193	Pikfyve
-0.0317079	5.99928	-1.09302	0.275054	0.892036	-6.64687	Q3UK08	80	-1.09182	0.275582	0.892193	Tsg101
-0.029848	3.18611	-1.093	0.275062	0.892036	-6.64689	A0JLQ7	46	-1.09182	0.275584	0.892193	Pcid2
0.0319959	4.04677	1.09279	0.275154	0.892036	-6.64712	Q3U5Q7	33	1.09159	0.275682	0.892193	Cmpk2	22169
0.017017	1.85617	1.09248	0.275292	0.892036	-6.64746	F8WGD9	4	1.09153	0.275708	0.892193	Agpat5
0.0343481	4.45506	1.09168	0.275642	0.892573	-6.64833	Q8VDS4	46	1.09047	0.276177	0.893112	Rprd1a	225283
0.0299637	3.78278	1.09053	0.276149	0.893024	-6.64958	B9EIE9	103	1.08934	0.276672	0.893755	Adss	11566
0.0183588	7.62806	1.08861	0.276991	0.895151	-6.65166	Q9JKB1	84	1.08762	0.277432	0.893755	Uchl3	50933
-0.00558515	8.6257	-1.08478	0.278683	0.895202	-6.6558	Q9CQ69	233	-1.08674	0.277819	0.893755	Uqcrq	22272
-0.0209169	2.46516	-1.08771	0.277387	0.895202	-6.65263	A2ARQ4	51	-1.08665	0.277858	0.893755	Serf2	378702
-0.00506535	8.3117	-1.08387	0.279087	0.895202	-6.65678	Q9JIF7	467	-1.08653	0.277911	0.893755	Copb1	70349
0.00925718	1.54238	1.08658	0.277889	0.895202	-6.65386	D3Z600	3	1.08647	0.277938	0.893755	Pex5
-0.00505858	8.59389	-1.08366	0.27918	0.895202	-6.65701	F6RJV6	288	-1.08633	0.278002	0.893755	Lancl2
-0.00488305	9.01619	-1.08302	0.279464	0.895202	-6.6577	Q04447	2760	-1.08597	0.278157	0.893755	Ckb	12709
0.0194289	1.99982	1.08687	0.277759	0.895202	-6.65354	Q9Z266	6	1.08585	0.278214	0.893755	Snapin	20615
0.00957731	1.55532	1.08603	0.278132	0.895202	-6.65445	Q3YAA9	1	1.08584	0.278217	0.893755	Kcnip3	56461
-0.00276092	8.18335	-1.07333	0.283781	0.89754	-6.66809	Q9Z1G3	965	-1.08514	0.278527	0.893973	Atp6v1c1	66335
0.0177889	7.87634	1.0857	0.278275	0.895202	-6.6548	G3X9H5	140	1.08473	0.278707	0.893973	Htt	15194
0.00933128	8.16402	1.08454	0.278789	0.895202	-6.65605	Q3TDG9	157	1.08441	0.278849	0.893973	Stx12
-0.00636582	8.16398	-1.08248	0.279702	0.895202	-6.65827	P52825	299	-1.08368	0.279173	0.893973	Cpt2	12896
-0.00610128	8.27406	-1.08142	0.280175	0.895202	-6.65942	Q8R1B4	373	-1.08283	0.27955	0.893973	Eif3c	56347
0.00519424	8.30788	1.08014	0.280742	0.895348	-6.66079	P58389	422	1.08257	0.279663	0.893973	Ptpa	110854
0.0239425	2.37428	1.08354	0.279232	0.895202	-6.65713	Q91ZE0	8	1.08243	0.279728	0.893973	Tmlhe	192289
0.0189675	1.93063	1.08337	0.279309	0.895202	-6.65732	Q9D9H8	10	1.08236	0.279758	0.893973
-0.0135138	9.67254	-1.08154	0.280121	0.895202	-6.65929	A0A1Y7VMH3	100	-1.08079	0.280453	0.894854	Vrk1
-0.0302959	3.54942	-1.08169	0.280052	0.895202	-6.65912	Q9ES28	19	-1.08051	0.280577	0.894854	Arhgef7	54126
0.00910775	8.29733	1.08057	0.280549	0.895323	-6.66033	P50544	306	1.08049	0.280587	0.894854	Acadvl	11370
-0.0230197	6.47298	-1.08107	0.280327	0.895202	-6.65979	Q9Z1R9	55	-1.07997	0.280817	0.895001	Prss1	114228
-0.00586038	8.31526	-1.07649	0.282368	0.89754	-6.66471	P83940	167	-1.07809	0.281657	0.897089	Eloc	67923
-0.0146029	1.7585	-1.07845	0.281495	0.896974	-6.66261	O35379	2	-1.07763	0.281861	0.897151	Abcc1	17250
0.0190263	7.31697	1.07814	0.28163	0.896974	-6.66293	A1L2Z3	120	1.07713	0.282082	0.897192	Emc1
0.0253608	4.35375	1.07775	0.281806	0.896974	-6.66336	E9PZQ0	49	1.07662	0.282311	0.897192	Ryr1	20190
-0.0177532	2.1876	-1.07626	0.282469	0.89754	-6.66495	Q78T54	6	-1.0753	0.282903	0.897192	Vma21	67048
-0.0239879	6.6574	-1.07582	0.282666	0.89754	-6.66542	Q91YM5	57	-1.07471	0.283164	0.897192	Tbp
0.010729	7.78329	1.07464	0.283194	0.89754	-6.66669	Q570Z8	277	1.07422	0.283386	0.897192	Picalm	233489
-0.00568026	8.03149	-1.07158	0.284568	0.89754	-6.66996	P47955	172	-1.07332	0.283785	0.897192	Rplp1	56040
0.00616504	7.21012	1.072	0.284375	0.89754	-6.6695	Q8C1W9	319	1.0733	0.283795	0.897192	Nap1l4
-0.00593615	8.52695	-1.07167	0.284524	0.89754	-6.66985	Q3USR5	207	-1.07317	0.283855	0.897192	Fbxo2	230904
-0.00459476	8.55461	-1.06968	0.28542	0.897753	-6.67198	Q3UM45	640	-1.07303	0.283919	0.897192	Ppp1r7	66385
0.0275543	6.89039	1.0739	0.283524	0.89754	-6.66747	D3YWT5	59	1.07275	0.284041	0.897192	Cabp5
-0.00669699	7.81225	-1.07133	0.28468	0.89754	-6.67022	O70569	299	-1.07223	0.284277	0.897192	rps14
-0.00739017	8.92408	-1.07115	0.284757	0.89754	-6.67041	Q6DFW4	216	-1.07166	0.28453	0.897192	Nop58	55989
0.00919458	1.55093	1.07128	0.284703	0.89754	-6.67028	Q3TI30	36	1.07115	0.284761	0.897192	Wdr75
0.025751	7.13686	1.07222	0.284278	0.89754	-6.66927	D3Z7Q2	43	1.07109	0.284787	0.897192	Smim20	66278
-0.0200298	7.83082	-1.072	0.284377	0.89754	-6.6695	Q3TM87	88	-1.07097	0.284843	0.897192	Atg7	74244
-0.0263967	6.41546	-1.07181	0.284464	0.89754	-6.66971	Q7TNE3	62	-1.07067	0.284976	0.897192	Spag7	216873
0.00897326	1.54759	1.07066	0.284981	0.897663	-6.67094	Q8N7N8	54	1.07058	0.285017	0.897192	Hmgcs2
-0.00547439	7.66341	-1.06686	0.286691	0.897753	-6.67497	G5E8T0	234	-1.06881	0.285814	0.897775	Dnajc5
0.0050294	7.66488	1.06538	0.287356	0.897753	-6.67654	F8WGE3	1418	1.06792	0.286212	0.897775	Abca8a	217258
0.00422042	8.32855	1.06371	0.288112	0.897753	-6.67831	P49443	273	1.06783	0.286253	0.897775	Ppm1a	19042
0.0210454	2.21566	1.0688	0.285814	0.897753	-6.67291	Q8BTN3	13	1.06775	0.286291	0.897775	Tango2	27883
-0.027025	3.32942	-1.0687	0.285862	0.897753	-6.67302	Q69ZN6	34	-1.06756	0.286377	0.897775	Gnptab	432486
-0.0049966	8.44204	-1.06455	0.287731	0.897753	-6.67742	Q8BH44	346	-1.06713	0.286568	0.897775	Coro2b	235431
0.0248757	2.84125	1.0681	0.286128	0.897753	-6.67365	A2AWS5	11	1.06699	0.286633	0.897775	Hdac5
0.0114569	1.69989	1.06622	0.286978	0.897753	-6.67565	J3KMG3	38	1.06568	0.287224	0.897775
0.0234784	2.80984	1.06598	0.287086	0.897753	-6.6759	A2RRK3	24	1.06489	0.287583	0.897775	Slk	20874
0.015407	1.8283	1.06567	0.287224	0.897753	-6.67623	Q80TT8	72	1.06481	0.287618	0.897775	Cul9
-0.0128153	1.68783	-1.06523	0.287427	0.897753	-6.6767	Q3UI43	9	-1.06454	0.287739	0.897775	Babam1	68251
-0.0209776	2.13554	-1.06524	0.287419	0.897753	-6.67669	Q8R1B0	8	-1.06419	0.287896	0.897775	Stac2	217154
0.0358187	4.2052	1.06508	0.287493	0.897753	-6.67686	E9QMY1	22	1.06389	0.288034	0.897775	Cd200
0.024655	7.55036	1.06498	0.287537	0.897753	-6.67696	A0A0R4J0G0	122	1.06387	0.288041	0.897775	Pck2	74551
0.0189026	7.26157	1.06362	0.288152	0.897753	-6.6784	Q9CXE2	49	1.06262	0.288607	0.897775	Bcl7a	77045
-0.019049	7.72364	-1.06343	0.288238	0.897753	-6.6786	G3X9K3	171	-1.06243	0.288695	0.897775	Arfgef1	211673
-0.0124987	1.67637	-1.0626	0.288616	0.897753	-6.67948	Q99NB8	22	-1.06194	0.288916	0.897775	Ubqln4	94232
0.0523898	8.19289	1.06315	0.288368	0.897753	-6.67891	D3Z1F7	78	1.06192	0.288927	0.897775	4833439L19Rik	97820
0.0135729	1.87778	1.06199	0.288894	0.897753	-6.68013	A2AMT1	28	1.06124	0.289236	0.897775	Bfsp1	12075
-0.028512	6.52707	-1.06215	0.288821	0.897753	-6.67996	A2AVR6	57	-1.061	0.289343	0.897775	Acot11	329910
-0.00461395	8.07574	-1.05646	0.291406	0.900373	-6.68595	F8WHQ1	206	-1.05961	0.289974	0.897775	Tpd52	21985
-0.00294783	8.28279	-1.04981	0.29445	0.905168	-6.69292	P63328	462	-1.05927	0.290131	0.897775	Ppp3ca	19055
0.005706	9.49017	1.05735	0.291002	0.900373	-6.68502	P09528	162	1.05897	0.290267	0.897775	Fth1	14319
-0.00609004	7.78349	-1.05726	0.291044	0.900373	-6.68512	Q9JMD0	91	-1.05851	0.290475	0.897775	Znf207	22680
-0.00580251	8.11	-1.05678	0.291259	0.900373	-6.68561	O08915	263	-1.05831	0.290565	0.897775	Aip	11632
0.0177953	7.87557	1.05922	0.290152	0.899603	-6.68305	H3BJY2	121	1.05825	0.290592	0.897775	Asap1
0.0262397	6.98	1.05933	0.2901	0.899603	-6.68293	Q8C7Z5	87	1.0582	0.290613	0.897775	Kcnj10	16513
0.0232079	7.08576	1.0592	0.290161	0.899603	-6.68308	Q3TY51	541	1.05811	0.290657	0.897775
-0.00335571	8.03939	-1.05105	0.293881	0.904564	-6.69162	P63101	1650	-1.05806	0.290677	0.897775	Ywhaz	22631
0.0278192	3.39145	1.05904	0.29023	0.899603	-6.68324	Q8C197	14	1.0579	0.29075	0.897775	Extl2
-0.0295333	7.09964	-1.05819	0.290618	0.90023	-6.68413	Q9R1K9	66	-1.05704	0.291145	0.898422	Cetn2	26370
-0.00175056	8.22925	-1.02788	0.304636	0.915552	-6.71558	O54774	1008	-1.05594	0.291646	0.899397	Ap3d1	11776
0.0253051	2.55606	1.05431	0.292386	0.902826	-6.68821	Q9CQY2	7	1.0532	0.292896	0.902676	Ramac	67148
0.0304169	4.77561	1.05386	0.292595	0.902897	-6.68869	A0A1D5RLL3	37	1.0527	0.293125	0.902811	Efr3a
0.0315354	5.85526	1.0534	0.292805	0.902971	-6.68917	F8VPN4	89	1.05224	0.293339	0.902895	Agl	77559
0.0281818	6.66648	1.05256	0.293191	0.903585	-6.69005	B2RSR7	136	1.05142	0.293713	0.903044	Gpd1l	333433
-0.0118136	7.54496	-1.05191	0.293486	0.903922	-6.69072	Q99LI8	198	-1.05132	0.293759	0.903044	Hgs	15239
0.00694313	1.5378	1.05023	0.294255	0.905143	-6.69248	Q925H0	22	1.05089	0.293957	0.903081	Asic2	11418
-0.00399776	8.58036	-1.04268	0.297739	0.90867	-6.70034	Q544Q7	455	-1.0471	0.295699	0.907726	Atp1b3	11933
0.0257507	6.54891	1.04779	0.295377	0.907444	-6.69502	Q9CQU3	46	1.04668	0.295891	0.907726	Rer1	67830
-0.00527033	8.63161	-1.044	0.297125	0.90867	-6.69897	Q8BUP7	352	-1.04602	0.296196	0.907726	Psmc3
-0.00367392	8.08549	-1.04041	0.298787	0.909856	-6.70269	Q80TU6	614	-1.04585	0.296275	0.907726	Acin1	56215
0.0174596	8.42627	1.04652	0.295965	0.90867	-6.69635	Q8R059	132	1.04557	0.296404	0.907726	Gale	74246
0.0248728	2.63497	1.04608	0.296166	0.90867	-6.69681	Q6NZQ2	32	1.04498	0.296674	0.907981	Ddx31	227674
-0.00649689	8.50074	-1.04286	0.297656	0.90867	-6.70016	P45952	285	-1.04375	0.297245	0.908662	Acadm	11364
-0.019978	3.57172	-1.04471	0.296799	0.90867	-6.69823	A0A571BEV2	41	-1.04369	0.297271	0.908662	Gm8251
0.0078643	8.29086	1.04207	0.298018	0.90867	-6.70097	Q8CBE3	124	1.04228	0.297925	0.908769	Wdr37	207615
-0.0149576	1.7958	-1.04311	0.297538	0.90867	-6.69989	Q91YS7	122	-1.04227	0.297929	0.908769	Map2k2	26396
0.0278868	3.09774	1.04329	0.297455	0.90867	-6.69971	Q9Z1A9	24	1.04216	0.297977	0.908769	Tbc1d8	54610
0.0107376	1.68771	1.04213	0.297992	0.90867	-6.70091	Q3TYD6	2	1.04167	0.298208	0.908769	Lmtk2	231876
-0.0124909	8.04289	-1.04206	0.298023	0.90867	-6.70098	Q7TMY2	144	-1.0414	0.298334	0.908769	Acadsb
0.0329264	3.66657	1.04235	0.297892	0.90867	-6.70069	A0A1L1SVG6	23	1.04119	0.29843	0.908769	Slc44a2
-0.0307412	4.09434	-1.04124	0.298403	0.909259	-6.70183	Q7TN25	61	-1.0401	0.298936	0.90974	Sf3a2	20222
-0.00585283	8.61007	-1.03828	0.299776	0.912107	-6.70489	Q8CBB7	243	-1.03964	0.299146	0.909809	Ap1g1	11765
0.0253868	3.04032	1.03801	0.299902	0.912107	-6.70517	Q6V4S5	41	1.03691	0.300414	0.912268	Sdk2	237979
-0.00485973	8.11073	-1.03387	0.30183	0.913654	-6.70944	Q8BME2	262	-1.03637	0.30067	0.912268	Ndufa12
-0.00519772	8.41847	-1.03392	0.301811	0.913654	-6.70939	P54923	353	-1.03594	0.300869	0.912268	Adprh	11544
-0.00281971	7.78839	-1.0261	0.305476	0.916994	-6.7174	Q3UZG3	1119	-1.03581	0.300927	0.912268	Hnrnpa3	229279
-0.00520392	8.05506	-1.03297	0.302254	0.913654	-6.71037	Q60692	321	-1.03497	0.301318	0.912268	Psmb6	19175
0.0110555	1.57993	1.03453	0.301526	0.913654	-6.70876	Q3TAW3	9	1.03401	0.301767	0.912268	Acox3	80911
0.00625935	1.47675	1.03265	0.302401	0.913654	-6.71069	Q9JJC6	46	1.03364	0.301941	0.912268	Rilpl1	75695
0.0256864	6.46153	1.03412	0.301714	0.913654	-6.70918	Q5M9N6	73	1.03302	0.302229	0.912268	Rpl37a
0.0254086	3.02166	1.0341	0.301723	0.913654	-6.7092	Q5BL07	41	1.03301	0.302236	0.912268	Pex1	71382
-0.00244698	8.28807	-1.01986	0.308421	0.918604	-6.72375	Q6NXX6	1090	-1.03298	0.302251	0.912268	Atp6v0a1
-0.00472553	8.53794	-1.03022	0.303541	0.913952	-6.71319	Q3US81	181	-1.03288	0.302296	0.912268	Gpm6b	14758
0.0287857	3.38331	1.03389	0.301823	0.913654	-6.70942	Q3UEB4	20	1.03277	0.30235	0.912268	Mvk	17855
0.0181137	2.04614	1.03326	0.302119	0.913654	-6.71007	P26049	73	1.03229	0.302572	0.912268	Gabra3	14396
0.0116243	1.62202	1.03285	0.30231	0.913654	-6.71049	F8WGX5	35	1.03226	0.302586	0.912268	Dmxl1
0.0210121	2.25982	1.03205	0.302683	0.913654	-6.71131	E9PW03	6	1.03102	0.303168	0.912725	Gpaa1
0.0256096	7.16635	1.03188	0.302762	0.913654	-6.71148	Q9JI46	56	1.03078	0.303277	0.912725	Nudt3	56409
0.0264706	3.15427	1.03132	0.303023	0.913654	-6.71206	A0A0R4J0S3	12	1.03022	0.303542	0.912725	Rtn4ip1	170728
0.0239908	3.38867	1.03119	0.303086	0.913654	-6.71219	Q8C3W1	85	1.03011	0.303592	0.912725
0.017498	1.94169	1.03087	0.303234	0.913654	-6.71252	B1AWT7	11	1.02993	0.303678	0.912725	Ube2j1
0.0116739	1.62636	1.02986	0.303709	0.913952	-6.71356	W4VSP4	8	1.02927	0.303988	0.913093	Serpinb6c	97848
0.00723124	1.51383	1.02752	0.304807	0.915552	-6.71595	A0A1Q1NN66	52	1.02793	0.304615	0.914411	Dmd
0.0291206	3.42833	1.02783	0.304662	0.915552	-6.71563	Q99J94	36	1.02671	0.305191	0.915573	Slco1a6	28254
-0.0310487	5.27114	-1.02561	0.305705	0.917115	-6.7179	Q3V250	38	-1.02448	0.30624	0.918081	Pdk3
0.00495707	8.2202	1.02142	0.307683	0.918604	-6.72217	P35235-1	315	1.02366	0.306629	0.918081	Ptpn11
-0.0245267	2.90424	-1.02456	0.306201	0.918036	-6.71897	O35218	15	-1.02348	0.306711	0.918081	Cpsf2	51786
0.0243543	4.21864	1.024	0.306463	0.918254	-6.71954	A6ZI47	741	1.02293	0.306972	0.918081	Aldoart2	79459
-0.00668918	8.41639	-1.02202	0.3074	0.918604	-6.72156	Q6ZPT2	328	-1.0227	0.307081	0.918081	Lars
-0.00645041	7.77844	-1.02173	0.307539	0.918604	-6.72186	Q6P5I1	78	-1.02253	0.307162	0.918081	Sdf2	20316
0.018986	6.71044	1.02287	0.306998	0.918604	-6.72069	P97427	869	1.02189	0.307464	0.918367	Crmp1	12933
-0.0105251	1.59661	-1.02196	0.30743	0.918604	-6.72162	Q9D6H2	1	-1.0215	0.307647	0.918367	Ift25	72938
-0.00327191	7.65837	-1.01394	0.311236	0.919393	-6.72974	P62301	618	-1.02053	0.308105	0.918367	Rps13	68052
0.0189319	7.90448	1.02054	0.308101	0.918604	-6.72306	Q542C3	113	1.01956	0.308567	0.918367	Pcif1	228866
0.00994132	1.59607	1.01975	0.308472	0.918604	-6.72386	A1L347	880	1.01939	0.308646	0.918367	Hspa1l	15482
-0.0134696	1.73509	-1.02008	0.308319	0.918604	-6.72353	Q8BH51	2	-1.01933	0.308677	0.918367	Cox14	66379
0.0257909	3.33531	1.02031	0.308207	0.918604	-6.72329	A0A0R4J078	31	1.01923	0.308724	0.918367	Ubxn4	67812
-0.00499597	1.45769	-1.01699	0.309784	0.91928	-6.72666	A2ACL9	2	-1.01913	0.308771	0.918367	Nptx1	18164
0.0262525	2.78941	1.01905	0.308807	0.918873	-6.72458	A0A140LI34	23	1.01796	0.309326	0.919299	Znf654	72020
-0.0268484	6.6117	-1.01876	0.308941	0.918873	-6.72486	Q8BHG9	51	-1.01767	0.309463	0.919299	Cggbp1	106143
0.0249331	2.78052	1.01724	0.309664	0.91928	-6.72641	Q3UKP5	28	1.01616	0.310178	0.920176	Xab2
0.0262216	3.23244	1.01585	0.310325	0.91928	-6.72781	D3YZZ6	22	1.01476	0.310845	0.920176	Eif2a
0.0197817	6.91836	1.0157	0.310396	0.91928	-6.72796	Q6NZN0	82	1.0147	0.310873	0.920176	Rbm26	74213
0.0265452	9.25994	1.0152	0.310634	0.91928	-6.72847	Q542I7	41	1.01411	0.311156	0.920176	Lamtor3	56692
0.0103959	8.20242	1.01449	0.310972	0.91928	-6.72918	Q3UIG0	254	1.01405	0.311184	0.920176	Eif3e	16341
0.0287219	4.10213	1.01504	0.310709	0.91928	-6.72863	E9Q8I9	117	1.01394	0.311239	0.920176	Fry	320365
-0.0299045	6.02795	-1.01473	0.310859	0.91928	-6.72894	A0A0H3YJA6	164	-1.01361	0.311392	0.920176	Hprt1
0.029033	6.49299	1.01472	0.310864	0.91928	-6.72896	Q9WTX2	72	1.01361	0.311395	0.920176	Prkra	23992
-0.0244636	6.63048	-1.01453	0.310953	0.91928	-6.72914	Q8VC30	39	-1.01346	0.311465	0.920176	Tkfc	225913
0.0204313	2.2231	1.01362	0.311389	0.919393	-6.73007	Q9D2N9	31	1.01261	0.311872	0.920708	Vps33a	77573
0.0152416	8.0051	1.01289	0.311735	0.919856	-6.7308	Q922V4	199	1.01204	0.312143	0.920708	Plrg1	53317
-0.00464777	8.47284	-1.0093	0.313449	0.921553	-6.73441	Q3UPK6	332	-1.01189	0.312214	0.920708	Psma5	26442
0.0205757	2.29877	1.01249	0.311928	0.919866	-6.73121	Q8VCW8	10	1.01148	0.312413	0.920735	Acsf2	264895
-0.0256722	2.84117	-1.01083	0.312717	0.921018	-6.73287	Q9CR39	9	-1.00975	0.313235	0.921664	Wdr45b	66840
0.0225457	7.24322	1.01077	0.31275	0.921018	-6.73294	Q80X95	107	1.00972	0.31325	0.921664	Rraga	68441
0.0152255	7.57074	1.01048	0.312888	0.921018	-6.73323	Q3TFQ1	118	1.00962	0.313297	0.921664	Spryd7	66674
-0.0240078	2.7567	-1.0098	0.313214	0.92142	-6.73391	Q80ZS3	54	-1.00873	0.313724	0.92236	Mrps26	99045
0.0101238	1.59279	1.00844	0.313864	0.922213	-6.73527	Q3USH1	4	1.00803	0.314061	0.922792	Insyn2a
0.0073791	1.57331	1.00676	0.314671	0.922685	-6.73696	B1AU76	12	1.00704	0.314535	0.923208	Nasp	50927
-0.00632845	8.16593	-1.00612	0.314975	0.922685	-6.7376	Q5XJY5	231	-1.00694	0.314583	0.923208	Arcn1	213827
-0.0276889	5.09638	-1.00719	0.314462	0.922685	-6.73653	Q921H9	29	-1.0061	0.314989	0.923552	Coa7	69893
0.0172964	2.01857	1.00683	0.314633	0.922685	-6.73688	Q8BHL8	4	1.00591	0.315081	0.923552	Psmf1	228769
0.0275763	3.9794	1.00633	0.314878	0.922685	-6.73739	Q9QZB7	96	1.00523	0.315404	0.923942	Actr10	56444
0.0257763	3.27168	1.00485	0.315589	0.923345	-6.73887	Q80Y84	58	1.00377	0.316108	0.924051	Kdm5b	75605
0.0136147	7.914	1.00444	0.315786	0.923345	-6.73928	P08030	156	1.00367	0.316155	0.924051	Aprt	11821
0.0201621	7.84658	1.00464	0.31569	0.923345	-6.73908	Q71M36	85	1.00364	0.316173	0.924051	Cspg5	29873
-0.0210223	6.80268	-1.00407	0.315961	0.923345	-6.73965	Q922B1	118	-1.00306	0.316452	0.924051	Macrod1	107227
0.022746	2.59922	1.00221	0.316857	0.923678	-6.7415	Q9DBS1	12	1.00117	0.31736	0.924051	Tmem43	74122
0.0206364	6.37439	1.00203	0.316947	0.923678	-6.74169	Q78IK4	85	1.00102	0.317435	0.924051	Apool	68117
0.0179798	2.52695	1.00176	0.317077	0.923678	-6.74196	O88840	80	1.00081	0.317536	0.924051	Fbn1
0.0255252	2.98688	1.00163	0.317139	0.923678	-6.74208	Q05BF9	19	1.00056	0.317657	0.924051	Pdp1
0.0138547	4.05892	1.00119	0.31735	0.923678	-6.74252	P62696	1191	1.00041	0.317727	0.924051	Crybb2	12961
-0.00476053	8.17468	-0.997137	0.319311	0.923681	-6.74655	Q3UAI4	542	-0.999433	0.318201	0.924051	Sf3b2
0.00698443	1.49596	0.99858	0.318612	0.923678	-6.74512	Q8K301	15	0.999009	0.318406	0.924051	Ddx52	78394
0.0249604	7.07303	0.999577	0.31813	0.923678	-6.74413	A0A0U1RPA0	58	0.998513	0.318646	0.924051	Plekha7
0.0275476	5.27945	0.999387	0.318222	0.923678	-6.74432	Q8BP71	35	0.998301	0.318749	0.924051	Rbfox2	93686
0.0159328	9.59657	0.998955	0.318431	0.923678	-6.74475	Q8CJ61	105	0.998075	0.318858	0.924051	Cmtm4	97487
-0.00756435	8.6144	-0.997732	0.319023	0.923678	-6.74596	G3UYV7	198	-0.997919	0.318934	0.924051	Rps28
-0.020586	2.24294	-0.998667	0.31857	0.923678	-6.74503	P97930	9	-0.997664	0.319057	0.924051	Dtymk	21915
0.0175652	6.98342	0.998327	0.318735	0.923678	-6.74537	Q9ET01	693	0.997394	0.319188	0.924051	Pygl	110095
0.00993154	1.57324	0.997532	0.31912	0.923678	-6.74616	P70268	22	0.99714	0.319311	0.924051	Pkn1	320795
0.0276431	5.57029	0.998166	0.318813	0.923678	-6.74553	Q3TV62	47	0.99708	0.31934	0.924051	Tor1a	30931
0.0136996	1.8381	0.997797	0.318991	0.923678	-6.7459	Q91VN1	18	0.997028	0.319366	0.924051	Znf24	59057
-0.0168662	7.33654	-0.997564	0.319104	0.923678	-6.74613	Q9CY27	281	-0.996653	0.319548	0.924051	Tecr	106529
-0.00497809	8.24622	-0.994511	0.320585	0.924225	-6.74915	Q3TJG6	284	-0.996483	0.31963	0.924051	Ptges3
-0.0234195	2.78202	-0.996489	0.319626	0.923774	-6.74719	Q6NXI6	17	-0.995445	0.320133	0.924478	Rprd2	75137
-0.0288576	3.55513	-0.996286	0.319724	0.923774	-6.7474	Q9CQJ4	22	-0.995194	0.320255	0.924478	Rnf2	19821
0.0108502	8.05679	0.995242	0.320231	0.924138	-6.74843	F8WHM5	285	0.99472	0.320485	0.924478	Glg1
0.0232655	7.4012	0.995651	0.320032	0.924113	-6.74802	P24788	100	0.99461	0.320539	0.924478	Cdk11b	12537
-0.0272408	6.13974	-0.994396	0.320642	0.924225	-6.74927	Q65Z40	49	-0.993317	0.321168	0.925325	Wapl	218914
-0.00612642	8.03007	-0.991805	0.321902	0.926758	-6.75183	P51660	247	-0.992687	0.321474	0.925325	Hsd17b4	15488
0.0302547	6.68187	0.993762	0.32095	0.924565	-6.74989	Q8VEH3	326	0.992664	0.321486	0.925325	Arl8a	68724
-0.00224244	8.23024	-0.978502	0.328428	0.93139	-6.76487	Q66JR7	1149	-0.992439	0.321595	0.925325	Pgm1
0.0305871	4.91505	0.990824	0.322381	0.927292	-6.75279	O35407	32	0.989727	0.322918	0.928171	Ddr1
-0.0102322	1.59751	-0.989998	0.322784	0.927292	-6.75361	F8WGE7	2	-0.989553	0.323002	0.928171	Txnl4a
-0.0179243	7.39624	-0.990176	0.322697	0.927292	-6.75343	A6PWX1	71	-0.989235	0.323158	0.928171	Cacfd1
0.0285446	4.34944	0.989858	0.322852	0.927292	-6.75375	Q8C729	42	0.988774	0.323383	0.928269	Hycc2	213056
-0.0111337	1.63147	-0.988121	0.323701	0.928981	-6.75546	D3Z5H3	3	-0.987561	0.323976	0.929377	Sec11c
-0.0281269	3.91604	-0.987872	0.323823	0.928981	-6.7557	O89116	17	-0.986792	0.324353	0.929377	Vti1a	53611
-0.0109902	7.97131	-0.987074	0.324213	0.929261	-6.75648	Q9D328	68	-0.986524	0.324484	0.929377	Tmem35a	67564
-0.0110326	7.98324	-0.98689	0.324303	0.929261	-6.75667	Q8BXZ1	120	-0.986338	0.324575	0.929377	Tmx3	67988
-0.0046722	8.04409	-0.983733	0.325852	0.930125	-6.75976	Q9CSU0	221	-0.986029	0.324727	0.929377	Rprd1b	70470
0.0252703	5.74462	0.986189	0.324647	0.929697	-6.75735	P17665	56	0.985133	0.325166	0.930086	Cox7c	12867
0.0220349	6.96597	0.985545	0.324962	0.930052	-6.75799	Q9D1I6	84	0.984527	0.325463	0.930194	Mrpl14	68463
0.023042	2.64383	0.985125	0.325168	0.930092	-6.7584	Q545C7	14	0.984095	0.325675	0.930194	Csrp3	13009
0.00697387	1.56048	0.9833	0.326064	0.930125	-6.76018	Q4G5Y1	2	0.983679	0.32588	0.930194	Klhdc2	69554
-0.0118799	7.86991	-0.984134	0.325655	0.930125	-6.75937	Q8BIL5	100	-0.983494	0.32597	0.930194	Hook1	77963
-0.0112978	1.61725	-0.983583	0.325925	0.930125	-6.75991	B9UIT4	1	-0.983001	0.326213	0.930339	Ache
0.0266369	7.32857	0.983151	0.326138	0.930125	-6.76033	A3QM89	164	0.982087	0.326662	0.931074	Rtn1
-0.0058999	8.21296	-0.980598	0.327394	0.930893	-6.76282	Q8K1J6	294	-0.981581	0.326911	0.931236	Trnt1	70047
0.0306487	5.21113	0.981935	0.326736	0.930893	-6.76152	A0A1S6GWH4	70	0.980845	0.327274	0.931722	Nsun2
-0.0168449	1.86004	-0.981126	0.327134	0.930893	-6.76231	Q5U224	24	-0.980222	0.327581	0.931725	Tbc1d14	100855
-0.021849	2.36868	-0.980863	0.327263	0.930893	-6.76257	Q9D708	5	-0.979852	0.327763	0.931725	S100a16	67860
-0.0244952	6.98605	-0.980395	0.327494	0.930893	-6.76302	P50571	52	-0.979352	0.32801	0.931725	Gabrb1	14400
0.0199337	2.25653	0.980266	0.327558	0.930893	-6.76315	A2A8L5	57	0.979285	0.328043	0.931725	Ptprf	19268
-0.0241013	5.78165	-0.979269	0.328049	0.93139	-6.76412	Q5U4G4	49	-0.978231	0.328563	0.93249	Plpp2
0.0289026	3.39707	0.979038	0.328163	0.93139	-6.76435	A7E215	16	0.977961	0.328696	0.93249	Rps6ka3
0.0277281	3.84275	0.978355	0.3285	0.93139	-6.76501	P40336	30	0.977287	0.329029	0.932808	Vps26a	30930
-0.0117568	7.82513	-0.977157	0.329092	0.931979	-6.76618	Q3V3N7	242	-0.976529	0.329404	0.932808	Bbs1	52028
-0.030593	4.86898	-0.977321	0.329011	0.931979	-6.76602	Q61249	52	-0.976237	0.329549	0.932808	Igbp1	18518
-0.00722385	8.13075	-0.97586	0.329734	0.932536	-6.76744	D3YYT1	238	-0.97611	0.329611	0.932808	Glyr1	74022
0.017845	2.01992	0.976724	0.329306	0.932042	-6.7666	Q5SW15	60	0.975792	0.329769	0.932808	Mettl16
0.020508	2.24868	0.975595	0.329865	0.932536	-6.76769	Q5DTT2	14	0.974609	0.330355	0.933615	Psd	73728
0.0216166	7.05551	0.974637	0.330339	0.932827	-6.76862	Q543X6	113	0.973633	0.330839	0.933615	Map2k4	26398
0.0054535	8.28711	0.97216	0.331568	0.932827	-6.77102	Q3U6M5	192	0.973454	0.330928	0.933615	Ranbp1
-0.00501747	8.32927	-0.971563	0.331865	0.932827	-6.7716	Q8R326	388	-0.973304	0.331002	0.933615	Pspc1	66645
-0.00791559	8.94236	-0.97327	0.331018	0.932827	-6.76995	Q8BKU2	185	-0.973276	0.331016	0.933615	Psmc4
0.0286613	6.22393	0.973921	0.330694	0.932827	-6.76932	Q91VE0	84	0.97285	0.331227	0.933669	Slc27a4	26569
0.0159416	6.05808	0.972773	0.331264	0.932827	-6.77043	Q9CYA6	66	0.9719	0.331699	0.934255	Zcchc8	70650
-0.0233791	2.9648	-0.9725	0.3314	0.932827	-6.77069	Q8R3G1	15	-0.971475	0.33191	0.934255	Ppp1r8	100336
0.0222026	2.73691	0.972073	0.331612	0.932827	-6.77111	Q99MU3	19	0.971063	0.332115	0.934255	Adar	56417
0.0160482	1.98431	0.971542	0.331876	0.932827	-6.77162	Q60675	102	0.970666	0.332313	0.934255	Lama2	16773
0.0288241	5.38777	0.971514	0.33189	0.932827	-6.77165	Q8BX09-2	32	0.970445	0.332423	0.934255	Rbbp5
0.00464963	9.15523	0.967329	0.333974	0.934896	-6.77568	Q9CZH7	212	0.969505	0.332891	0.934255	Mxra7	67622
0.016681	2.0897	0.97036	0.332464	0.933362	-6.77276	Q9D6C8	53	0.969463	0.332912	0.934255	Cpne4
0.0142591	7.67935	0.969972	0.332657	0.933362	-6.77314	Q91XU0	177	0.969172	0.333057	0.934255	Wrnip1	78903
-0.0266524	3.00804	-0.970003	0.332641	0.933362	-6.77311	Q3THX4	49	-0.968949	0.333167	0.934255	Vps45
0.0257146	4.2836	0.969484	0.3329	0.933504	-6.77361	A0A0U1RNL9	33	0.968439	0.333422	0.934429	Maz
0.0208305	2.9435	0.96885	0.333216	0.933779	-6.77422	P22599	191	0.967862	0.333709	0.93467	Serpina1b	20701
0.0233598	3.17879	0.968515	0.333382	0.933779	-6.77454	Q571A8	21	0.967494	0.333893	0.93467	Rapgef4	56508
0.0274301	5.75966	0.966895	0.334191	0.934964	-6.7761	Q5SSZ5	42	0.965839	0.33472	0.936444	Tns3	319939
0.0253115	3.22743	0.966342	0.334467	0.935197	-6.77663	P39061-1	28	0.965303	0.334988	0.936654	Col18a1
0.026004	3.8882	0.965334	0.334971	0.936067	-6.7776	Q69ZW3	56	0.96429	0.335495	0.937531	Ehbp1	216565
0.0325858	5.40324	0.964468	0.335404	0.936739	-6.77843	Q3UG37	87	0.963386	0.335947	0.938255	Hdac6	15185
-0.00395238	1.45161	-0.959034	0.338131	0.940566	-6.78364	A0A0U1RNU4	8	-0.96239	0.336447	0.938515	Zfp768
0.0152005	7.42659	0.963101	0.336089	0.937714	-6.77975	Q3UWH9	307	0.962261	0.336511	0.938515
0.0192206	2.13674	0.962999	0.33614	0.937714	-6.77984	Q8BZ36	25	0.962044	0.33662	0.938515	Rint1	72772
-0.0112462	1.73	-0.961937	0.336672	0.938524	-6.78086	Q9WVF8	2	-0.961349	0.336969	0.938948	Tusc2	80385
0.0177702	2.04172	0.961649	0.336817	0.938524	-6.78114	Q8BLG5	4	0.960728	0.337281	0.939144	Poglut1	224143
-0.00248525	8.43608	-0.950368	0.342509	0.944087	-6.79187	P48758	554	-0.960438	0.337426	0.939144	Cbr1	12408
0.0241568	4.75716	0.961072	0.337107	0.938793	-6.78169	A0A024QYR9	54	0.960047	0.337623	0.939152	Pten
0.0279653	4.23729	0.959369	0.337963	0.940566	-6.78332	D3YWS8	74	0.958315	0.338494	0.940634	Leng8	232798
-0.0084502	1.55497	-0.958385	0.338458	0.940935	-6.78425	Q6PAV2	1	-0.958218	0.338543	0.940634	Herc4	67345
0.0266304	4.94904	0.957509	0.338899	0.941266	-6.78509	A2BH40	156	0.956467	0.339425	0.942192	Arid1a	93760
0.0255022	5.65392	0.95716	0.339074	0.941266	-6.78542	Q3TY06	111	0.956127	0.339597	0.942192	Pmpca
0.0265534	3.55298	0.956693	0.33931	0.941266	-6.78587	E9Q088	62	0.955651	0.339837	0.942192	Parg
0.0234014	6.21786	0.956249	0.339534	0.941266	-6.78629	Q80UL3	67	0.955236	0.340046	0.942192	Galk1
0.0270221	6.4554	0.956225	0.339546	0.941266	-6.78631	Q8C8H5	97	0.955181	0.340074	0.942192	Gabrg2
0.00603584	8.32346	0.953021	0.341165	0.943161	-6.78936	Q63844	473	0.953774	0.340786	0.943036	Mapk3	26417
-0.00474103	8.8676	-0.950851	0.342264	0.943949	-6.79141	Q9ERD7	2231	-0.952764	0.341297	0.943036	Tubb3	22152
-0.0200317	7.25939	-0.953612	0.340866	0.943161	-6.7888	Q9D9V3	57	-0.952646	0.341356	0.943036	Echdc1	52665
0.0295427	4.81461	0.953166	0.341091	0.943161	-6.78922	Q9Z2C9	35	0.95211	0.341628	0.943036	Mtmr7	54384
0.0215411	2.14987	0.953087	0.341132	0.943161	-6.78929	D3Z4S3	5	0.9521	0.341633	0.943036	Ptrhd1	69709
0.0252886	3.12091	0.952949	0.341201	0.943161	-6.78942	A2AUF7	20	0.951922	0.341723	0.943036	Rabepk
-0.0110887	6.65606	-0.95247	0.341444	0.943295	-6.78988	Q6P6I8	134	-0.95189	0.341739	0.943036	Sirpa	19261
0.00412395	9.06029	0.948589	0.343413	0.944968	-6.79355	K3W4L3	293	0.951456	0.341959	0.943107	Psap
0.0273384	6.05154	0.951946	0.341709	0.94349	-6.79038	Q6A0D1	68	0.950903	0.342239	0.943343	Emc2	66736
-0.0326125	4.74589	-0.951414	0.341978	0.943697	-6.79088	Q9CQX8	20	-0.950346	0.342522	0.943587	Mrps36	66128
0.0138394	1.78347	0.949662	0.342867	0.944539	-6.79254	Q9WVL2	16	0.948886	0.343263	0.945093	Stat2
0.0192196	2.18828	0.948849	0.34328	0.944968	-6.7933	Q80UX8	4	0.947903	0.343763	0.945613	Abhd13	68904
-0.00695395	8.3832	-0.947487	0.343973	0.945958	-6.79459	Q8BGR9	117	-0.947747	0.343842	0.945613	Ublcp1	79560
0.0110639	1.7365	0.947115	0.344162	0.945958	-6.79494	S4R2L4	4	0.946537	0.344457	0.94677	Rsrc2	208606
-0.00643531	8.4028	-0.94519	0.345142	0.946206	-6.79675	Q569Z5	321	-0.945683	0.344893	0.947053	Ddx46	212880
-0.0138503	1.94758	-0.946028	0.344715	0.946206	-6.79596	Q6P1J0	3	-0.945251	0.345113	0.947053	Maneal	215090
-0.00421671	8.30318	-0.942468	0.346532	0.946206	-6.79931	P11031	297	-0.945094	0.345193	0.947053	Sub1	20024
0.0113287	7.45147	0.944258	0.345618	0.946206	-6.79763	A2RRJ4	235	0.943653	0.345928	0.947053	Xpo5
-0.00804596	8.07341	-0.943689	0.345908	0.946206	-6.79816	Q9JHI5	188	-0.943593	0.345959	0.947053	Ivd	56357
0.00744151	7.78267	0.943296	0.346109	0.946206	-6.79853	Q3UCF2	267	0.943375	0.34607	0.947053	Cdc5l	71702
-0.00495638	8.14606	-0.941597	0.346977	0.946206	-6.80013	Q9DAR7	427	-0.943178	0.34617	0.947053	Dcps	69305
0.00486807	8.43603	0.940243	0.34767	0.946206	-6.80139	P15532	515	0.941914	0.346816	0.947053	Nme1	18102
-0.0153752	8.0762	-0.942546	0.346492	0.946206	-6.79924	Q5QGU0	81	-0.941702	0.346925	0.947053	Reep5
0.0234697	3.34064	0.942686	0.34642	0.946206	-6.79911	S4R213	76	0.941683	0.346934	0.947053	Lactbl1	242707
-0.023348	6.09718	-0.942682	0.346422	0.946206	-6.79911	Q8K221	44	-0.941681	0.346936	0.947053	Arfip2	76932
0.0307557	7.38409	0.942605	0.346462	0.946206	-6.79918	Q925A3	44	0.941553	0.347001	0.947053	Fgf2
0.0137756	1.85262	0.941867	0.346839	0.946206	-6.79987	Q6A065	6	0.941094	0.347236	0.947053	Cep170	545389
0.010059	1.58668	0.941453	0.347051	0.946206	-6.80026	Q9D110	4	0.940985	0.347292	0.947053	Mthfs	107885
0.0163894	7.29541	0.941114	0.347224	0.946206	-6.80058	Z4YKC4	200	0.940239	0.347673	0.947126	Eif4g3
0.0305321	4.56541	0.940585	0.347495	0.946206	-6.80107	Q8CDM8	29	0.939536	0.348034	0.947126	Fhip2a	226252
-0.0267456	3.18885	-0.939856	0.347868	0.946206	-6.80176	Q91Z61	20	-0.938829	0.348396	0.947126	Diras1	208666
0.0122079	1.72995	0.939467	0.348068	0.946206	-6.80212	Q8BU00	9	0.938789	0.348417	0.947126	Ikzf5	67143
0.0114433	1.68742	0.939305	0.348151	0.946206	-6.80227	Q9EPR5	2	0.938688	0.348469	0.947126	Sorcs2	81840
0.0262253	5.12993	0.93967	0.347963	0.946206	-6.80193	F8WHU7	151	0.938647	0.348489	0.947126	Stag1	20842
0.00528382	8.2269	0.936075	0.349809	0.947013	-6.80529	Q64514	266	0.937294	0.349184	0.947657	Tpp2	22019
0.0297487	6.22167	0.938213	0.348711	0.946801	-6.80329	Q61136	88	0.93717	0.349248	0.947657	Prpf4b	19134
-0.0272443	5.44878	-0.938118	0.34876	0.946801	-6.80338	Q059T9	50	-0.937088	0.34929	0.947657	Prpf4	70052
0.00209227	8.34667	0.922757	0.356699	0.95179	-6.81761	Q80TB8	577	0.936211	0.349741	0.947657	Vat1l	270097
0.0289473	6.08235	0.936827	0.349423	0.947013	-6.80459	Q3UHP1	64	0.935789	0.349958	0.947657	Dtna	13527
0.0186982	7.72149	0.936368	0.349658	0.947013	-6.80501	Q9EST4	52	0.935438	0.350138	0.947657	Psmg2	107047
0.0250666	3.07189	0.935493	0.350109	0.947013	-6.80583	Q80WQ2	16	0.934482	0.35063	0.947657	Vac14	234729
0.0175403	7.63441	0.935016	0.350354	0.947013	-6.80627	Q8BHE8	72	0.934111	0.350821	0.947657	Maip1	68115
-0.0216459	2.41219	-0.934802	0.350464	0.947013	-6.80647	P97825	5	-0.933827	0.350968	0.947657	Jpt1	15374
0.0277722	5.04121	0.934727	0.350503	0.947013	-6.80654	Q78XF5	25	0.933698	0.351034	0.947657	Ostc	66357
0.00910603	7.81661	0.933795	0.350983	0.947013	-6.80741	P61804	90	0.933455	0.351159	0.947657	Dad1	13135
0.0271002	6.16665	0.934082	0.350835	0.947013	-6.80714	Q9WVA2	82	0.933057	0.351364	0.947657	Timm8a1	30058
-0.0236197	2.90749	-0.933848	0.350955	0.947013	-6.80736	P70336	22	-0.932852	0.35147	0.947657	Rock2	19878
0.0213236	2.77343	0.933793	0.350984	0.947013	-6.80741	Q61823	60	0.932822	0.351486	0.947657	Pdcd4	18569
-0.012325	1.73558	-0.932755	0.351519	0.947349	-6.80837	Q0PD64	171	-0.932067	0.351875	0.947657	Rab2b	76338
-0.004624	7.95511	-0.929695	0.353099	0.948503	-6.81121	P62317	215	-0.931574	0.35213	0.947657	Snrpd2	107686
0.0131699	1.88471	0.932106	0.351854	0.947349	-6.80898	J3QQ02	65	0.931363	0.352239	0.947657	Eif1ad11
0.027625	5.89007	0.932062	0.351876	0.947349	-6.80902	Q8BND1	59	0.931036	0.352408	0.947657	Prkg1	19091
-0.012251	1.64564	-0.931659	0.352084	0.947349	-6.80939	P97792	1	-0.930976	0.352439	0.947657	Cxadr	13052
0.0241512	3.17194	0.931684	0.352072	0.947349	-6.80937	E9QNR5	39	0.930684	0.352589	0.947657	Thsd7a	330267
0.0258154	5.39586	0.930702	0.352579	0.948126	-6.81028	Q3UBK1	28	0.929689	0.353104	0.948483	Morf4l1
-0.0254775	5.37803	-0.930344	0.352764	0.948126	-6.81061	Q00422	42	-0.929334	0.353288	0.948483	Gabpa	14390
0.00598131	8.61813	0.927776	0.354093	0.95012	-6.81298	Q9WTL7	231	0.928442	0.353749	0.949197	Lypla2	26394
0.012842	1.68103	0.928024	0.353964	0.95012	-6.81275	Q3USB7	14	0.927303	0.354339	0.950071	Plcl1	227120
-0.00295658	8.45305	-0.920995	0.357618	0.952731	-6.81922	Q8BWF0	506	-0.927059	0.354466	0.950071	Aldh5a1	214579
0.022712	3.24797	0.927036	0.354476	0.950623	-6.81367	Q8C015	53	0.926054	0.354987	0.950943	Pak5	241656
0.0236201	3.40178	0.925513	0.355267	0.951373	-6.81507	Q3UNG2	142	0.924524	0.355782	0.951405	Prkcd
0.0252301	3.14517	0.925443	0.355303	0.951373	-6.81514	Q63912	11	0.92444	0.355826	0.951405	Omg	18377
0.0208821	7.45958	0.925364	0.355344	0.951373	-6.81521	Q8BSS9	98	0.924406	0.355843	0.951405	Ppfia2	327814
0.00641285	8.01993	0.92379	0.356162	0.95179	-6.81666	Q4JG03	815	0.924212	0.355944	0.951405	Huwe1	59026
0.00557816	1.47705	0.922542	0.356812	0.95179	-6.8178	J3QM78	2	0.923444	0.356343	0.951466	Lmbr1
0.0120632	1.81304	0.923245	0.356446	0.95179	-6.81716	E9PZD8	854	0.922575	0.356796	0.951466	Cp	12870
0.00231388	8.21878	0.912189	0.362228	0.952993	-6.82726	Q543Y7	1104	0.922545	0.356811	0.951466	Pacsin1	23969
0.0122598	1.70375	0.923102	0.35652	0.95179	-6.81729	Q4VA90	26	0.922417	0.356878	0.951466	Rab27b
0.0109035	3.43	0.922426	0.356872	0.95179	-6.81791	Q52L78	631	0.921851	0.357173	0.951466	Cryab	12955
0.0237532	6.15688	0.922638	0.356762	0.95179	-6.81772	E9Q3L1	1137	0.92165	0.357277	0.951466	Myo6	17920
0.0261954	4.59366	0.921993	0.357098	0.951869	-6.81831	Q60520	106	0.920985	0.357624	0.951466	Sin3a	20466
-0.00348025	8.47364	-0.916898	0.359758	0.952993	-6.82297	P46935	694	-0.920889	0.357674	0.951466	Nedd4	17999
-0.00164749	8.2567	-0.899807	0.368774	0.959288	-6.83842	Q62261	4394	-0.92078	0.357731	0.951466	Sptbn1	20742
-0.00362889	8.44933	-0.915568	0.360455	0.952993	-6.82418	P55264	234	-0.919123	0.358596	0.952612	Adk	11534
-0.0166165	8.67455	-0.919804	0.358239	0.952993	-6.82031	Q8CFS6	94	-0.91893	0.358697	0.952612	Kcnv2	240595
-0.0244991	3.31652	-0.91982	0.358231	0.952993	-6.8203	Q7TNL9	21	-0.918828	0.35875	0.952612	Chchd10	103172
0.026565	6.43457	0.919452	0.358423	0.952993	-6.82064	Q9EPK2	77	0.918444	0.358951	0.952623	Rp2	19889
0.0263938	5.58976	0.918592	0.358872	0.952993	-6.82142	Q8K2V6	37	0.917586	0.359399	0.953292	Ipo11	76582
-0.00386901	8.05168	-0.913821	0.361371	0.952993	-6.82577	A0A0B4J1E2	426	-0.916796	0.359813	0.953415	Snw1	66354
0.0227457	2.7834	0.916549	0.359941	0.952993	-6.82329	F8VQ87	26	0.915576	0.360452	0.953415	Xrn1	24127
0.0132758	1.73445	0.915916	0.360272	0.952993	-6.82387	Q99M50	11	0.915171	0.360664	0.953415	Plscr1
0.0192313	2.30185	0.916005	0.360226	0.952993	-6.82378	Q8BLN5	67	0.915078	0.360713	0.953415	Lss	16987
-0.00478522	8.48482	-0.913316	0.361636	0.952993	-6.82623	D3YYK8	497	-0.914874	0.36082	0.953415	Mapre2
-0.0165724	1.85392	-0.914943	0.360782	0.952993	-6.82475	Q8BTG0	2	-0.914074	0.361239	0.953415
0.0227326	5.27744	0.914918	0.360795	0.952993	-6.82478	A2AUD5	47	0.913946	0.361307	0.953415	Tpd52l2
-0.0143849	7.61578	-0.914464	0.361034	0.952993	-6.82519	Q8BTX9	124	-0.913667	0.361453	0.953415	Hsdl1	72552
0.0119149	3.69253	0.914253	0.361144	0.952993	-6.82538	Q9D1U0	212	0.913591	0.361493	0.953415	Grifin	77998
-0.0201016	2.39138	-0.914216	0.361164	0.952993	-6.82541	Q9CYN1	5	-0.913277	0.361658	0.953415	Cetn3
0.0174962	2.34823	0.913764	0.361401	0.952993	-6.82583	A0A338P6K3	17	0.912873	0.36187	0.953415	Zfp148	22661
0.0287944	5.66097	0.913716	0.361426	0.952993	-6.82587	Q03141	60	0.912701	0.36196	0.953415	Mark3	17169
0.00562836	8.7292	0.911809	0.362428	0.952993	-6.8276	Q9QXS1	625	0.912625	0.362	0.953415	Plec	18810
0.0181543	2.2954	0.912851	0.36188	0.952993	-6.82666	Q6ZQ51	50	0.911946	0.362357	0.953415	mKIAA0770
0.00981066	1.69388	0.912104	0.362273	0.952993	-6.82733	A0A0G2JFB2	5	0.911642	0.362517	0.953415	Tdrkh
0.0120312	7.2267	0.91189	0.362385	0.952993	-6.82753	Q0PD53	308	0.911219	0.362739	0.953415	Rab6b	270192
0.0268556	5.68936	0.912136	0.362256	0.952993	-6.82731	Q99L15	49	0.911133	0.362785	0.953415	Acot1
-0.00738692	1.53719	-0.909329	0.363733	0.953788	-6.82985	P11881	48	-0.909332	0.363733	0.95388	Itpr1	16438
0.0257784	3.67372	0.910153	0.3633	0.953788	-6.8291	B9EIC7	75	0.909158	0.363825	0.95388	Phyhip	105653
0.0238368	7.40894	0.910021	0.363369	0.953788	-6.82922	A7VMV2	44	0.909042	0.363886	0.95388	Cryl1	68631
0.00595654	1.54697	0.90825	0.364302	0.953788	-6.83083	O35483	26	0.908841	0.363992	0.95388	Zfp316
0.0214296	6.76497	0.909791	0.36349	0.953788	-6.82943	Q3UQM7	93	0.908837	0.363994	0.95388	Slc7a5
-0.00277692	8.47703	-0.90197	0.367625	0.958867	-6.83648	Q9CPV4	620	-0.908529	0.364157	0.95388	Glod4	67201
-0.0233844	5.78829	-0.90916	0.363823	0.953788	-6.83	A0A0M3HEQ0	28	-0.908186	0.364337	0.95388	Txnrd2
0.0263179	3.48987	0.908448	0.364198	0.953788	-6.83065	Q8HW98	20	0.907452	0.364725	0.953904	Iglon5	210094
0.0236198	6.93523	0.9084	0.364223	0.953788	-6.83069	B9EJ86	120	0.907424	0.36474	0.953904	Osbpl8	237542
0.0150386	1.95713	0.905824	0.365584	0.956077	-6.83302	Q9CZK0	6	0.905006	0.366018	0.955939	Snx9
-0.0179324	2.27223	-0.905753	0.365621	0.956077	-6.83308	B2RWZ5	5	-0.904858	0.366096	0.955939	Aqp5
0.00867861	1.58523	0.905132	0.365949	0.956077	-6.83364	Q8BPS4	2	0.904834	0.366109	0.955939	Gpr180	58245
0.0119779	7.57767	0.905104	0.365964	0.956077	-6.83367	Q9ERG0	152	0.904435	0.36632	0.955977	Lima1	65970
0.0149481	2.09354	0.903917	0.366593	0.957203	-6.83473	O35945	309	0.903103	0.367025	0.957303	Aldh1a7	26358
-0.00717951	1.52563	-0.902553	0.367316	0.958576	-6.83596	Q3UDC3	29	-0.902606	0.367289	0.957475	Tom1	21968
-0.00423708	8.34722	-0.899405	0.368987	0.959288	-6.83878	P37040	334	-0.901559	0.367844	0.958409	Por	18984
-0.0176428	7.33487	-0.901101	0.368086	0.959288	-6.83726	P62315	58	-0.900213	0.368559	0.959757	Snrpd1	20641
0.0229851	2.80406	0.900391	0.368463	0.959288	-6.8379	Q9D024	12	0.899429	0.368976	0.959814	Ccdc47	67163
0.0164245	2.72864	0.900286	0.368519	0.959288	-6.838	Q6A085	24	0.899428	0.368977	0.959814	Znf629	320683
0.016786	2.04774	0.899462	0.368957	0.959288	-6.83873	Q8CD26	26	0.898595	0.369419	0.95988	Slc35e1	270066
-0.0168598	7.33026	-0.899062	0.36917	0.959288	-6.83909	P59017	100	-0.898193	0.369633	0.95988	Bcl2l13	94044
0.00677645	8.50778	0.895914	0.370847	0.960487	-6.8419	Q3ULN6	293	0.896089	0.370755	0.95988	Sccpdh
0.0120977	7.22756	0.895982	0.370811	0.960487	-6.84184	Q91VN4	123	0.895302	0.371174	0.95988	Chchd6	66098
0.00669557	1.52795	0.894575	0.371562	0.960487	-6.8431	A0A0G2JEJ8	51	0.894767	0.37146	0.95988	Mapk10
0.026559	3.01015	0.895678	0.370973	0.960487	-6.84211	B2RUG9	34	0.894692	0.3715	0.95988	Apc	11789
-0.0183101	7.19598	-0.89551	0.371062	0.960487	-6.84226	Q9QUN9	72	-0.894612	0.371543	0.95988	Dkk3	50781
-0.00734134	9.03286	-0.894454	0.371626	0.960487	-6.8432	Q9ERS2	195	-0.894441	0.371635	0.95988	Ndufa13	67184
-0.00494573	8.19361	-0.89171	0.373094	0.960487	-6.84564	Q9EPL8	301	-0.892952	0.37243	0.95988	Ipo7	233726
-0.013915	8.28375	-0.893458	0.372158	0.960487	-6.84409	Q9DBZ5	105	-0.892685	0.372573	0.95988	Eif3k	73830
0.00691253	1.55313	0.892353	0.372749	0.960487	-6.84507	Q80U35	1	0.892466	0.37269	0.95988	Arhgef17	207212
0.024974	4.48462	0.892379	0.372736	0.960487	-6.84505	Q8VDD9	101	0.891406	0.373258	0.95988	Phip
-0.0265795	4.07351	-0.892012	0.372932	0.960487	-6.84538	Q9D8N2	17	-0.89103	0.373459	0.95988	Dennd10	67894
0.0263888	3.88983	0.891631	0.373136	0.960487	-6.84571	A0A0J9YUK6	26	0.89065	0.373663	0.95988	Khk	16548
0.00219651	8.27889	0.879715	0.379551	0.960487	-6.85622	Q9R0P9	455	0.890059	0.37398	0.95988	Uchl1	22223
0.0182524	2.13237	0.890834	0.373563	0.960487	-6.84642	Q9Z2H1	38	0.889941	0.374043	0.95988	Rgs11
0.0171116	2.16143	0.890331	0.373833	0.960487	-6.84687	F6SPQ1	7	0.889462	0.3743	0.95988	Ppt2
0.00958833	1.62324	0.889684	0.374179	0.960487	-6.84744	P97470	14	0.889232	0.374424	0.95988	Ppp4c	56420
0.0219651	6.04611	0.889931	0.374047	0.960487	-6.84722	Q6DID3	45	0.888986	0.374555	0.95988	Scaf8	106583
0.0137593	7.55448	0.889187	0.374446	0.960487	-6.84788	Q9Z239	88	0.888421	0.374859	0.95988	Fxyd1	56188
0.00932684	1.61727	0.888822	0.374642	0.960487	-6.8482	G5E811	1	0.888401	0.374869	0.95988	Glra3	110304
0.00324757	1.44835	0.883986	0.377244	0.960487	-6.85247	Q3UXJ3	25	0.888151	0.375004	0.95988	Hnrnpll
0.021719	2.39117	0.888628	0.374746	0.960487	-6.84837	Q91ZB0	11	0.887688	0.375252	0.95988	Alpk2	225638
0.0279679	4.88471	0.888385	0.374877	0.960487	-6.84859	A4FUS0	50	0.887398	0.375408	0.95988	Eif2b3
0.0258029	2.93982	0.88829	0.374928	0.960487	-6.84867	E0CXC5	19	0.887316	0.375452	0.95988	Gulp1	70676
-0.00210678	8.20185	-0.875981	0.381575	0.960487	-6.85948	Q5SV64	1159	-0.887187	0.375522	0.95988	Myh10	77579
-0.00845461	7.90168	-0.887338	0.37544	0.960487	-6.84952	Q6GQT9	242	-0.887056	0.375592	0.95988	Nomo1	211548
0.00744916	7.71313	0.887114	0.37556	0.960487	-6.84971	A0A0G2JDV6	237	0.887055	0.375593	0.95988	Ubap2l	74383
0.0192871	2.31629	0.887794	0.375194	0.960487	-6.84911	Q9EPU4	78	0.886885	0.375684	0.95988	Cpsf1	94230
-0.0209119	3.01916	-0.88755	0.375325	0.960487	-6.84933	Q4VA02	48	-0.886619	0.375827	0.95988	Rp1	19888
0.0134163	7.81346	0.886481	0.3759	0.960487	-6.85027	P28651	47	0.88573	0.376306	0.95988	Ca8	12319
-0.0111309	1.77432	-0.885954	0.376184	0.960487	-6.85074	Q9JI44	3	-0.885344	0.376513	0.95988	Dmap1	66233
0.0041537	8.6752	0.882994	0.377779	0.960487	-6.85334	Q3TE95	497	0.88512	0.376634	0.95988	Rcn2
0.0132588	8.02355	0.88585	0.376239	0.960487	-6.85083	B8X349	182	0.885109	0.37664	0.95988	Spag9	70834
0.00221395	8.54087	0.874382	0.382444	0.960487	-6.86088	P45376	518	0.884346	0.377051	0.95988	Akr1b1	11677
-0.00366474	8.13716	-0.880841	0.378942	0.960487	-6.85523	Q8R1B5	742	-0.883851	0.377318	0.95988	Cplx3	235415
0.0290653	8.1499	0.883872	0.377305	0.960487	-6.85257	Q68FM6	53	0.882885	0.377839	0.95988	Elfn2	207393
-0.0221167	2.87898	-0.883047	0.37775	0.960487	-6.8533	Q9D1H6	9	-0.882107	0.378259	0.95988	Ndufaf4	68493
0.021375	2.8057	0.882401	0.378099	0.960487	-6.85386	A2AKH4	62	0.881469	0.378604	0.95988	Snap23	20619
0.00239886	8.27669	0.873161	0.383108	0.960487	-6.86194	Q9R0Y5	444	0.881429	0.378625	0.95988	Ak1	11636
0.0276485	5.86335	0.882354	0.378125	0.960487	-6.85391	Q8BNW9	124	0.881374	0.378655	0.95988	Kbtbd11	74901
0.023174	6.96348	0.882026	0.378302	0.960487	-6.85419	B2RRY8	199	0.881077	0.378816	0.95988	Hpcal4	170638
-0.01047	7.68698	-0.881474	0.3786	0.960487	-6.85468	P09174	48	-0.880917	0.378902	0.95988	Pde6g	18588
0.0273745	4.7604	0.881877	0.378382	0.960487	-6.85432	H7BWY8	29	0.880899	0.378912	0.95988	Tsr2	69499
0.00764851	1.53526	0.881024	0.378843	0.960487	-6.85507	A0A0N4SVT1	31	0.880899	0.378912	0.95988	Ddx47
0.0149636	7.78338	0.881081	0.378812	0.960487	-6.85502	Q8CBW3	92	0.880272	0.379251	0.95988	Abi1	11308
-0.00244976	8.94241	-0.871296	0.384124	0.960487	-6.86356	Q93092	1484	-0.879124	0.379872	0.95988	Taldo1	21351
-0.00974173	1.61943	-0.87947	0.379683	0.960487	-6.85643	Q8VCY6	32	-0.878989	0.379945	0.95988	Utp6	216987
-0.0125124	8.32211	-0.879418	0.379712	0.960487	-6.85648	Q3UJU9	112	-0.878713	0.380095	0.95988	Rmdn3	67809
0.0202864	2.68516	0.879504	0.379665	0.960487	-6.8564	Q8BHE3	11	0.878588	0.380162	0.95988	Atcay	16467
0.0033688	8.35333	0.874697	0.382273	0.960487	-6.8606	P48774	999	0.878365	0.380283	0.95988	Gstm5	14866
-0.0146079	7.43756	-0.878706	0.380097	0.960487	-6.8571	Q9ERU9	212	-0.877912	0.380529	0.95988	Ranbp2	19386
-0.022979	2.78069	-0.878696	0.380102	0.960487	-6.85711	D3Z0I8	9	-0.877752	0.380615	0.95988	Tmem109
0.0196062	2.57783	0.878614	0.380147	0.960487	-6.85718	Q9DB29	11	0.877707	0.38064	0.95988	Iah1	67732
0.0202524	5.76436	0.878351	0.380289	0.960487	-6.85741	Q9CWF2	3632	0.877437	0.380787	0.95988	Tubb2b	73710
-0.00559255	1.51809	-0.876709	0.38118	0.960487	-6.85885	Q3UQH1	22	-0.877372	0.380822	0.95988	Gpr107
0.00873097	7.99612	0.877544	0.380727	0.960487	-6.85812	Q3U935	193	0.877201	0.380915	0.95988	Cnbp	12785
-0.0215306	2.84721	-0.877222	0.380902	0.960487	-6.8584	A0A6M8TZJ8	11	-0.876293	0.381407	0.95988	ATP6
0.0182764	2.49196	0.875885	0.381627	0.960487	-6.85957	Q5DTM2	58	0.875	0.382109	0.95988	Osbpl6
-0.00217596	7.85861	-0.864831	0.387659	0.961811	-6.86915	P42669	645	-0.874828	0.382203	0.95988	Pura	19290
0.0299523	5.97208	0.875717	0.381718	0.960487	-6.85971	Q9DCM2	40	0.874734	0.382254	0.95988	Gstk1	76263
0.0153312	7.85298	0.875258	0.381968	0.960487	-6.86011	Q9D8B3	134	0.874441	0.382413	0.95988	Chmp4b	75608
0.0270382	5.74518	0.87527	0.381961	0.960487	-6.8601	E9Q179	30	0.874301	0.38249	0.95988	Grsf1	231413
0.0168265	2.18183	0.875007	0.382104	0.960487	-6.86033	Q9DBR0	23	0.874153	0.38257	0.95988	Akap8	56399
0.0233784	3.31284	0.874916	0.382154	0.960487	-6.86041	E9PU87	35	0.873971	0.382669	0.95988	Sik3	70661
0.00528477	8.31479	0.872605	0.383411	0.960487	-6.86242	Q6URW6	584	0.873456	0.382949	0.95988	Myh14	71960
-0.020206	3.13339	-0.873865	0.382725	0.960487	-6.86133	B2RWX5	192	-0.872954	0.383222	0.95988	Cep250
-0.00461796	7.81253	-0.871426	0.384053	0.960487	-6.86345	Q8BNA5	282	-0.872855	0.383276	0.95988	Cttn	13043
-0.0204609	6.58398	-0.873285	0.383041	0.960487	-6.86183	E9PXX7	107	-0.872371	0.38354	0.95988	Txndc5	105245
-0.0185759	2.2625	-0.873131	0.383124	0.960487	-6.86196	Q3UFK0	33	-0.872244	0.383609	0.95988	Emb
-0.00397157	8.40651	-0.869848	0.384914	0.960487	-6.86481	P47753	251	-0.872133	0.38367	0.95988	Capza1
0.018345	2.15081	0.872377	0.383535	0.960487	-6.86262	Q3UVL4	19	0.871495	0.384017	0.95988	Vps51	68505
0.0232187	3.32337	0.872406	0.383519	0.960487	-6.86259	E9PVA8	55	0.871464	0.384034	0.95988	Gcn1	231659
-0.0121879	2.30144	-0.872105	0.383683	0.960487	-6.86286	A2AAE1	31	-0.87142	0.384058	0.95988	Bltp1	229227
0.0264113	3.54928	0.872328	0.383562	0.960487	-6.86266	A0A0R4J1R7	53	0.871364	0.384088	0.95988	Pcbd2
-0.00633906	1.51625	-0.870437	0.384592	0.960487	-6.8643	Q8K2H2	4	-0.870702	0.384449	0.95988	Otud6b	72201
-0.0250909	4.43184	-0.871504	0.384011	0.960487	-6.86338	Q6XE40	57	-0.870549	0.384533	0.95988	Mpp3	13384
-0.0124777	1.80902	-0.871173	0.384191	0.960487	-6.86367	Q9D323	2	-0.870472	0.384575	0.95988	Stat1
0.020498	3.28908	0.870892	0.384344	0.960487	-6.86391	Q6NSW3	46	0.869979	0.384844	0.95988	Sphkap
0.0238699	6.3708	0.870171	0.384738	0.960487	-6.86453	E9Q852	239	0.869227	0.385255	0.95988	Afdn
-0.0122353	1.88887	-0.869208	0.385263	0.960487	-6.86537	B9EKC1	37	-0.868519	0.385641	0.95988	Pask
-0.0156811	2.08267	-0.869308	0.385209	0.960487	-6.86528	Q9CZX7	12	-0.868484	0.38566	0.95988	Pip4p2	72519
0.0229606	2.96201	0.868246	0.385789	0.960729	-6.8662	O35075	15	0.867311	0.386302	0.95988	Vps26c	13185
0.00360345	1.45215	0.864336	0.38793	0.961811	-6.86957	Q80YC0	8	0.867268	0.386326	0.95988	Sel1l
-0.00700867	7.93772	-0.86706	0.386438	0.960729	-6.86722	Q8K1H1	228	-0.867079	0.386429	0.95988	Tdrd7	100121
0.0225508	3.21543	0.867213	0.386354	0.960729	-6.86709	P03921	14	0.866282	0.386865	0.95988	Mtnd5	17721
0.0071941	1.53489	0.866136	0.386944	0.960729	-6.86802	Q3TNG2	14	0.866099	0.386965	0.95988	Nsmf	56876
-0.00976444	1.61674	-0.866333	0.386836	0.960729	-6.86785	F6T851	5	-0.865842	0.387106	0.95988	Hace1
-0.0122863	1.77719	-0.866486	0.386752	0.960729	-6.86772	F6SX81	4	-0.865796	0.387131	0.95988	Gpsm1
-0.00373903	8.23331	-0.863068	0.388626	0.961969	-6.87066	P19157	387	-0.865705	0.387181	0.95988	Gstp1	14870
-0.00429808	1.45821	-0.863863	0.38819	0.961854	-6.86998	Q8BGQ4	77	-0.865586	0.387247	0.95988	Pomt2	217734
-0.0203067	7.06762	-0.866472	0.38676	0.960729	-6.86773	Q91YT4	156	-0.865565	0.387258	0.95988	Mtrex
-0.0155124	7.84356	-0.866137	0.386943	0.960729	-6.86802	B0LAE4	91	-0.865318	0.387393	0.95988	Arl6ip1
0.023504	3.04847	0.864256	0.387974	0.961811	-6.86964	A0A5F8MPF0	141	0.863319	0.388489	0.962106	Kif1b
-0.00629193	1.50883	-0.862696	0.38883	0.961969	-6.87098	A0A0R4J0B3	40	-0.862948	0.388693	0.962119	Ulk1	22241
0.0244398	3.0169	0.862915	0.38871	0.961969	-6.87079	A0A087WQH8	12	0.861973	0.389229	0.962955	Slc35a4
-0.0243422	3.57646	-0.861593	0.389437	0.962777	-6.87193	Q80XK6	26	-0.860653	0.389955	0.963863	Atg2b	76559
0.0228546	3.14617	0.86138	0.389554	0.962777	-6.87211	F6VBR4	43	0.860451	0.390066	0.963863
0.0132482	1.93483	0.860324	0.390135	0.963642	-6.87302	Q5FWA2	6	0.859587	0.390542	0.963863	Tcp11	21463
0.0166938	2.27471	0.858811	0.390968	0.963642	-6.87431	A0A0A0MQF7	14	0.857968	0.391434	0.963863	1700025G04Rik
0.0196448	5.26547	0.858706	0.391026	0.963642	-6.8744	Q4VA98	67	0.857812	0.39152	0.963863	Zfp219	69890
0.002125	8.2097	0.847878	0.397021	0.965819	-6.8836	O88935	818	0.857767	0.391545	0.963863	Syn1	20964
-0.0142193	7.54233	-0.85825	0.391277	0.963642	-6.87479	Q3V386	85	-0.857473	0.391707	0.963863	Wasf3
-0.0259785	5.46339	-0.85806	0.391382	0.963642	-6.87495	Q9CQU0	48	-0.857113	0.391906	0.963863	Txndc12	66073
-0.0250403	4.33686	-0.85755	0.391663	0.963642	-6.87539	Q8BP44	38	-0.856609	0.392184	0.963863	Map2k6
0.0254845	5.09174	0.857529	0.391675	0.963642	-6.87541	Q8K3G7	362	0.856585	0.392197	0.963863	Rtn4
0.0255555	3.89439	0.857244	0.391832	0.963642	-6.87565	Q9DC33	17	0.8563	0.392355	0.963863	Hmg20a	66867
0.0189786	2.81642	0.857128	0.391896	0.963642	-6.87575	Q80X90	21	0.856246	0.392385	0.963863	Flnb	286940
-0.00238241	8.27137	-0.848489	0.396682	0.965802	-6.88308	Q9CQ60	421	-0.856131	0.392448	0.963863	Pgls	66171
-0.0133015	2.03879	-0.856422	0.392286	0.963642	-6.87635	P51885	10	-0.855683	0.392695	0.963863	Lum	17022
-0.0221608	6.5511	-0.856542	0.39222	0.963642	-6.87625	Q6PDI5	96	-0.855623	0.392728	0.963863	Ecpas	230249
0.0253349	3.46518	0.856485	0.392251	0.963642	-6.8763	Q3TK92	29	0.855543	0.392773	0.963863	Arih2	23807
0.008202	1.60037	0.854736	0.393218	0.965338	-6.87779	A0A668KLF4	3	0.854454	0.393375	0.964431	Tsga10
0.00616916	1.51508	0.854134	0.393551	0.965338	-6.8783	Q9D5K6	89	0.854405	0.393402	0.964431	Chd1
-0.0108401	9.35338	-0.853667	0.393809	0.965338	-6.8787	P63028	157	-0.853069	0.394141	0.964949	Tpt1	22070
-0.00697874	8.01844	-0.852013	0.394725	0.965338	-6.8801	Q9CWZ3-2	163	-0.852003	0.394732	0.964949	Rbm8a
-0.0256295	6.34956	-0.852696	0.394347	0.965338	-6.87952	Q921G7	83	-0.851755	0.394869	0.964949	Etfdh	66841
0.0175312	2.38197	0.852512	0.394449	0.965338	-6.87968	Q571M0	20	0.851657	0.394924	0.964949	Mfn1
-0.0223292	6.08008	-0.852507	0.394452	0.965338	-6.87968	Q9QXV1	45	-0.85159	0.394961	0.964949	Cbx8	30951
0.0177829	2.36358	0.852348	0.39454	0.965338	-6.87982	A2AUR3	7	0.851488	0.395018	0.964949	Pter
-0.00381602	7.85742	-0.849064	0.396362	0.965802	-6.8826	Q91ZZ3	495	-0.851401	0.395066	0.964949	Sncb	104069
0.0164947	2.44471	0.851564	0.394974	0.965338	-6.88048	A0A3B2W812	16	0.85073	0.395438	0.964949	Cd2ap
0.0100958	1.67293	0.851222	0.395164	0.965338	-6.88077	T1ECW4	2	0.850687	0.395462	0.964949	Rbpms	19663
0.0248358	6.56542	0.851371	0.395081	0.965338	-6.88065	Q9CQA1	60	0.850436	0.395601	0.964949	Trappc5	66682
0.0120726	8.51784	0.85055	0.395537	0.965762	-6.88134	Q8C845	200	0.849872	0.395915	0.965228	Efhd2	27984
-0.00209344	8.1206	-0.839395	0.401758	0.967397	-6.89073	Q4FZK2	796	-0.849293	0.396236	0.96542	Eef1g	67160
0.0227416	3.44415	0.849933	0.39588	0.965802	-6.88186	A0A1Y7VM96	90	0.849014	0.396391	0.96542	Crppa	75847
0.0263961	3.20187	0.848424	0.396718	0.965802	-6.88314	Q8BLQ6	21	0.847483	0.397242	0.966053	Ap1s2
0.0221082	6.01601	0.848393	0.396735	0.965802	-6.88317	Q8VE22	79	0.847481	0.397244	0.966053	Mrps23	64656
-0.0207794	3.15793	-0.848372	0.396747	0.965802	-6.88318	Q99J95	86	-0.847473	0.397248	0.966053	Cdk9	107951
-0.0249399	4.83263	-0.847644	0.397152	0.965819	-6.8838	Q4G5Y4	39	-0.846712	0.397672	0.966274	Brd3
0.00932616	1.61858	0.847052	0.397481	0.966136	-6.8843	Q3UVK0	35	0.846595	0.397737	0.966274	Ermp1	226090
0.0199795	6.6546	0.846406	0.397841	0.966488	-6.88484	P70290	141	0.845518	0.398337	0.966451	Mpp1	17524
[truncated: 2,855 more rows]

## Sheet: GO_Enrichment_AgingDEPs
ID2	ID	Description	GeneRatio	BgRatio	pvalue	p.adjust	qvalue	geneID	Count
GO:0007601	GO:0007601	visual perception	26/206	73/3425	1.39254e-14	1.55755e-11	1.44897e-11	225600/19133/11304/14919/22157/19881/19739/12788/19674/20028/333329/77974/20147/212541/14685/114230/224224/22248/225644/243923/12951/74143/63859/16779/14686/70335	26
GO:0050953	GO:0050953	sensory perception of light stimulus	26/206	73/3425	1.39254e-14	1.55755e-11	1.44897e-11	225600/19133/11304/14919/22157/19881/19739/12788/19674/20028/333329/77974/20147/212541/14685/114230/224224/22248/225644/243923/12951/74143/63859/16779/14686/70335	26
GO:0009584	GO:0009584	detection of visible light	11/206	17/3425	2.58684e-10	1.92892e-07	1.79445e-07	19133/22157/19881/333329/20147/212541/14685/114230/243923/14686/70335	11
GO:0009583	GO:0009583	detection of light stimulus	13/206	26/3425	4.83276e-10	2.31761e-07	2.15604e-07	19133/22157/19881/19674/333329/20147/212541/14685/114230/14699/243923/14686/70335	13
GO:0007600	GO:0007600	sensory perception	28/206	126/3425	5.18017e-10	2.31761e-07	2.15604e-07	225600/19133/11304/14919/22157/19881/19739/12788/19674/20028/333329/77974/20147/212541/14685/114230/224224/22248/225644/243923/12951/74143/63859/102774/16779/14686/70335/11829	28
GO:0060041	GO:0060041	retina development in camera-type eye	16/206	50/3425	1.31427e-08	4.90002e-06	4.55843e-06	225600/19133/22157/19881/12826/20147/212541/14685/12215/12307/224224/12951/19126/102774/16779/14686	16
GO:0009581	GO:0009581	detection of external stimulus	13/206	33/3425	1.82587e-08	5.10559e-06	4.74967e-06	19133/22157/19881/19674/333329/20147/212541/14685/114230/14699/243923/14686/70335	13
GO:0009582	GO:0009582	detection of abiotic stimulus	13/206	33/3425	1.82587e-08	5.10559e-06	4.74967e-06	19133/22157/19881/19674/333329/20147/212541/14685/114230/14699/243923/14686/70335	13
GO:0002181	GO:0002181	cytoplasmic translation	20/206	80/3425	2.21172e-08	5.49735e-06	5.11412e-06	18746/67891/78294/27176/19946/66480/57808/65019/19921/20102/20116/100503670/19899/20005/19988/19989/19944/19896/20084/13211	20
GO:0050908	GO:0050908	detection of light stimulus involved in visual perception	8/206	3425-12-01	6.02903e-08	1.22608e-05	1.14061e-05	19133/22157/19881/333329/14685/243923/14686/70335	8
GO:0050962	GO:0050962	detection of light stimulus involved in sensory perception	8/206	3425-12-01	6.02903e-08	1.22608e-05	1.14061e-05	19133/22157/19881/333329/14685/243923/14686/70335	8
GO:0051606	GO:0051606	detection of stimulus	13/206	37/3425	9.14712e-08	1.70517e-05	1.5863e-05	19133/22157/19881/19674/333329/20147/212541/14685/114230/14699/243923/14686/70335	13
GO:0001895	GO:0001895	retina homeostasis	10/206	25/3425	7.36611e-07	0.000126754	0.000117917	225600/11304/22157/333329/212541/230872/114230/12215/19126/102774	10
GO:0050906	GO:0050906	detection of stimulus involved in sensory perception	9/206	21/3425	1.3534e-06	0.000216253	0.000201178	19133/22157/19881/333329/212541/14685/243923/14686/70335	9
GO:0045494	GO:0045494	photoreceptor cell maintenance	9/206	22/3425	2.17194e-06	0.000318018	0.000295848	225600/11304/22157/333329/212541/230872/12215/19126/102774	9
GO:0007602	GO:0007602	phototransduction	8/206	17/3425	2.2746e-06	0.000318018	0.000295848	19674/333329/20147/212541/14685/114230/14699/14686	8
GO:0042461	GO:0042461	photoreceptor cell development	9/206	23/3425	3.38376e-06	0.000445263	0.000414222	19133/22157/19881/333329/14685/14699/56350/102774/14686	9
GO:0046530	GO:0046530	photoreceptor cell differentiation	10/206	29/3425	3.64587e-06	0.000453101	0.000421514	19133/22157/19881/333329/14685/14699/56350/19126/102774/14686	10
GO:0043604	GO:0043604	amide biosynthetic process	36/206	276/3425	4.09946e-06	0.000482658	0.00044901	11898/104112/216739/230908/13382/18746/14194/16549/67891/78294/27176/19946/66480/76626/14694/66590/12317/19652/57808/65019/19921/18813/216443/20102/20116/100503670/19899/18597/20005/19988/19989/19944/19896/20084/72416/13211	36
GO:0001654	GO:0001654	eye development	19/206	109/3425	1.78884e-05	0.00172342	0.00160327	225600/19133/22157/19881/12826/20147/212541/14685/15289/14699/12215/12307/224224/12951/19126/102774/16779/14686/15312	19
GO:0048880	GO:0048880	sensory system development	19/206	109/3425	1.78884e-05	0.00172342	0.00160327	225600/19133/22157/19881/12826/20147/212541/14685/15289/14699/12215/12307/224224/12951/19126/102774/16779/14686/15312	19
GO:0150063	GO:0150063	visual system development	19/206	109/3425	1.78884e-05	0.00172342	0.00160327	225600/19133/22157/19881/12826/20147/212541/14685/15289/14699/12215/12307/224224/12951/19126/102774/16779/14686/15312	19
GO:0061077	GO:0061077	chaperone-mediated protein folding	10/206	34/3425	1.82829e-05	0.00172342	0.00160327	193740/14228/12304/12466/12461/12465/70356/12462/14828/12464	10
GO:1901998	GO:1901998	toxin transport	7/206	16/3425	1.84899e-05	0.00172342	0.00160327	100972/12466/12461/12465/12462/14828/12464	7
GO:0098760	GO:0098760	response to interleukin-7	6/206	3425-12-01	3.00027e-05	0.00258139	0.00240143	15289/15191/20867/11947/18453/15510	6
GO:0098761	GO:0098761	cellular response to interleukin-7	6/206	3425-12-01	3.00027e-05	0.00258139	0.00240143	15289/15191/20867/11947/18453/15510	6
GO:1904358	GO:1904358	positive regulation of telomere maintenance via telomere lengthening	6/206	13/3425	5.29402e-05	0.00438291	0.00407736	12466/12461/12465/53379/12462/12464	6
GO:0006259	GO:0006259	DNA metabolic process	29/206	226/3425	5.50676e-05	0.00438291	0.00407736	193740/80838/110052/15519/11792/21969/12301/15289/50709/50708/14194/21974/12466/24061/12461/12465/15193/53379/12462/97165/15384/28000/12464/101943/15312/13006/15510/13211/18673	29
GO:0006412	GO:0006412	translation	30/206	238/3425	5.69716e-05	0.00438291	0.00407736	230908/18746/16549/67891/78294/27176/19946/66480/76626/14694/66590/12317/19652/57808/65019/19921/18813/216443/20102/20116/100503670/19899/20005/19988/19989/19944/19896/20084/72416/13211	30
GO:0043603	GO:0043603	cellular amide metabolic process	40/206	360/3425	5.87784e-05	0.00438291	0.00407736	14862/15926/11898/104112/216739/230908/13382/18746/14194/16549/67891/78294/20916/27176/19946/66480/76626/14694/66590/12317/19652/57808/109801/65019/19921/18813/216443/20102/20116/100503670/19899/18597/20005/19988/19989/19944/19896/20084/72416/13211	40
GO:0043010	GO:0043010	camera-type eye development	17/206	99/3425	6.1557e-05	0.00444203	0.00413236	225600/19133/22157/19881/12826/20147/212541/14685/12215/12307/224224/12951/19126/102774/16779/14686/15312	17
GO:0006007	GO:0006007	glucose catabolic process	6/206	14/3425	8.80289e-05	0.00615377	0.00572477	16828/18746/18655/56421/18641/13807	6
GO:0043043	GO:0043043	peptide biosynthetic process	30/206	244/3425	9.14688e-05	0.00620047	0.00576822	230908/18746/16549/67891/78294/27176/19946/66480/76626/14694/66590/12317/19652/57808/65019/19921/18813/216443/20102/20116/100503670/19899/20005/19988/19989/19944/19896/20084/72416/13211	30
GO:0050877	GO:0050877	nervous system process	31/206	259/3425	0.000115482	0.00759806	0.00706837	225600/19133/11304/14919/22157/19881/19739/12788/19674/20028/333329/77974/20147/212541/14685/114230/12307/224224/22248/225644/243923/12951/21960/74143/63859/102774/16779/67979/14686/70335/11829	31
GO:0006457	GO:0006457	protein folding	15/206	85/3425	0.000122649	0.00783901	0.00729253	193740/15519/14228/12304/18415/12466/12461/12465/12317/70356/18453/12462/14828/12464/15510	15
GO:0042273	GO:0042273	ribosomal large subunit biogenesis	7/206	21/3425	0.000144976	0.00900865	0.00838063	28126/27176/57808/100503670/19988/19989/19896	7
GO:0060249	GO:0060249	anatomical structure homeostasis	14/206	78/3425	0.000171879	0.0103917	0.00966728	225600/11304/22157/333329/212541/230872/114230/12215/14194/12307/76614/19126/102774/11938	14
GO:0051276	GO:0051276	chromosome organization	20/206	139/3425	0.000183363	0.0107943	0.0100418	193740/16952/80838/15519/11792/21969/15289/50709/50708/21974/12466/24061/12461/235661/12465/53379/12462/12464/13006/13211	20
GO:0001754	GO:0001754	eye photoreceptor cell differentiation	7/206	22/3425	0.000201898	0.0114891	0.0106881	22157/19881/14685/14699/19126/102774/14686	7
GO:0009416	GO:0009416	response to light stimulus	15/206	89/3425	0.000209772	0.0114891	0.0106881	19133/22157/19881/19739/19674/333329/20147/212541/14685/114230/14699/243923/14686/70335/15312	15
GO:0042592	GO:0042592	homeostatic process	39/206	368/3425	0.000210573	0.0114891	0.0106881	225600/11304/22157/12788/333329/16952/15277/212541/230872/11792/15289/11749/114230/13424/214952/12215/13382/12505/214111/75717/14194/12307/71764/17089/11947/14694/76614/19126/102774/14718/97165/23959/66388/11829/11964/50493/21399/11938/22627	39
GO:0006091	GO:0006091	generation of precursor metabolites and energy	25/206	197/3425	0.000225307	0.0118557	0.0110292	15277/15926/15289/13382/16828/18648/18746/14194/18655/20916/227197/66945/11947/12857/52637/71679/56421/78830/67273/67003/18641/15929/17992/13807/18597	25
GO:0048592	GO:0048592	eye morphogenesis	11/206	53/3425	0.000231651	0.0118557	0.0110292	22157/19881/20147/14685/14699/12307/224224/19126/102774/14686/15312	11
GO:0007423	GO:0007423	sensory organ development	19/206	131/3425	0.000240357	0.0118557	0.0110292	225600/19133/22157/19881/12826/20147/212541/14685/15289/14699/12215/12307/224224/12951/19126/102774/16779/14686/15312	19
GO:0007339	GO:0007339	binding of sperm to zona pellucida	5/206	3425-11-01	0.0002572	0.0118557	0.0110292	12466/12461/12465/12462/12464	5
GO:0032212	GO:0032212	positive regulation of telomere maintenance via telomerase	5/206	3425-11-01	0.0002572	0.0118557	0.0110292	12466/12461/12465/12462/12464	5
GO:0070198	GO:0070198	protein localization to chromosome, telomeric region	5/206	3425-11-01	0.0002572	0.0118557	0.0110292	12466/12461/12465/12462/12464	5
GO:0006518	GO:0006518	peptide metabolic process	33/206	296/3425	0.000272635	0.0118557	0.0110292	14862/15926/230908/18746/16549/67891/78294/27176/19946/66480/76626/14694/66590/12317/19652/57808/109801/65019/19921/18813/216443/20102/20116/100503670/19899/20005/19988/19989/19944/19896/20084/72416/13211	33
GO:0003407	GO:0003407	neural retina development	7/206	23/3425	0.00027559	0.0118557	0.0110292	19881/20147/12215/12307/19126/102774/14686	7
GO:0006734	GO:0006734	NADH metabolic process	7/206	23/3425	0.00027559	0.0118557	0.0110292	16828/18746/18655/56421/18641/15929/13807	7
GO:0010833	GO:0010833	telomere maintenance via telomere lengthening	7/206	23/3425	0.00027559	0.0118557	0.0110292	15519/12466/12461/12465/53379/12462/12464	7
GO:0060042	GO:0060042	retina morphogenesis in camera-type eye	7/206	23/3425	0.00027559	0.0118557	0.0110292	19881/20147/12307/224224/19126/102774/14686	7
GO:0071103	GO:0071103	DNA conformation change	6/206	17/3425	0.000311303	0.0131393	0.0122234	16952/21969/15289/21974/53379/13211	6
GO:0051052	GO:0051052	regulation of DNA metabolic process	19/206	134/3425	0.000324519	0.0132941	0.0123673	80838/110052/15519/12301/15289/50709/50708/14194/12466/12461/12465/15193/53379/12462/15384/12464/101943/13006/13211	19
GO:0006090	GO:0006090	pyruvate metabolic process	11/206	55/3425	0.000326855	0.0132941	0.0123673	15277/13382/16828/18648/18746/18655/56421/18641/13807/18597/107029	11
GO:0000723	GO:0000723	telomere maintenance	9/206	39/3425	0.00037647	0.0150386	0.0139903	193740/15519/11792/12466/12461/12465/53379/12462/12464	9
GO:0035036	GO:0035036	sperm-egg recognition	5/206	3425-12-01	0.000419484	0.0164629	0.0153152	12466/12461/12465/12462/12464	5
GO:0043648	GO:0043648	dicarboxylic acid metabolic process	10/206	48/3425	0.000433315	0.0165454	0.015392	15926/11898/104112/13382/14194/20916/66945/14718/15929/107029	10
GO:0061512	GO:0061512	protein localization to cilium	6/206	18/3425	0.000443775	0.0165454	0.015392	22157/19881/230872/319845/56350/102774	6
GO:1904356	GO:1904356	regulation of telomere maintenance via telomere lengthening	6/206	18/3425	0.000443775	0.0165454	0.015392	12466/12461/12465/53379/12462/12464	6
GO:0032200	GO:0032200	telomere organization	9/206	40/3425	0.000460836	0.0168998	0.0157217	193740/15519/11792/12466/12461/12465/53379/12462/12464	9
GO:0001894	GO:0001894	tissue homeostasis	11/206	58/3425	0.000530098	0.0191263	0.0177929	225600/11304/22157/333329/212541/230872/114230/12215/14194/19126/102774	11
GO:0009314	GO:0009314	response to radiation	16/206	108/3425	0.000592778	0.0209394	0.0194796	19133/22157/19881/19739/19674/333329/16952/20147/212541/14685/114230/14699/243923/14686/70335/15312	16
GO:0006278	GO:0006278	RNA-templated DNA biosynthetic process	6/206	19/3425	0.000616431	0.0209394	0.0194796	15519/12466/12461/12465/12462/12464	6
GO:0007004	GO:0007004	telomere maintenance via telomerase	6/206	19/3425	0.000616431	0.0209394	0.0194796	15519/12466/12461/12465/12462/12464	6
GO:0006006	GO:0006006	glucose metabolic process	11/206	59/3425	0.000617791	0.0209394	0.0194796	15277/15289/16828/18648/18746/18655/56421/18641/13807/12894/18597	11
GO:0006735	GO:0006735	NADH regeneration	5/206	13/3425	0.000648574	0.021027	0.0195611	18746/18655/56421/18641/13807	5
GO:0061621	GO:0061621	canonical glycolysis	5/206	13/3425	0.000648574	0.021027	0.0195611	18746/18655/56421/18641/13807	5
GO:0061718	GO:0061718	glucose catabolic process to pyruvate	5/206	13/3425	0.000648574	0.021027	0.0195611	18746/18655/56421/18641/13807	5
GO:0071345	GO:0071345	cellular response to cytokine stimulus	18/206	134/3425	0.000906933	0.028983	0.0269625	15277/12301/15289/16549/15191/20867/56449/11947/20910/56421/18453/102774/14828/11829/19655/15510/13211/18673	18
GO:0032635	GO:0032635	interleukin-6 production	5/206	14/3425	0.000959988	0.0294177	0.0273669	15289/12215/11829/15510/13211	5
GO:0032675	GO:0032675	regulation of interleukin-6 production	5/206	14/3425	0.000959988	0.0294177	0.0273669	15289/12215/11829/15510/13211	5
GO:0061620	GO:0061620	glycolytic process through glucose-6-phosphate	5/206	14/3425	0.000959988	0.0294177	0.0273669	18746/18655/56421/18641/13807	5
GO:0050821	GO:0050821	protein stabilization	12/206	72/3425	0.00100951	0.0305172	0.0283898	15519/12466/12461/20910/12465/12317/65019/12462/12464/100503670/15510/18673	12
GO:0022613	GO:0022613	ribonucleoprotein complex biogenesis	18/206	136/3425	0.00108255	0.0319431	0.0297163	15519/28126/17089/27176/67134/57808/18813/28000/20116/100503670/19655/19988/19989/81898/19896/320632/192196/13211	18
GO:0006099	GO:0006099	tricarboxylic acid cycle	6/206	21/3425	0.0011138	0.0319431	0.0297163	15926/14194/20916/66945/15929/18597	6
GO:0019320	GO:0019320	hexose catabolic process	6/206	21/3425	0.0011138	0.0319431	0.0297163	16828/18746/18655/56421/18641/13807	6
GO:2000573	GO:2000573	positive regulation of DNA biosynthetic process	6/206	21/3425	0.0011138	0.0319431	0.0297163	15519/12466/12461/12465/12462/12464	6
GO:0009150	GO:0009150	purine ribonucleotide metabolic process	21/206	172/3425	0.00122604	0.034717	0.0322968	14919/15277/104112/216739/13382/18648/18746/18655/20916/227197/66945/11947/71679/56421/74143/67273/18641/23959/13807/18597/11964	21
GO:2000278	GO:2000278	regulation of DNA biosynthetic process	7/206	29/3425	0.00128725	0.0359948	0.0334855	15519/12466/12461/12465/53379/12462/12464	7
GO:0032210	GO:0032210	regulation of telomere maintenance via telomerase	5/206	15/3425	0.00137028	0.0369314	0.0343569	12466/12461/12465/12462/12464	5
GO:0042462	GO:0042462	eye photoreceptor cell development	5/206	15/3425	0.00137028	0.0369314	0.0343569	22157/14685/14699/102774/14686	5
GO:0061615	GO:0061615	glycolytic process through fructose-6-phosphate	5/206	15/3425	0.00137028	0.0369314	0.0343569	18746/18655/56421/18641/13807	5
GO:0051054	GO:0051054	positive regulation of DNA metabolic process	13/206	85/3425	0.00143708	0.0382708	0.0356029	15519/12301/15289/14194/12466/12461/12465/15193/53379/12462/15384/12464/13211	13
GO:0009117	GO:0009117	nucleotide metabolic process	25/206	223/3425	0.00148448	0.0390679	0.0363444	14919/15277/15926/104112/216739/13382/16828/18648/18746/18655/20916/227197/66945/11947/71679/56421/74143/67273/18641/23959/13807/18597/11964/107029/50493	25
GO:0016072	GO:0016072	rRNA metabolic process	10/206	56/3425	0.00154456	0.0401766	0.0373758	21969/17089/27176/57808/18813/216443/20116/100503670/19989/19896	10
GO:0006753	GO:0006753	nucleoside phosphate metabolic process	25/206	224/3425	0.00158289	0.0407002	0.0378629	14919/15277/15926/104112/216739/13382/16828/18648/18746/18655/20916/227197/66945/11947/71679/56421/74143/67273/18641/23959/13807/18597/11964/107029/50493	25
GO:0090596	GO:0090596	sensory organ morphogenesis	11/206	67/3425	0.00185386	0.0461519	0.0429345	22157/19881/20147/14685/14699/12307/224224/19126/102774/14686/15312	11
GO:0032206	GO:0032206	positive regulation of telomere maintenance	6/206	23/3425	0.00187229	0.0461519	0.0429345	12466/12461/12465/53379/12462/12464	6
GO:0046365	GO:0046365	monosaccharide catabolic process	6/206	23/3425	0.00187229	0.0461519	0.0429345	16828/18746/18655/56421/18641/13807	6
GO:0032479	GO:0032479	regulation of type I interferon production	5/206	16/3425	0.00189678	0.0461519	0.0429345	15519/15289/97165/15510/13211	5
GO:0072521	GO:0072521	purine-containing compound metabolic process	22/206	190/3425	0.00189807	0.0461519	0.0429345	14919/15277/104112/216739/13382/18648/18746/18655/20916/227197/66945/11947/71679/56421/74143/67273/18641/23959/13807/18597/11964/22139	22
GO:0045943	GO:0045943	positive regulation of transcription by RNA polymerase I	4/206	3425-10-01	0.00200259	0.0476575	0.0443351	110052/17089/216443/81898	4
GO:0072350	GO:0072350	tricarboxylic acid metabolic process	4/206	3425-10-01	0.00200259	0.0476575	0.0443351	15926/11898/104112/15929	4
GO:0050778	GO:0050778	positive regulation of immune response	10/206	58/3425	0.00203653	0.0479549	0.0446118	16952/15519/15289/12505/20910/232345/97165/15510/13211/18673	10
GO:0009205	GO:0009205	purine ribonucleoside triphosphate metabolic process	15/206	110/3425	0.00208643	0.0486181	0.0452288	15277/18648/18746/18655/227197/66945/11947/71679/56421/74143/67273/18641/23959/13807/11964	15
GO:0006163	GO:0006163	purine nucleotide metabolic process	21/206	180/3425	0.00219106	0.0500142	0.0465276	14919/15277/104112/216739/13382/18648/18746/18655/20916/227197/66945/11947/71679/56421/74143/67273/18641/23959/13807/18597/11964	21
GO:0009259	GO:0009259	ribonucleotide metabolic process	21/206	180/3425	0.00219106	0.0500142	0.0465276	14919/15277/104112/216739/13382/18648/18746/18655/20916/227197/66945/11947/71679/56421/74143/67273/18641/23959/13807/18597/11964	21
GO:0007186	GO:0007186	G protein-coupled receptor signaling pathway	14/206	100/3425	0.00227475	0.0514002	0.047817	20215/19739/20028/333329/16952/20147/212541/14685/114230/14687/14699/243923/14686/18673	14
GO:0034097	GO:0034097	response to cytokine	19/206	157/3425	0.00232853	0.0520892	0.048458	16952/15277/12301/15289/16549/15191/20867/56449/11947/20910/56421/18453/102774/14828/11829/19655/15510/13211/18673	19
GO:0009144	GO:0009144	purine nucleoside triphosphate metabolic process	15/206	112/3425	0.00250158	0.0543597	0.0505701	15277/18648/18746/18655/227197/66945/11947/71679/56421/74143/67273/18641/23959/13807/11964	15
GO:0009199	GO:0009199	ribonucleoside triphosphate metabolic process	15/206	112/3425	0.00250158	0.0543597	0.0505701	15277/18648/18746/18655/227197/66945/11947/71679/56421/74143/67273/18641/23959/13807/11964	15
GO:0046034	GO:0046034	ATP metabolic process	14/206	101/3425	0.00250293	0.0543597	0.0505701	15277/18648/18746/18655/227197/66945/11947/71679/56421/67273/18641/23959/13807/11964	14
GO:0071897	GO:0071897	DNA biosynthetic process	8/206	41/3425	0.00254635	0.0544848	0.0506865	15519/12466/12461/12465/53379/12462/12464/18673	8
GO:0009988	GO:0009988	cell-cell recognition	5/206	17/3425	0.0025574	0.0544848	0.0506865	12466/12461/12465/12462/12464	5
GO:0042254	GO:0042254	ribosome biogenesis	11/206	70/3425	0.0026622	0.0561825	0.0522659	28126/17089/27176/67134/57808/18813/20116/100503670/19988/19989/19896	11
GO:0008037	GO:0008037	cell recognition	7/206	33/3425	0.00286856	0.0599717	0.0557909	22157/12215/12466/12461/12465/12462/12464	7
GO:0055086	GO:0055086	nucleobase-containing small molecule metabolic process	26/206	247/3425	0.00296455	0.0607314	0.0564977	14919/15277/15926/104112/216739/13382/16828/18648/18746/18655/20916/227197/66945/11947/71679/56421/74143/67273/18641/23959/13807/18597/11964/107029/50493/22139	26
GO:0045333	GO:0045333	cellular respiration	15/206	114/3425	0.00298308	0.0607314	0.0564977	15926/13382/14194/20916/227197/66945/11947/12857/52637/71679/78830/67273/67003/15929/18597	15
GO:0046031	GO:0046031	ADP metabolic process	8/206	42/3425	0.00298635	0.0607314	0.0564977	15277/18648/18746/18655/56421/18641/23959/13807	8
GO:0009628	GO:0009628	response to abiotic stimulus	26/206	249/3425	0.00331809	0.0667207	0.0620694	19133/22157/19881/19739/19674/193740/333329/16952/20147/212541/15519/14685/114230/14699/18655/243923/56449/19652/18453/14718/14686/70335/15312/11964/22627/13211	26
GO:0019318	GO:0019318	hexose metabolic process	11/206	72/3425	0.00334428	0.0667207	0.0620694	15277/15289/16828/18648/18746/18655/56421/18641/13807/12894/18597	11
GO:0042026	GO:0042026	protein refolding	5/206	18/3425	0.00337033	0.0667207	0.0620694	193740/15519/70356/14828/15510	5
GO:0009135	GO:0009135	purine nucleoside diphosphate metabolic process	8/206	43/3425	0.00348344	0.0675759	0.062865	15277/18648/18746/18655/56421/18641/23959/13807	8
GO:0009179	GO:0009179	purine ribonucleoside diphosphate metabolic process	8/206	43/3425	0.00348344	0.0675759	0.062865	15277/18648/18746/18655/56421/18641/23959/13807	8
GO:0019693	GO:0019693	ribose phosphate metabolic process	21/206	187/3425	0.00350416	0.0675759	0.062865	14919/15277/104112/216739/13382/18648/18746/18655/20916/227197/66945/11947/71679/56421/74143/67273/18641/23959/13807/18597/11964	21
GO:0009141	GO:0009141	nucleoside triphosphate metabolic process	15/206	117/3425	0.00384688	0.073551	0.0684236	15277/18648/18746/18655/227197/66945/11947/71679/56421/74143/67273/18641/23959/13807/11964	15
GO:0048871	GO:0048871	multicellular organismal homeostasis	13/206	95/3425	0.00397692	0.075393	0.0701371	225600/11304/22157/333329/212541/230872/114230/13424/12215/14194/19126/102774/11829	13
GO:0048593	GO:0048593	camera-type eye morphogenesis	8/206	44/3425	0.00404243	0.0759908	0.0706933	19881/20147/12307/224224/19126/102774/14686/15312	8
GO:0032606	GO:0032606	type I interferon production	5/206	19/3425	0.00435387	0.0806185	0.0749984	15519/15289/97165/15510/13211	5
GO:0009060	GO:0009060	aerobic respiration	13/206	96/3425	0.00436068	0.0806185	0.0749984	15926/13382/14194/20916/227197/66945/11947/12857/71679/67273/67003/15929/18597	13
GO:0009605	GO:0009605	response to external stimulus	38/206	416/3425	0.00445108	0.0815848	0.0758973	19133/22157/19881/19674/333329/16952/20147/212541/15519/14685/15289/114230/14699/12215/16828/12505/243923/17089/19946/20910/12317/70356/21960/102774/14718/15354/16779/232345/14686/216443/70335/97165/23959/14828/11829/15510/13211/18673	38
GO:0031099	GO:0031099	regeneration	6/206	27/3425	0.00448589	0.0815848	0.0758973	14580/16952/18746/21960/15193/16779	6
GO:0006364	GO:0006364	rRNA processing	8/206	45/3425	0.00466824	0.0842166	0.0783456	17089/27176/57808/18813/20116/100503670/19989/19896	8
GO:0015980	GO:0015980	energy derivation by oxidation of organic compounds	17/206	144/3425	0.00509079	0.0911048	0.0847537	15926/15289/13382/16828/14194/20916/227197/66945/11947/12857/52637/71679/78830/67273/67003/15929/18597	17
GO:0009185	GO:0009185	ribonucleoside diphosphate metabolic process	8/206	46/3425	0.00536592	0.0952664	0.0886251	15277/18648/18746/18655/56421/18641/23959/13807	8
GO:0032204	GO:0032204	regulation of telomere maintenance	6/206	28/3425	0.0054289	0.0956257	0.0889593	12466/12461/12465/53379/12462/12464	6
GO:0006310	GO:0006310	DNA recombination	9/206	56/3425	0.00551612	0.0956555	0.0889871	80838/11792/15289/50709/50708/21974/15193/97165/15510	9
GO:0048545	GO:0048545	response to steroid hormone	9/206	56/3425	0.00551612	0.0956555	0.0889871	16952/15926/15289/11898/14228/12317/97165/224903/18673	9
GO:0009566	GO:0009566	fertilization	7/206	37/3425	0.00563242	0.0969209	0.0901643	12466/56449/12461/20910/12465/12462/12464	7
GO:0006356	GO:0006356	regulation of transcription by RNA polymerase I	4/206	13/3425	0.0059087	0.09864	0.0917635	110052/17089/216443/81898	4
GO:0051972	GO:0051972	regulation of telomerase activity	4/206	13/3425	0.0059087	0.09864	0.0917635	15519/12461/53379/12464	4
GO:0061326	GO:0061326	renal tubule development	4/206	13/3425	0.0059087	0.09864	0.0917635	12826/12505/12307/19126	4
GO:1903038	GO:1903038	negative regulation of leukocyte cell-cell adhesion	4/206	13/3425	0.0059087	0.09864	0.0917635	16952/15289/11898/12505	4
GO:0006096	GO:0006096	glycolytic process	7/206	38/3425	0.00656029	0.105578	0.0982181	15277/18648/18746/18655/56421/18641/13807	7
GO:0006757	GO:0006757	ATP generation from ADP	7/206	38/3425	0.00656029	0.105578	0.0982181	15277/18648/18746/18655/56421/18641/13807	7
GO:0030198	GO:0030198	extracellular matrix organization	7/206	38/3425	0.00656029	0.105578	0.0982181	14580/12826/12827/224224/21960/63859/16779	7
GO:0043062	GO:0043062	extracellular structure organization	7/206	38/3425	0.00656029	0.105578	0.0982181	14580/12826/12827/224224/21960/63859/16779	7
GO:0045229	GO:0045229	external encapsulating structure organization	7/206	38/3425	0.00656029	0.105578	0.0982181	14580/12826/12827/224224/21960/63859/16779	7
GO:0031647	GO:0031647	regulation of protein stability	13/206	101/3425	0.00675276	0.107899	0.100377	15519/230908/12466/12461/20910/12465/12317/65019/12462/12464/100503670/15510/18673	13
GO:0005996	GO:0005996	monosaccharide metabolic process	11/206	79/3425	0.00690429	0.109538	0.101902	15277/15289/16828/18648/18746/18655/56421/18641/13807/12894/18597	11
GO:0019752	GO:0019752	carboxylic acid metabolic process	28/206	291/3425	0.00741405	0.116797	0.108655	16952/15277/51793/15926/11898/104112/216739/13382/16828/18648/18746/14194/18655/20916/66945/66590/56421/109801/14718/216443/18641/15929/104184/13807/12894/18597/107029/50493	28
GO:0034645	GO:0034645	cellular macromolecule biosynthetic process	30/206	319/3425	0.00775608	0.120702	0.112287	230908/18746/16549/67891/78294/27176/19946/66480/76626/14694/66590/12317/19652/57808/65019/19921/18813/216443/20102/20116/100503670/19899/20005/19988/19989/19944/19896/20084/72416/13211	30
GO:0001655	GO:0001655	urogenital system development	9/206	59/3425	0.00782376	0.120702	0.112287	12826/16952/14228/12505/56350/12307/19126/16779/11764	9
GO:0016052	GO:0016052	carbohydrate catabolic process	9/206	59/3425	0.00782376	0.120702	0.112287	15277/15289/16828/18648/18746/18655/56421/18641/13807	9
GO:0007606	GO:0007606	sensory perception of chemical stimulus	4/206	14/3425	0.00788818	0.120862	0.112436	333329/14685/102774/14686	4
GO:0006338	GO:0006338	chromatin remodeling	12/206	92/3425	0.00822152	0.125113	0.116391	80838/110052/21969/16906/15289/50709/50708/108671/12417/81898/66471/319189	12
GO:0010595	GO:0010595	positive regulation of endothelial cell migration	5/206	22/3425	0.00850775	0.127861	0.118948	16952/15289/12215/11947/12317	5
GO:0043436	GO:0043436	oxoacid metabolic process	28/206	294/3425	0.00851648	0.127861	0.118948	16952/15277/51793/15926/11898/104112/216739/13382/16828/18648/18746/14194/18655/20916/66945/66590/56421/109801/14718/216443/18641/15929/104184/13807/12894/18597/107029/50493	28
GO:0006082	GO:0006082	organic acid metabolic process	28/206	296/3425	0.00932426	0.139056	0.129362	16952/15277/51793/15926/11898/104112/216739/13382/16828/18648/18746/14194/18655/20916/66945/66590/56421/109801/14718/216443/18641/15929/104184/13807/12894/18597/107029/50493	28
GO:0009132	GO:0009132	nucleoside diphosphate metabolic process	8/206	51/3425	0.0101143	0.143424	0.133426	15277/18648/18746/18655/56421/18641/23959/13807	8
GO:0032392	GO:0032392	DNA geometric change	4/206	15/3425	0.0102583	0.143424	0.133426	16952/15289/53379/13211	4
GO:0035384	GO:0035384	thioester biosynthetic process	4/206	15/3425	0.0102583	0.143424	0.133426	104112/216739/13382/18597	4
GO:0051250	GO:0051250	negative regulation of lymphocyte activation	4/206	15/3425	0.0102583	0.143424	0.133426	16952/15289/12505/15354	4
GO:0051480	GO:0051480	regulation of cytosolic calcium ion concentration	4/206	15/3425	0.0102583	0.143424	0.133426	12788/75717/12307/22627	4
GO:0051899	GO:0051899	membrane depolarization	4/206	15/3425	0.0102583	0.143424	0.133426	12788/333329/14694/14718	4
GO:0060219	GO:0060219	camera-type eye photoreceptor cell differentiation	4/206	15/3425	0.0102583	0.143424	0.133426	19881/19126/102774/14686	4
GO:0071616	GO:0071616	acyl-CoA biosynthetic process	4/206	15/3425	0.0102583	0.143424	0.133426	104112/216739/13382/18597	4
GO:0072009	GO:0072009	nephron epithelium development	4/206	15/3425	0.0102583	0.143424	0.133426	12505/12307/19126/16779	4
GO:1902106	GO:1902106	negative regulation of leukocyte differentiation	4/206	15/3425	0.0102583	0.143424	0.133426	16952/15289/12505/15354	4
GO:0007338	GO:0007338	single fertilization	6/206	32/3425	0.0106823	0.148425	0.138077	12466/12461/20910/12465/12462/12464	6
GO:0071824	GO:0071824	protein-DNA complex subunit organization	8/206	52/3425	0.0113529	0.156769	0.14584	80838/15289/50709/50708/108671/65019/66471/319189	8
GO:0006334	GO:0006334	nucleosome assembly	5/206	24/3425	0.0124503	0.170867	0.158956	80838/50709/50708/108671/319189	5
GO:0006165	GO:0006165	nucleoside diphosphate phosphorylation	7/206	43/3425	0.0129834	0.174747	0.162565	15277/18648/18746/18655/56421/18641/13807	7
GO:0006360	GO:0006360	transcription by RNA polymerase I	4/206	16/3425	0.0130455	0.174747	0.162565	110052/17089/216443/81898	4
GO:0072073	GO:0072073	kidney epithelium development	4/206	16/3425	0.0130455	0.174747	0.162565	12505/12307/19126/16779	4
GO:1903707	GO:1903707	negative regulation of hemopoiesis	4/206	16/3425	0.0130455	0.174747	0.162565	16952/15289/12505/15354	4
GO:0001819	GO:0001819	positive regulation of cytokine production	8/206	54/3425	0.0141614	0.188566	0.17542	16952/15519/15289/12215/97165/15510/13211/18673	8
GO:0034728	GO:0034728	nucleosome organization	6/206	34/3425	0.0143445	0.188757	0.175598	80838/50709/50708/108671/66471/319189	6
GO:2001252	GO:2001252	positive regulation of chromosome organization	6/206	34/3425	0.0143445	0.188757	0.175598	12466/12461/12465/53379/12462/12464	6
GO:0022414	GO:0022414	reproductive process	20/206	199/3425	0.0146447	0.19158	0.178225	16952/80838/12215/13382/14228/12505/21974/12466/56449/24061/12461/20910/12465/12317/102774/12462/232345/97165/12464/13006	20
GO:0000003	GO:0000003	reproduction	20/206	201/3425	0.0162209	0.210415	0.195747	16952/80838/12215/13382/14228/12505/21974/12466/56449/24061/12461/20910/12465/12317/102774/12462/232345/97165/12464/13006	20
GO:0002695	GO:0002695	negative regulation of leukocyte activation	4/206	17/3425	0.0162726	0.210415	0.195747	16952/15289/12505/15354	4
GO:0046939	GO:0046939	nucleotide phosphorylation	7/206	45/3425	0.0165183	0.212365	0.19756	15277/18648/18746/18655/56421/18641/13807	7
GO:0034470	GO:0034470	ncRNA processing	12/206	101/3425	0.0167713	0.214386	0.19944	28088/17089/27176/19652/57808/18813/20823/53379/20116/100503670/19989/19896	12
GO:0045619	GO:0045619	regulation of lymphocyte differentiation	5/206	26/3425	0.0174758	0.222	0.206523	16952/15519/15289/12505/15354	5
GO:0055074	GO:0055074	calcium ion homeostasis	9/206	67/3425	0.0175655	0.222	0.206523	12788/11749/214111/75717/12307/76614/23959/11938/22627	9
GO:0007159	GO:0007159	leukocyte cell-cell adhesion	7/206	46/3425	0.01852	0.226126	0.210362	16952/15519/15289/11898/12505/23959/15510	7
GO:0034660	GO:0034660	ncRNA metabolic process	16/206	152/3425	0.0187206	0.226126	0.210362	21969/28088/16549/17089/27176/66590/19652/57808/18813/20823/53379/216443/20116/100503670/19989/19896	16
GO:0000470	GO:0000470	maturation of LSU-rRNA	3/206	3425-10-01	0.018781	0.226126	0.210362	27176/19989/19896	3
GO:0015740	GO:0015740	C4-dicarboxylate transport	3/206	3425-10-01	0.018781	0.226126	0.210362	14580/78830/67863	3
GO:0030850	GO:0030850	prostate gland development	3/206	3425-10-01	0.018781	0.226126	0.210362	16952/14228/12505	3
GO:0050868	GO:0050868	negative regulation of T cell activation	3/206	3425-10-01	0.018781	0.226126	0.210362	16952/15289/12505	3
GO:0051973	GO:0051973	positive regulation of telomerase activity	3/206	3425-10-01	0.018781	0.226126	0.210362	15519/12461/12464	3
GO:0002262	GO:0002262	myeloid cell homeostasis	6/206	36/3425	0.0188017	0.226126	0.210362	16952/15289/12505/17089/97165/21399	6
GO:0019646	GO:0019646	aerobic electron transport chain	6/206	36/3425	0.0188017	0.226126	0.210362	13382/227197/66945/12857/67273/67003	6
GO:0002833	GO:0002833	positive regulation of response to biotic stimulus	5/206	27/3425	0.020428	0.241786	0.22493	15519/15289/97165/15510/13211	5
GO:0022408	GO:0022408	negative regulation of cell-cell adhesion	5/206	27/3425	0.020428	0.241786	0.22493	16952/15289/11898/12505/21960	5
GO:0034502	GO:0034502	protein localization to chromosome	5/206	27/3425	0.020428	0.241786	0.22493	12466/12461/12465/12462/12464	5
GO:0050764	GO:0050764	regulation of phagocytosis	5/206	28/3425	0.0236887	0.276257	0.256998	22157/15289/17089/14694/12317	5
GO:0031347	GO:0031347	regulation of defense response	10/206	82/3425	0.0236981	0.276257	0.256998	16952/15519/15289/12505/17089/232345/97165/23959/15510/13211	10
GO:0006458	GO:0006458	'de novo' protein folding	4/206	19/3425	0.0241204	0.276257	0.256998	193740/12461/70356/14828	4
GO:0045428	GO:0045428	regulation of nitric oxide biosynthetic process	4/206	19/3425	0.0241204	0.276257	0.256998	15519/51793/11898/16549	4
GO:0051084	GO:0051084	'de novo' post-translational protein folding	4/206	19/3425	0.0241204	0.276257	0.256998	193740/12461/70356/14828	4
GO:0080164	GO:0080164	regulation of nitric oxide metabolic process	4/206	19/3425	0.0241204	0.276257	0.256998	15519/51793/11898/16549	4
GO:0006085	GO:0006085	acetyl-CoA biosynthetic process	3/206	3425-11-01	0.0246988	0.276257	0.256998	104112/13382/18597	3
GO:0032760	GO:0032760	positive regulation of tumor necrosis factor production	3/206	3425-11-01	0.0246988	0.276257	0.256998	15289/15510/13211	3
GO:0046718	GO:0046718	viral entry into host cell	3/206	3425-11-01	0.0246988	0.276257	0.256998	12215/18453/18673	3
GO:0072080	GO:0072080	nephron tubule development	3/206	3425-11-01	0.0246988	0.276257	0.256998	12505/12307/19126	3
GO:1903557	GO:1903557	positive regulation of tumor necrosis factor superfamily cytokine production	3/206	3425-11-01	0.0246988	0.276257	0.256998	15289/15510/13211	3
GO:0033365	GO:0033365	protein localization to organelle	27/206	306/3425	0.0249404	0.277571	0.258221	22157/19881/333329/100732/15277/230872/15519/16906/319845/230908/23970/56350/15191/12466/12461/12465/12317/20823/102774/12462/14828/12464/30059/76936/15510/22627/13211	27
GO:0045935	GO:0045935	positive regulation of nucleobase-containing compound metabolic process	31/206	364/3425	0.0262505	0.290704	0.270439	100732/110052/15519/11792/12301/15289/230908/14194/16549/15191/12466/17089/12461/12465/19652/12951/15193/53379/12462/216443/97165/15384/28000/224903/12464/101943/19655/81898/21399/13211/18673	31
GO:0045088	GO:0045088	regulation of innate immune response	6/206	39/3425	0.0271286	0.298949	0.278109	15519/15289/17089/232345/97165/13211	6
GO:0003008	GO:0003008	system process	33/206	395/3425	0.0283444	0.308576	0.287065	225600/19133/11304/14919/22157/19881/19739/12788/19674/20028/333329/77974/20147/212541/14685/11749/114230/12307/224224/22248/225644/243923/12951/21960/74143/63859/102774/16779/67979/14686/70335/11829/11938	33
GO:0033866	GO:0033866	nucleoside bisphosphate biosynthetic process	4/206	20/3425	0.0287689	0.308576	0.287065	104112/216739/13382/18597	4
GO:0034030	GO:0034030	ribonucleoside bisphosphate biosynthetic process	4/206	20/3425	0.0287689	0.308576	0.287065	104112/216739/13382/18597	4
GO:0034033	GO:0034033	purine nucleoside bisphosphate biosynthetic process	4/206	20/3425	0.0287689	0.308576	0.287065	104112/216739/13382/18597	4
GO:0045089	GO:0045089	positive regulation of innate immune response	4/206	20/3425	0.0287689	0.308576	0.287065	15519/15289/97165/13211	4
GO:0019637	GO:0019637	organophosphate metabolic process	28/206	324/3425	0.0288299	0.308576	0.287065	14919/15277/15926/28169/104112/216739/13382/16828/18648/18746/18655/20916/227197/66945/11947/71679/216134/56421/74143/67273/18641/23959/13807/18597/11964/74596/107029/50493	28
GO:0072507	GO:0072507	divalent inorganic cation homeostasis	9/206	73/3425	0.029243	0.311508	0.289792	12788/11749/214111/75717/12307/76614/23959/11938/22627	9
GO:0065004	GO:0065004	protein-DNA complex assembly	6/206	40/3425	0.0303717	0.321997	0.29955	80838/15289/50709/50708/108671/319189	6
GO:0033554	GO:0033554	cellular response to stress	37/206	456/3425	0.0309251	0.325867	0.30315	14580/193740/16952/110052/15277/15519/11792/16906/15289/11898/14699/22201/12505/12304/14194/18655/56449/24061/14694/12317/18453/21960/15193/74143/16779/12417/216443/28000/14828/101943/15312/13006/76936/11938/15510/22627/13211	37
GO:0072001	GO:0072001	renal system development	7/206	51/3425	0.0311151	0.325867	0.30315	12826/12505/56350/12307/19126/16779/11764	7
GO:0051225	GO:0051225	spindle assembly	5/206	30/3425	0.0311737	0.325867	0.30315	193740/100732/13424/24061/13006	5
GO:0045910	GO:0045910	negative regulation of DNA recombination	3/206	3425-12-01	0.0315017	0.327764	0.304915	80838/50709/50708	3
GO:0071310	GO:0071310	cellular response to organic substance	37/206	457/3425	0.0318693	0.330054	0.307045	19739/12826/12827/193740/16952/15277/12301/15289/14687/14228/12505/18746/16549/12307/15191/71764/20867/56449/11947/14694/20910/235661/12317/56421/18453/65019/74143/102774/14718/216443/224903/14828/11829/19655/15510/13211/18673	37
GO:0019725	GO:0019725	cellular homeostasis	19/206	202/3425	0.0320577	0.330475	0.307436	12788/15277/230872/11792/11749/214952/13382/214111/75717/12307/71764/11947/14694/76614/11829/11964/50493/11938/22627	19
GO:0072522	GO:0072522	purine-containing compound biosynthetic process	12/206	111/3425	0.032746	0.336022	0.312597	14919/104112/216739/13382/18746/227197/66945/11947/71679/67273/23959/18597	12
GO:0006403	GO:0006403	RNA localization	8/206	63/3425	0.0332442	0.337174	0.313669	16549/12461/66441/20823/53379/12464/72416/13211	8
GO:0009152	GO:0009152	purine ribonucleotide biosynthetic process	11/206	99/3425	0.033645	0.337174	0.313669	14919/104112/216739/13382/18746/227197/66945/11947/71679/67273/18597	11
GO:1903037	GO:1903037	regulation of leukocyte cell-cell adhesion	6/206	41/3425	0.0338591	0.337174	0.313669	16952/15519/15289/11898/12505/15510	6
GO:0002819	GO:0002819	regulation of adaptive immune response	4/206	21/3425	0.0339133	0.337174	0.313669	16952/15289/12505/15510	4
GO:0006809	GO:0006809	nitric oxide biosynthetic process	4/206	21/3425	0.0339133	0.337174	0.313669	15519/51793/11898/16549	4
GO:0072006	GO:0072006	nephron development	4/206	21/3425	0.0339133	0.337174	0.313669	12505/12307/19126/16779	4
GO:1902369	GO:1902369	negative regulation of RNA catabolic process	4/206	21/3425	0.0339133	0.337174	0.313669	230908/15384/72416/13211	4
GO:0006637	GO:0006637	acyl-CoA metabolic process	5/206	31/3425	0.0354138	0.348989	0.32466	104112/216739/13382/20916/18597	5
GO:0035383	GO:0035383	thioester metabolic process	5/206	31/3425	0.0354138	0.348989	0.32466	104112/216739/13382/20916/18597	5
GO:0006874	GO:0006874	cellular calcium ion homeostasis	8/206	64/3425	0.0361049	0.354239	0.329544	12788/11749/214111/75717/12307/76614/11938/22627	8
GO:0005975	GO:0005975	carbohydrate metabolic process	15/206	152/3425	0.0375068	0.36408	0.338699	15277/15926/15289/16828/18648/18746/18655/56421/109801/14718/14376/18641/13807/12894/18597	15
GO:0042773	GO:0042773	ATP synthesis coupled electron transport	6/206	42/3425	0.0375961	0.36408	0.338699	13382/227197/66945/12857/67273/67003	6
GO:0042775	GO:0042775	mitochondrial ATP synthesis coupled electron transport	6/206	42/3425	0.0375961	0.36408	0.338699	13382/227197/66945/12857/67273/67003	6
GO:0050776	GO:0050776	regulation of immune response	11/206	101/3425	0.0382128	0.368457	0.342771	16952/15519/15289/12505/17089/20910/232345/97165/15510/13211/18673	11
GO:0032612	GO:0032612	interleukin-1 production	3/206	13/3425	0.0391796	0.369809	0.344029	16952/15289/11829	3
GO:0032652	GO:0032652	regulation of interleukin-1 production	3/206	13/3425	0.0391796	0.369809	0.344029	16952/15289/11829	3
GO:0044409	GO:0044409	entry into host	3/206	13/3425	0.0391796	0.369809	0.344029	12215/18453/18673	3
GO:0045429	GO:0045429	positive regulation of nitric oxide biosynthetic process	3/206	13/3425	0.0391796	0.369809	0.344029	15519/51793/11898	3
GO:1904407	GO:1904407	positive regulation of nitric oxide metabolic process	3/206	13/3425	0.0391796	0.369809	0.344029	15519/51793/11898	3
GO:0046209	GO:0046209	nitric oxide metabolic process	4/206	22/3425	0.039559	0.370476	0.344649	15519/51793/11898/16549	4
GO:0010628	GO:0010628	positive regulation of gene expression	19/206	207/3425	0.039852	0.370476	0.344649	333329/16952/15519/15289/12215/230908/12505/18746/12317/19652/65019/97165/15384/28000/100503670/19655/15510/13211/18673	19
GO:0072524	GO:0072524	pyridine-containing compound metabolic process	5/206	32/3425	0.0399936	0.370476	0.344649	15926/16828/216134/107029/50493	5
GO:1903039	GO:1903039	positive regulation of leukocyte cell-cell adhesion	5/206	32/3425	0.0399936	0.370476	0.344649	16952/15519/15289/12505/15510	5
GO:0032787	GO:0032787	monocarboxylic acid metabolic process	17/206	180/3425	0.0400783	0.370476	0.344649	16952/15277/15926/104112/216739/13382/16828/18648/18746/18655/56421/109801/18641/13807/12894/18597/107029	17
GO:0022904	GO:0022904	respiratory electron transport chain	7/206	54/3425	0.0409292	0.376785	0.350518	13382/227197/66945/12857/78830/67273/67003	7
GO:0002697	GO:0002697	regulation of immune effector process	6/206	43/3425	0.0415874	0.381274	0.354695	16952/15289/20910/232345/15510/18673	6
GO:0071482	GO:0071482	cellular response to light stimulus	5/206	33/3425	0.0449177	0.410127	0.381535	19739/20147/212541/14685/114230	5
GO:0022618	GO:0022618	ribonucleoprotein complex assembly	9/206	79/3425	0.0455222	0.410639	0.382012	15519/28000/100503670/19655/19988/81898/320632/192196/13211	9
GO:0045580	GO:0045580	regulation of T cell differentiation	4/206	23/3425	0.0457081	0.410639	0.382012	16952/15519/15289/12505	4
GO:0050866	GO:0050866	negative regulation of cell activation	4/206	23/3425	0.0457081	0.410639	0.382012	16952/15289/12505/15354	4
GO:2001057	GO:2001057	reactive nitrogen species metabolic process	4/206	23/3425	0.0457081	0.410639	0.382012	15519/51793/11898/16549	4
GO:0001523	GO:0001523	retinoid metabolic process	3/206	14/3425	0.0477137	0.416935	0.38787	11304/77974/22139	3
GO:0001776	GO:0001776	leukocyte homeostasis	3/206	14/3425	0.0477137	0.416935	0.38787	16952/15289/12505	3
GO:0006303	GO:0006303	double-strand break repair via nonhomologous end joining	3/206	14/3425	0.0477137	0.416935	0.38787	110052/14194/28000	3
GO:0006959	GO:0006959	humoral immune response	3/206	14/3425	0.0477137	0.416935	0.38787	19946/232345/18673	3
GO:0016101	GO:0016101	diterpenoid metabolic process	3/206	14/3425	0.0477137	0.416935	0.38787	11304/77974/22139	3
GO:0030261	GO:0030261	chromosome condensation	3/206	14/3425	0.0477137	0.416935	0.38787	80838/50709/50708	3
GO:0045454	GO:0045454	cell redox homeostasis	3/206	14/3425	0.0477137	0.416935	0.38787	11792/13382/50493	3
GO:0032101	GO:0032101	regulation of response to external stimulus	14/206	144/3425	0.0485523	0.420361	0.391056	16952/15519/15289/114230/12505/17089/12317/21960/102774/232345/97165/23959/15510/13211	14
GO:1904951	GO:1904951	positive regulation of establishment of protein localization	11/206	105/3425	0.0486178	0.420361	0.391056	12215/230908/71764/12466/14694/12461/12465/12462/12464/76936/22627	11
GO:0031328	GO:0031328	positive regulation of cellular biosynthetic process	29/206	354/3425	0.0486694	0.420361	0.391056	16952/100732/110052/15519/51793/11792/15289/11898/18746/15191/12466/17089/12461/12465/19652/12951/12462/216443/97165/15384/224903/12464/101943/100503670/19655/81898/21399/13211/18673	29
GO:0072503	GO:0072503	cellular divalent inorganic cation homeostasis	8/206	68/3425	0.049198	0.423292	0.393783	12788/11749/214111/75717/12307/76614/11938/22627	8
GO:0010594	GO:0010594	regulation of endothelial cell migration	5/206	34/3425	0.050189	0.426616	0.396876	16952/15289/12215/11947/12317	5
GO:0010634	GO:0010634	positive regulation of epithelial cell migration	5/206	34/3425	0.050189	0.426616	0.396876	16952/15289/12215/11947/12317	5
GO:0031349	GO:0031349	positive regulation of defense response	5/206	34/3425	0.050189	0.426616	0.396876	15519/15289/97165/15510/13211	5
GO:0007006	GO:0007006	mitochondrial membrane organization	6/206	45/3425	0.0503472	0.426616	0.396876	15277/15519/214952/76614/74143/30059	6
GO:0002684	GO:0002684	positive regulation of immune system process	11/206	106/3425	0.0514938	0.428238	0.398385	16952/15519/15289/12505/20910/12317/232345/97165/15510/13211/18673	11
GO:0006164	GO:0006164	purine nucleotide biosynthetic process	11/206	106/3425	0.0514938	0.428238	0.398385	14919/104112/216739/13382/18746/227197/66945/11947/71679/67273/18597	11
GO:0009260	GO:0009260	ribonucleotide biosynthetic process	11/206	106/3425	0.0514938	0.428238	0.398385	14919/104112/216739/13382/18746/227197/66945/11947/71679/67273/18597	11
GO:0045087	GO:0045087	innate immune response	11/206	106/3425	0.0514938	0.428238	0.398385	16952/15519/15289/17089/20910/15354/232345/97165/11829/13211/18673	11
GO:0009719	GO:0009719	response to endogenous stimulus	25/206	298/3425	0.0514958	0.428238	0.398385	19739/12826/12827/16952/15926/12301/15289/11898/14687/14228/12505/18746/24061/235661/12317/65019/74143/102774/14718/216443/97165/224903/14828/11938/18673	25
GO:0001525	GO:0001525	angiogenesis	9/206	81/3425	0.0520771	0.429196	0.399276	12826/12827/16952/15277/15289/12215/18746/18655/11947	9
GO:0000245	GO:0000245	spliceosomal complex assembly	4/206	24/3425	0.0523597	0.429196	0.399276	28000/19655/81898/192196	4
GO:0006835	GO:0006835	dicarboxylic acid transport	4/206	24/3425	0.0523597	0.429196	0.399276	14580/20910/78830/67863	4
GO:0002831	GO:0002831	regulation of response to biotic stimulus	7/206	57/3425	0.0525703	0.429196	0.399276	15519/15289/17089/232345/97165/15510/13211	7
GO:0022900	GO:0022900	electron transport chain	7/206	57/3425	0.0525703	0.429196	0.399276	13382/227197/66945/12857/78830/67273/67003	7
GO:0008277	GO:0008277	regulation of G protein-coupled receptor signaling pathway	5/206	35/3425	0.055809	0.444886	0.413872	20215/19739/20028/114230/18673	5
GO:0050727	GO:0050727	regulation of inflammatory response	5/206	35/3425	0.055809	0.444886	0.413872	16952/12505/23959/15510/13211	5
GO:0032640	GO:0032640	tumor necrosis factor production	3/206	15/3425	0.0570775	0.444886	0.413872	15289/15510/13211	3
GO:0032680	GO:0032680	regulation of tumor necrosis factor production	3/206	15/3425	0.0570775	0.444886	0.413872	15289/15510/13211	3
GO:0043535	GO:0043535	regulation of blood vessel endothelial cell migration	3/206	15/3425	0.0570775	0.444886	0.413872	16952/15289/11947	3
GO:0046631	GO:0046631	alpha-beta T cell activation	3/206	15/3425	0.0570775	0.444886	0.413872	16952/15289/12505	3
GO:0048708	GO:0048708	astrocyte differentiation	3/206	15/3425	0.0570775	0.444886	0.413872	14580/16779/28000	3
GO:0051085	GO:0051085	chaperone cofactor-dependent protein refolding	3/206	15/3425	0.0570775	0.444886	0.413872	193740/70356/14828	3
GO:0051384	GO:0051384	response to glucocorticoid	3/206	15/3425	0.0570775	0.444886	0.413872	16952/15289/11898	3
GO:0070050	GO:0070050	neuron cellular homeostasis	3/206	15/3425	0.0570775	0.444886	0.413872	12307/76614/11938	3
GO:0071706	GO:0071706	tumor necrosis factor superfamily cytokine production	3/206	15/3425	0.0570775	0.444886	0.413872	15289/15510/13211	3
GO:1901224	GO:1901224	positive regulation of NIK/NF-kappaB signaling	3/206	15/3425	0.0570775	0.444886	0.413872	15289/12317/18673	3
GO:1903555	GO:1903555	regulation of tumor necrosis factor superfamily cytokine production	3/206	15/3425	0.0570775	0.444886	0.413872	15289/15510/13211	3
GO:0055065	GO:0055065	metal ion homeostasis	11/206	108/3425	0.0575861	0.447292	0.41611	12788/11749/214111/75717/12307/76614/23959/66388/11964/11938/22627	11
GO:0006401	GO:0006401	RNA catabolic process	9/206	83/3425	0.0592244	0.455903	0.424121	11792/230908/16549/66441/20823/15384/76936/72416/13211	9
GO:0071826	GO:0071826	ribonucleoprotein complex subunit organization	9/206	83/3425	0.0592244	0.455903	0.424121	15519/28000/100503670/19655/19988/81898/320632/192196/13211	9
GO:0048524	GO:0048524	positive regulation of viral process	4/206	25/3425	0.0595099	0.455903	0.424121	12215/21974/18453/13211	4
GO:0050805	GO:0050805	negative regulation of synaptic transmission	4/206	25/3425	0.0595099	0.455903	0.424121	214111/20910/21960/67979	4
GO:0048511	GO:0048511	rhythmic process	7/206	59/3425	0.0613818	0.468638	0.435968	16952/21969/11898/230908/14694/12417/13211	7
GO:0006325	GO:0006325	chromatin organization	13/206	136/3425	0.0627328	0.477324	0.444049	80838/110052/21969/16906/15289/50709/50708/108671/12417/15312/81898/66471/319189	13
GO:0006402	GO:0006402	mRNA catabolic process	8/206	72/3425	0.0650501	0.4898	0.455654	11792/230908/16549/66441/20823/15384/76936/13211	8
GO:0051259	GO:0051259	protein complex oligomerization	7/206	60/3425	0.0661077	0.4898	0.455654	19133/19881/20147/66590/74143/66388/11829	7
GO:0006281	GO:0006281	DNA repair	12/206	124/3425	0.0668902	0.4898	0.455654	193740/110052/11792/15289/14194/24061/15193/28000/101943/15312/13006/13211	12
GO:0001817	GO:0001817	regulation of cytokine production	9/206	85/3425	0.0669762	0.4898	0.455654	16952/15519/15289/12215/97165/11829/15510/13211/18673	9
GO:0002274	GO:0002274	myeloid leukocyte activation	4/206	26/3425	0.0671525	0.4898	0.455654	16952/15289/20910/15510	4
GO:0030595	GO:0030595	leukocyte chemotaxis	4/206	26/3425	0.0671525	0.4898	0.455654	16952/15289/12215/12317	4
GO:0002040	GO:0002040	sprouting angiogenesis	3/206	16/3425	0.0672387	0.4898	0.455654	16952/15289/18746	3
GO:0031102	GO:0031102	neuron projection regeneration	3/206	16/3425	0.0672387	0.4898	0.455654	14580/21960/16779	3
GO:0031960	GO:0031960	response to corticosteroid	3/206	16/3425	0.0672387	0.4898	0.455654	16952/15289/11898	3
GO:0048678	GO:0048678	response to axon injury	3/206	16/3425	0.0672387	0.4898	0.455654	22240/21960/16779	3
GO:0051966	GO:0051966	regulation of synaptic transmission, glutamatergic	3/206	16/3425	0.0672387	0.4898	0.455654	20910/21960/67979	3
GO:0072595	GO:0072595	maintenance of protein localization in organelle	3/206	16/3425	0.0672387	0.4898	0.455654	15277/102774/14828	3
GO:0120254	GO:0120254	olefinic compound metabolic process	3/206	16/3425	0.0672387	0.4898	0.455654	11304/77974/22139	3
GO:0033865	GO:0033865	nucleoside bisphosphate metabolic process	5/206	37/3425	0.0680946	0.4898	0.455654	104112/216739/13382/20916/18597	5
GO:0033875	GO:0033875	ribonucleoside bisphosphate metabolic process	5/206	37/3425	0.0680946	0.4898	0.455654	104112/216739/13382/20916/18597	5
GO:0034032	GO:0034032	purine nucleoside bisphosphate metabolic process	5/206	37/3425	0.0680946	0.4898	0.455654	104112/216739/13382/20916/18597	5
GO:0060326	GO:0060326	cell chemotaxis	5/206	37/3425	0.0680946	0.4898	0.455654	16952/15289/12215/12317/97165	5
GO:0001822	GO:0001822	kidney development	6/206	49/3425	0.0710373	0.502205	0.467195	12505/56350/12307/19126/16779/11764	6
GO:0006282	GO:0006282	regulation of DNA repair	6/206	49/3425	0.0710373	0.502205	0.467195	110052/15289/14194/15193/101943/13211	6
GO:0007162	GO:0007162	negative regulation of cell adhesion	6/206	49/3425	0.0710373	0.502205	0.467195	16952/15289/11898/12505/11947/21960	6
GO:0061013	GO:0061013	regulation of mRNA catabolic process	6/206	49/3425	0.0710373	0.502205	0.467195	11792/230908/16549/15384/76936/13211	6
GO:0046390	GO:0046390	ribose phosphate biosynthetic process	11/206	112/3425	0.0711662	0.502205	0.467195	14919/104112/216739/13382/18746/227197/66945/11947/71679/67273/18597	11
GO:1903311	GO:1903311	regulation of mRNA metabolic process	11/206	112/3425	0.0711662	0.502205	0.467195	11792/230908/16549/19652/53379/15384/28000/224903/19655/76936/13211	11
GO:0009891	GO:0009891	positive regulation of biosynthetic process	29/206	368/3425	0.073426	0.516096	0.480117	16952/100732/110052/15519/51793/11792/15289/11898/18746/15191/12466/17089/12461/12465/19652/12951/12462/216443/97165/15384/224903/12464/101943/100503670/19655/81898/21399/13211/18673	29
GO:0010557	GO:0010557	positive regulation of macromolecule biosynthetic process	26/206	324/3425	0.0738425	0.516096	0.480117	100732/110052/15519/11792/15289/18746/15191/12466/17089/12461/12465/19652/12951/12462/216443/97165/15384/224903/12464/101943/100503670/19655/81898/21399/13211/18673	26
GO:0045787	GO:0045787	positive regulation of cell cycle	8/206	74/3425	0.0740437	0.516096	0.480117	16952/100732/11792/16906/15289/13424/235661/12317	8
GO:0007155	GO:0007155	cell adhesion	19/206	223/3425	0.0740576	0.516096	0.480117	19133/19881/16952/20147/15519/15289/11898/12215/12505/11947/20910/12317/18453/21960/16779/23959/11829/19944/15510	19
GO:0006986	GO:0006986	response to unfolded protein	5/206	38/3425	0.0747569	0.519351	0.483146	193740/15519/18415/14828/15510	5
GO:0019362	GO:0019362	pyridine nucleotide metabolic process	4/206	27/3425	0.0752785	0.519747	0.483514	15926/16828/107029/50493	4
GO:0046496	GO:0046496	nicotinamide nucleotide metabolic process	4/206	27/3425	0.0752785	0.519747	0.483514	15926/16828/107029/50493	4
GO:0009725	GO:0009725	response to hormone	15/206	168/3425	0.077264	0.531814	0.49474	16952/15926/12301/15289/11898/14228/18746/12317/74143/102774/216443/97165/224903/11938/18673	15
GO:0002285	GO:0002285	lymphocyte activation involved in immune response	3/206	17/3425	0.07816	0.533061	0.4959	16952/15289/15510	3
GO:0006721	GO:0006721	terpenoid metabolic process	3/206	17/3425	0.07816	0.533061	0.4959	11304/77974/22139	3
GO:1902373	GO:1902373	negative regulation of mRNA catabolic process	3/206	17/3425	0.07816	0.533061	0.4959	230908/15384/13211	3
GO:0000122	GO:0000122	negative regulation of transcription by RNA polymerase II	13/206	141/3425	0.0788506	0.536136	0.49876	15289/50709/50708/15191/56449/17089/12317/65019/53379/12417/97165/15384/18673	13
GO:0045597	GO:0045597	positive regulation of cell differentiation	15/206	169/3425	0.0804247	0.545182	0.507176	14580/193740/16952/15519/15289/67891/12317/18453/19126/74143/18813/16779/97165/28000/74596	15
GO:0048872	GO:0048872	homeostasis of number of cells	7/206	63/3425	0.0815733	0.551298	0.512865	16952/15289/12505/14194/17089/97165/21399	7
GO:0002683	GO:0002683	negative regulation of immune system process	6/206	51/3425	0.0829755	0.555737	0.516995	16952/15289/12505/17089/15354/232345	6
GO:0009266	GO:0009266	response to temperature stimulus	6/206	51/3425	0.0829755	0.555737	0.516995	193740/212541/15519/19652/22627/13211	6
GO:1903313	GO:1903313	positive regulation of mRNA metabolic process	6/206	51/3425	0.0829755	0.555737	0.516995	230908/16549/19652/28000/19655/13211	6
GO:0002699	GO:0002699	positive regulation of immune effector process	4/206	28/3425	0.0838768	0.556773	0.517959	16952/20910/15510/18673	4
GO:0032943	GO:0032943	mononuclear cell proliferation	4/206	28/3425	0.0838768	0.556773	0.517959	16952/15289/12505/15510	4
GO:0046651	GO:0046651	lymphocyte proliferation	4/206	28/3425	0.0838768	0.556773	0.517959	16952/15289/12505/15510	4
GO:0009895	GO:0009895	negative regulation of catabolic process	9/206	89/3425	0.0843234	0.558081	0.519176	230908/20333/65019/15384/101943/100503670/72416/13211/18673	9
GO:0019953	GO:0019953	sexual reproduction	12/206	129/3425	0.0846614	0.558666	0.51972	80838/12215/13382/12466/56449/12461/20910/12465/102774/12462/97165/12464	12
GO:0055080	GO:0055080	cation homeostasis	12/206	130/3425	0.0885407	0.580587	0.540113	12788/11749/214111/75717/12307/11947/76614/23959/66388/11964/11938/22627	12
GO:0006119	GO:0006119	oxidative phosphorylation	8/206	77/3425	0.0888824	0.580587	0.540113	13382/227197/66945/11947/12857/71679/67273/67003	8
GO:0008637	GO:0008637	apoptotic mitochondrial changes	5/206	40/3425	0.0891024	0.580587	0.540113	15277/214952/227197/74143/15510	5
GO:0006909	GO:0006909	phagocytosis	6/206	52/3425	0.0893389	0.580587	0.540113	22157/16952/15289/17089/14694/12317	6
GO:0006084	GO:0006084	acetyl-CoA metabolic process	3/206	18/3425	0.0898002	0.580587	0.540113	104112/13382/18597	3
GO:0006120	GO:0006120	mitochondrial electron transport, NADH to ubiquinone	3/206	18/3425	0.0898002	0.580587	0.540113	13382/227197/67273	3
GO:0048026	GO:0048026	positive regulation of mRNA splicing, via spliceosome	3/206	18/3425	0.0898002	0.580587	0.540113	19652/28000/19655	3
GO:0006417	GO:0006417	regulation of translation	11/206	117/3425	0.0908266	0.585531	0.544712	230908/18746/16549/76626/14694/12317/19652/18813/100503670/72416/13211	11
GO:0000018	GO:0000018	regulation of DNA recombination	4/206	29/3425	0.0929342	0.592415	0.551117	80838/50709/50708/15193	4
GO:0006081	GO:0006081	cellular aldehyde metabolic process	4/206	29/3425	0.0929342	0.592415	0.551117	11304/15926/216134/109801	4
GO:0009064	GO:0009064	glutamine family amino acid metabolic process	4/206	29/3425	0.0929342	0.592415	0.551117	51793/11898/14194/14718	4
GO:0002694	GO:0002694	regulation of leukocyte activation	7/206	65/3425	0.0929539	0.592415	0.551117	16952/15519/15289/12505/20910/15354/15510	7
GO:0006875	GO:0006875	cellular metal ion homeostasis	9/206	91/3425	0.0939247	0.595273	0.553775	12788/11749/214111/75717/12307/76614/11964/11938/22627	9
GO:0010629	GO:0010629	negative regulation of gene expression	19/206	230/3425	0.0939345	0.595273	0.553775	16952/11792/16906/15289/230908/16549/14694/66441/12317/19652/20823/53379/102774/12417/97165/15384/11829/76936/13211	19
GO:0006754	GO:0006754	ATP biosynthetic process	6/206	53/3425	0.0959618	0.606403	0.564129	18746/227197/66945/11947/71679/67273	6
GO:0002696	GO:0002696	positive regulation of leukocyte activation	5/206	41/3425	0.0967751	0.606403	0.564129	16952/15519/15289/20910/15510	5
GO:0042776	GO:0042776	proton motive force-driven mitochondrial ATP synthesis	5/206	41/3425	0.0967751	0.606403	0.564129	227197/66945/11947/71679/67273	5
GO:0071383	GO:0071383	cellular response to steroid hormone stimulus	5/206	41/3425	0.0967751	0.606403	0.564129	16952/14228/12317/224903/18673	5
GO:0033044	GO:0033044	regulation of chromosome organization	7/206	66/3425	0.0989618	0.618373	0.575265	12466/12461/235661/12465/53379/12462/12464	7
GO:0098771	GO:0098771	inorganic ion homeostasis	12/206	133/3425	0.100833	0.623456	0.579993	12788/11749/214111/75717/12307/11947/76614/23959/66388/11964/11938/22627	12
GO:0010608	GO:0010608	post-transcriptional regulation of gene expression	13/206	147/3425	0.101437	0.623456	0.579993	11792/230908/18746/16549/76626/14694/12317/19652/18813/100503670/76936/72416/13211	13
GO:0002822	GO:0002822	regulation of adaptive immune response based on somatic recombination of immune receptors built from immunoglobulin superfamily domains	3/206	19/3425	0.102115	0.623456	0.579993	16952/15289/15510	3
GO:0042129	GO:0042129	regulation of T cell proliferation	3/206	19/3425	0.102115	0.623456	0.579993	16952/15289/12505	3
GO:0050766	GO:0050766	positive regulation of phagocytosis	3/206	19/3425	0.102115	0.623456	0.579993	22157/17089/12317	3
GO:0002253	GO:0002253	activation of immune response	4/206	30/3425	0.102436	0.623456	0.579993	15519/15289/232345/18673	4
GO:0002366	GO:0002366	leukocyte activation involved in immune response	4/206	30/3425	0.102436	0.623456	0.579993	16952/15289/20910/15510	4
GO:0050870	GO:0050870	positive regulation of T cell activation	4/206	30/3425	0.102436	0.623456	0.579993	16952/15519/15289/15510	4
GO:0050657	GO:0050657	nucleic acid transport	6/206	54/3425	0.102841	0.623456	0.579993	16549/66441/20823/53379/72416/13211	6
GO:0050658	GO:0050658	RNA transport	6/206	54/3425	0.102841	0.623456	0.579993	16549/66441/20823/53379/72416/13211	6
GO:0051236	GO:0051236	establishment of RNA localization	6/206	54/3425	0.102841	0.623456	0.579993	16549/66441/20823/53379/72416/13211	6
GO:0048514	GO:0048514	blood vessel morphogenesis	9/206	93/3425	0.104142	0.62964	0.585746	12826/12827/16952/15277/15289/12215/18746/18655/11947	9
GO:0050867	GO:0050867	positive regulation of cell activation	5/206	42/3425	0.104772	0.630792	0.586818	16952/15519/15289/20910/15510	5
GO:0044282	GO:0044282	small molecule catabolic process	12/206	134/3425	0.105149	0.630792	0.586818	51793/13382/16828/18746/18655/56421/109801/14718/18641/104184/13807/12894	12
GO:0022407	GO:0022407	regulation of cell-cell adhesion	7/206	67/3425	0.105179	0.630792	0.586818	16952/15519/15289/11898/12505/21960/15510	7
GO:0009057	GO:0009057	macromolecule catabolic process	28/206	367/3425	0.106046	0.63429	0.590072	14580/193740/15519/11792/15289/22201/230908/12505/75717/16549/78294/14694/66441/19173/20333/12317/65019/20823/15384/28000/19072/14828/101943/100503670/76936/72416/13211/18673	28
GO:0006396	GO:0006396	RNA processing	25/206	323/3425	0.108543	0.647493	0.602354	230908/28088/16549/17089/27176/66441/19652/57808/18813/20823/53379/98758/28000/224903/20116/101943/100503670/19655/19989/81898/76936/19896/320632/192196/13211	25
GO:0001816	GO:0001816	cytokine production	9/206	94/3425	0.109481	0.647726	0.602571	16952/15519/15289/12215/97165/11829/15510/13211/18673	9
GO:0050801	GO:0050801	ion homeostasis	12/206	135/3425	0.109573	0.647726	0.602571	12788/11749/214111/75717/12307/11947/76614/23959/66388/11964/11938/22627	12
GO:0009206	GO:0009206	purine ribonucleoside triphosphate biosynthetic process	6/206	55/3425	0.109972	0.647726	0.602571	18746/227197/66945/11947/71679/67273	6
GO:0051321	GO:0051321	meiotic cell cycle	4/206	31/3425	0.112365	0.647726	0.602571	21974/24061/12317/13006	4
GO:0015986	GO:0015986	proton motive force-driven ATP synthesis	5/206	43/3425	0.113086	0.647726	0.602571	227197/66945/11947/71679/67273	5
GO:0022409	GO:0022409	positive regulation of cell-cell adhesion	5/206	43/3425	0.113086	0.647726	0.602571	16952/15519/15289/12505/15510	5
GO:0050863	GO:0050863	regulation of T cell activation	5/206	43/3425	0.113086	0.647726	0.602571	16952/15519/15289/12505/15510	5
GO:0009165	GO:0009165	nucleotide biosynthetic process	11/206	122/3425	0.113506	0.647726	0.602571	14919/104112/216739/13382/18746/227197/66945/11947/71679/67273/18597	11
GO:1901293	GO:1901293	nucleoside phosphate biosynthetic process	11/206	122/3425	0.113506	0.647726	0.602571	14919/104112/216739/13382/18746/227197/66945/11947/71679/67273/18597	11
GO:0006739	GO:0006739	NADP metabolic process	3/206	20/3425	0.115059	0.647726	0.602571	15926/107029/50493	3
GO:0043534	GO:0043534	blood vessel endothelial cell migration	3/206	20/3425	0.115059	0.647726	0.602571	16952/15289/11947	3
GO:1901222	GO:1901222	regulation of NIK/NF-kappaB signaling	3/206	20/3425	0.115059	0.647726	0.602571	15289/12317/18673	3
GO:0009145	GO:0009145	purine nucleoside triphosphate biosynthetic process	6/206	56/3425	0.117351	0.647726	0.602571	18746/227197/66945/11947/71679/67273	6
GO:0032103	GO:0032103	positive regulation of response to external stimulus	6/206	56/3425	0.117351	0.647726	0.602571	15519/15289/12317/97165/15510/13211	6
GO:0051249	GO:0051249	regulation of lymphocyte activation	6/206	56/3425	0.117351	0.647726	0.602571	16952/15519/15289/12505/15354/15510	6
GO:0070201	GO:0070201	regulation of establishment of protein localization	14/206	165/3425	0.117746	0.647726	0.602571	16952/12215/230908/71764/12466/14694/12461/12465/12462/18641/12464/12894/76936/22627	14
GO:0001656	GO:0001656	metanephros development	2/206	3425-10-01	0.117847	0.647726	0.602571	12307/16779	2
GO:0002218	GO:0002218	activation of innate immune response	2/206	3425-10-01	0.117847	0.647726	0.602571	15519/15289	2
GO:0002690	GO:0002690	positive regulation of leukocyte chemotaxis	2/206	3425-10-01	0.117847	0.647726	0.602571	15289/12317	2
GO:0003254	GO:0003254	regulation of membrane depolarization	2/206	3425-10-01	0.117847	0.647726	0.602571	14694/14718	2
GO:0006641	GO:0006641	triglyceride metabolic process	2/206	3425-10-01	0.117847	0.647726	0.602571	216739/12894	2
GO:0009303	GO:0009303	rRNA transcription	2/206	3425-10-01	0.117847	0.647726	0.602571	21969/216443	2
GO:0032611	GO:0032611	interleukin-1 beta production	2/206	3425-10-01	0.117847	0.647726	0.602571	15289/11829	2
GO:0032651	GO:0032651	regulation of interleukin-1 beta production	2/206	3425-10-01	0.117847	0.647726	0.602571	15289/11829	2
GO:0033144	GO:0033144	negative regulation of intracellular steroid hormone receptor signaling pathway	2/206	3425-10-01	0.117847	0.647726	0.602571	12317/18673	2
GO:0046632	GO:0046632	alpha-beta T cell differentiation	2/206	3425-10-01	0.117847	0.647726	0.602571	16952/15289	2
GO:0050994	GO:0050994	regulation of lipid catabolic process	2/206	3425-10-01	0.117847	0.647726	0.602571	15926/12894	2
GO:0051131	GO:0051131	chaperone-mediated protein complex assembly	2/206	3425-10-01	0.117847	0.647726	0.602571	15519/12461	2
GO:0060993	GO:0060993	kidney morphogenesis	2/206	3425-10-01	0.117847	0.647726	0.602571	12505/12307	2
GO:0071711	GO:0071711	basement membrane organization	2/206	3425-10-01	0.117847	0.647726	0.602571	12826/16779	2
GO:2000106	GO:2000106	regulation of leukocyte apoptotic process	2/206	3425-10-01	0.117847	0.647726	0.602571	16952/12505	2
GO:2000758	GO:2000758	positive regulation of peptidyl-lysine acetylation	2/206	3425-10-01	0.117847	0.647726	0.602571	110052/81898	2
GO:0098542	GO:0098542	defense response to other organism	12/206	137/3425	0.118747	0.651073	0.605685	16952/15519/15289/17089/19946/20910/15354/232345/97165/11829/13211/18673	12
GO:0009607	GO:0009607	response to biotic stimulus	16/206	194/3425	0.119186	0.651882	0.606437	16952/15519/15289/17089/24061/19946/20910/70356/15354/232345/97165/14828/11829/15510/13211/18673	16
GO:1901135	GO:1901135	carbohydrate derivative metabolic process	23/206	297/3425	0.120098	0.655267	0.609586	14919/15277/104112/216739/13382/12505/18648/18746/18655/20916/227197/66945/11947/71679/56421/74143/14376/67273/18641/23959/13807/18597/11964	23
GO:1902105	GO:1902105	regulation of leukocyte differentiation	5/206	44/3425	0.121708	0.659156	0.613204	16952/15519/15289/12505/15354	5
GO:2001242	GO:2001242	regulation of intrinsic apoptotic signaling pathway	5/206	44/3425	0.121708	0.659156	0.613204	12505/56449/14694/18453/74143	5
GO:0002263	GO:0002263	cell activation involved in immune response	4/206	32/3425	0.122704	0.659156	0.613204	16952/15289/20910/15510	4
GO:0030518	GO:0030518	intracellular steroid hormone receptor signaling pathway	4/206	32/3425	0.122704	0.659156	0.613204	14228/12317/224903/18673	4
GO:0043401	GO:0043401	steroid hormone mediated signaling pathway	4/206	32/3425	0.122704	0.659156	0.613204	14228/12317/224903/18673	4
GO:0044272	GO:0044272	sulfur compound biosynthetic process	4/206	32/3425	0.122704	0.659156	0.613204	104112/216739/13382/18597	4
GO:0043085	GO:0043085	positive regulation of catalytic activity	18/206	224/3425	0.122873	0.659156	0.613204	19739/100732/15519/14685/15289/22248/14694/12461/53379/97165/17992/53972/12464/100503670/15312/15510/13211/18673	18
GO:0009201	GO:0009201	ribonucleoside triphosphate biosynthetic process	6/206	57/3425	0.124972	0.668811	0.622186	18746/227197/66945/11947/71679/67273	6
GO:0055082	GO:0055082	cellular chemical homeostasis	14/206	167/3425	0.126412	0.674899	0.62785	12788/15277/11749/214111/75717/12307/71764/11947/14694/76614/11829/11964/11938/22627	14
GO:0003341	GO:0003341	cilium movement	3/206	21/3425	0.128583	0.675211	0.62814	13424/102774/11829	3
GO:0007007	GO:0007007	inner mitochondrial membrane organization	3/206	21/3425	0.128583	0.675211	0.62814	76614/74143/30059	3
GO:0034605	GO:0034605	cellular response to heat	3/206	21/3425	0.128583	0.675211	0.62814	15519/22627/13211	3
GO:0035249	GO:0035249	synaptic transmission, glutamatergic	3/206	21/3425	0.128583	0.675211	0.62814	20910/21960/67979	3
GO:0046661	GO:0046661	male sex differentiation	3/206	21/3425	0.128583	0.675211	0.62814	14228/56449/97165	3
GO:0071674	GO:0071674	mononuclear cell migration	3/206	21/3425	0.128583	0.675211	0.62814	16952/15289/12317	3
GO:0090307	GO:0090307	mitotic spindle assembly	3/206	21/3425	0.128583	0.675211	0.62814	193740/24061/13006	3
GO:0002250	GO:0002250	adaptive immune response	5/206	45/3425	0.130628	0.677991	0.630727	16952/15289/12505/15510/18673	5
GO:0043488	GO:0043488	regulation of mRNA stability	5/206	45/3425	0.130628	0.677991	0.630727	11792/230908/16549/76936/13211	5
GO:0043542	GO:0043542	endothelial cell migration	5/206	45/3425	0.130628	0.677991	0.630727	16952/15289/12215/11947/12317	5
GO:0048608	GO:0048608	reproductive structure development	5/206	45/3425	0.130628	0.677991	0.630727	16952/14228/12505/56449/97165	5
GO:0051028	GO:0051028	mRNA transport	5/206	45/3425	0.130628	0.677991	0.630727	16549/66441/53379/72416/13211	5
GO:0006790	GO:0006790	sulfur compound metabolic process	9/206	98/3425	0.132334	0.680237	0.632816	14862/15926/104112/216739/13382/20916/109801/104184/18597	9
GO:0002460	GO:0002460	adaptive immune response based on somatic recombination of immune receptors built from immunoglobulin superfamily domains	4/206	33/3425	0.133433	0.680237	0.632816	16952/15289/15510/18673	4
GO:0031348	GO:0031348	negative regulation of defense response	4/206	33/3425	0.133433	0.680237	0.632816	12505/17089/232345/23959	4
GO:0045931	GO:0045931	positive regulation of mitotic cell cycle	4/206	33/3425	0.133433	0.680237	0.632816	16952/11792/16906/15289	4
GO:0060291	GO:0060291	long-term synaptic potentiation	4/206	33/3425	0.133433	0.680237	0.632816	14580/214111/12307/21960	4
GO:1903825	GO:1903825	organic acid transmembrane transport	4/206	33/3425	0.133433	0.680237	0.632816	14580/216739/78830/67863	4
GO:1905039	GO:1905039	carboxylic acid transmembrane transport	4/206	33/3425	0.133433	0.680237	0.632816	14580/216739/78830/67863	4
GO:0030003	GO:0030003	cellular cation homeostasis	10/206	112/3425	0.133562	0.680237	0.632816	12788/11749/214111/75717/12307/11947/76614/11964/11938/22627	10
GO:0098609	GO:0098609	cell-cell adhesion	11/206	126/3425	0.133797	0.680237	0.632816	16952/15519/15289/11898/12215/12505/20910/21960/23959/11829/15510	11
GO:0055085	GO:0055085	transmembrane transport	21/206	272/3425	0.136555	0.692684	0.644395	14580/11304/19739/12788/333329/15277/11749/216739/214111/11947/64176/78830/74143/17992/14828/11829/67863/11964/11938/15510/22627	21
GO:0035239	GO:0035239	tube morphogenesis	12/206	141/3425	0.138378	0.693355	0.645019	12826/12827/16952/15277/15289/12215/12505/18746/18655/11947/74143/102774	12
GO:0002698	GO:0002698	negative regulation of immune effector process	2/206	3425-11-01	0.138547	0.693355	0.645019	16952/232345	2
GO:0006284	GO:0006284	base-excision repair	2/206	3425-11-01	0.138547	0.693355	0.645019	11792/15289	2
GO:0015909	GO:0015909	long-chain fatty acid transport	2/206	3425-11-01	0.138547	0.693355	0.645019	16952/216739	2
GO:0032508	GO:0032508	DNA duplex unwinding	2/206	3425-11-01	0.138547	0.693355	0.645019	16952/13211	2
GO:0046330	GO:0046330	positive regulation of JNK cascade	2/206	3425-11-01	0.138547	0.693355	0.645019	16906/15289	2
GO:0009887	GO:0009887	animal organ morphogenesis	14/206	170/3425	0.140083	0.699475	0.650713	22157/19881/20147/14685/11749/14699/12505/12307/224224/19126/102774/16779/14686/15312	14
GO:0032944	GO:0032944	regulation of mononuclear cell proliferation	3/206	22/3425	0.142639	0.705938	0.656725	16952/15289/12505	3
GO:0038061	GO:0038061	NIK/NF-kappaB signaling	3/206	22/3425	0.142639	0.705938	0.656725	15289/12317/18673	3
GO:0042098	GO:0042098	T cell proliferation	3/206	22/3425	0.142639	0.705938	0.656725	16952/15289/12505	3
GO:0050670	GO:0050670	regulation of lymphocyte proliferation	3/206	22/3425	0.142639	0.705938	0.656725	16952/15289/12505	3
GO:0009755	GO:0009755	hormone-mediated signaling pathway	4/206	34/3425	0.144532	0.71059	0.661053	14228/12317/224903/18673	4
GO:0045739	GO:0045739	positive regulation of DNA repair	4/206	34/3425	0.144532	0.71059	0.661053	15289/14194/15193/13211	4
GO:0070661	GO:0070661	leukocyte proliferation	4/206	34/3425	0.144532	0.71059	0.661053	16952/15289/12505/15510	4
GO:0034655	GO:0034655	nucleobase-containing compound catabolic process	10/206	114/3425	0.145087	0.711755	0.662137	11792/230908/16549/66441/20823/23959/15384/76936/72416/13211	10
GO:0031330	GO:0031330	negative regulation of cellular catabolic process	7/206	73/3425	0.146713	0.718157	0.668093	230908/20333/65019/15384/100503670/72416/13211	7
GO:0035966	GO:0035966	response to topologically incorrect protein	5/206	47/3425	0.149321	0.72458	0.674067	193740/15519/18415/14828/15510	5
GO:0043487	GO:0043487	regulation of RNA stability	5/206	47/3425	0.149321	0.72458	0.674067	11792/230908/16549/76936/13211	5
GO:0061458	GO:0061458	reproductive system development	5/206	47/3425	0.149321	0.72458	0.674067	16952/14228/12505/56449/97165	5
GO:0071478	GO:0071478	cellular response to radiation	5/206	47/3425	0.149321	0.72458	0.674067	19739/20147/212541/14685/114230	5
GO:0045785	GO:0045785	positive regulation of cell adhesion	8/206	87/3425	0.149752	0.725099	0.67455	16952/15519/15289/12505/12317/18453/16779/15510	8
GO:0006520	GO:0006520	cellular amino acid metabolic process	9/206	101/3425	0.151001	0.727659	0.676931	51793/11898/13382/14194/66590/14718/216443/104184/50493	9
GO:0006873	GO:0006873	cellular ion homeostasis	10/206	115/3425	0.151038	0.727659	0.676931	12788/11749/214111/75717/12307/11947/76614/11964/11938/22627	10
GO:0071495	GO:0071495	cellular response to endogenous stimulus	19/206	246/3425	0.151303	0.727659	0.676931	19739/12826/12827/16952/14687/14228/12505/18746/24061/235661/12317/65019/74143/102774/14718/216443/224903/14828/18673	19
GO:0051094	GO:0051094	positive regulation of developmental process	20/206	261/3425	0.151582	0.727659	0.676931	14580/193740/16952/15277/15519/15289/18746/67891/56449/12317/18453/19126/74143/18813/102774/16779/97165/28000/14828/74596	20
GO:0006405	GO:0006405	RNA export from nucleus	4/206	35/3425	0.15598	0.730249	0.679341	66441/20823/53379/13211	4
GO:0048675	GO:0048675	axon extension	4/206	35/3425	0.15598	0.730249	0.679341	15519/67891/21960/16779	4
GO:0006094	GO:0006094	gluconeogenesis	3/206	23/3425	0.157179	0.730249	0.679341	18648/18655/13807	3
GO:0006720	GO:0006720	isoprenoid metabolic process	3/206	23/3425	0.157179	0.730249	0.679341	11304/77974/22139	3
GO:0034446	GO:0034446	substrate adhesion-dependent cell spreading	3/206	23/3425	0.157179	0.730249	0.679341	12317/18453/16779	3
GO:0046824	GO:0046824	positive regulation of nucleocytoplasmic transport	3/206	23/3425	0.157179	0.730249	0.679341	230908/22627/13211	3
GO:0050777	GO:0050777	negative regulation of immune response	3/206	23/3425	0.157179	0.730249	0.679341	16952/17089/232345	3
GO:0051262	GO:0051262	protein tetramerization	3/206	23/3425	0.157179	0.730249	0.679341	66590/66388/11829	3
GO:1902107	GO:1902107	positive regulation of leukocyte differentiation	3/206	23/3425	0.157179	0.730249	0.679341	16952/15519/15289	3
GO:1903708	GO:1903708	positive regulation of hemopoiesis	3/206	23/3425	0.157179	0.730249	0.679341	16952/15519/15289	3
GO:0065003	GO:0065003	protein-containing complex assembly	33/206	461/3425	0.157311	0.730249	0.679341	19133/19881/80838/100732/20147/15519/15289/50709/50708/14228/108671/227197/14694/12461/20910/66590/12317/74143/102774/12462/67273/28000/66388/11829/100503670/19655/19988/81898/11764/320632/192196/319189/13211	33
GO:0015931	GO:0015931	nucleobase-containing compound transport	6/206	61/3425	0.15776	0.730249	0.679341	16549/66441/20823/53379/72416/13211	6
GO:0050806	GO:0050806	positive regulation of synaptic transmission	5/206	48/3425	0.159072	0.730249	0.679341	14580/214111/12307/20910/21960	5
GO:0006376	GO:0006376	mRNA splice site selection	2/206	3425-12-01	0.159956	0.730249	0.679341	19655/192196	2
GO:0017158	GO:0017158	regulation of calcium ion-dependent exocytosis	2/206	3425-12-01	0.159956	0.730249	0.679341	20910/11938	2
GO:0031338	GO:0031338	regulation of vesicle fusion	2/206	3425-12-01	0.159956	0.730249	0.679341	16952/20910	2
GO:0032438	GO:0032438	melanosome organization	2/206	3425-12-01	0.159956	0.730249	0.679341	11778/11764	2
GO:0042102	GO:0042102	positive regulation of T cell proliferation	2/206	3425-12-01	0.159956	0.730249	0.679341	16952/15289	2
GO:0045724	GO:0045724	positive regulation of cilium assembly	2/206	3425-12-01	0.159956	0.730249	0.679341	230872/102774	2
GO:0048753	GO:0048753	pigment granule organization	2/206	3425-12-01	0.159956	0.730249	0.679341	11778/11764	2
GO:0051438	GO:0051438	regulation of ubiquitin-protein transferase activity	2/206	3425-12-01	0.159956	0.730249	0.679341	65019/100503670	2
GO:1900087	GO:1900087	positive regulation of G1/S transition of mitotic cell cycle	2/206	3425-12-01	0.159956	0.730249	0.679341	16952/11792	2
GO:1901985	GO:1901985	positive regulation of protein acetylation	2/206	3425-12-01	0.159956	0.730249	0.679341	110052/81898	2
GO:2000242	GO:2000242	negative regulation of reproductive process	2/206	3425-12-01	0.159956	0.730249	0.679341	56449/12317	2
GO:0001944	GO:0001944	vasculature development	10/206	117/3425	0.163307	0.74403	0.692162	19881/12826/12827/16952/15277/15289/12215/18746/18655/11947	10
GO:0051240	GO:0051240	positive regulation of multicellular organismal process	20/206	264/3425	0.163818	0.744783	0.692862	14580/16952/15277/15519/15289/13424/12215/18746/14194/67891/56449/21960/74143/102774/97165/28000/14828/15510/13211/18673	20
GO:0009611	GO:0009611	response to wounding	9/206	103/3425	0.164139	0.744783	0.692862	14580/16952/15289/11749/22240/12505/20910/21960/16779	9
GO:0009142	GO:0009142	nucleoside triphosphate biosynthetic process	6/206	62/3425	0.166498	0.752438	0.699984	18746/227197/66945/11947/71679/67273	6
GO:0032102	GO:0032102	negative regulation of response to external stimulus	6/206	62/3425	0.166498	0.752438	0.699984	12505/17089/21960/102774/232345/23959	6
GO:0031329	GO:0031329	regulation of cellular catabolic process	16/206	205/3425	0.16719	0.753553	0.701021	14580/193740/11792/15926/15289/230908/16549/14694/20333/65019/15384/12894/100503670/76936/72416/13211	16
GO:0050792	GO:0050792	regulation of viral process	4/206	36/3425	0.167756	0.753553	0.701021	12215/21974/18453/13211	4
GO:1903312	GO:1903312	negative regulation of mRNA metabolic process	4/206	36/3425	0.167756	0.753553	0.701021	230908/53379/15384/13211	4
GO:0006357	GO:0006357	regulation of transcription by RNA polymerase II	25/206	341/3425	0.168261	0.754307	0.701722	110052/11792/15289/50709/50708/15191/56449/17089/12317/12951/109801/65019/15193/53379/15354/12417/97165/15384/224903/15312/19655/81898/21399/13211/18673	25
GO:0050865	GO:0050865	regulation of cell activation	7/206	76/3425	0.170023	0.757652	0.704834	16952/15519/15289/12505/20910/15354/15510	7
GO:0071214	GO:0071214	cellular response to abiotic stimulus	7/206	76/3425	0.170023	0.757652	0.704834	19739/20147/212541/14685/114230/56449/14718	7
GO:0104004	GO:0104004	cellular response to environmental stimulus	7/206	76/3425	0.170023	0.757652	0.704834	19739/20147/212541/14685/114230/56449/14718	7
GO:0001568	GO:0001568	blood vessel development	9/206	104/3425	0.170907	0.759579	0.706627	12826/12827/16952/15277/15289/12215/18746/18655/11947	9
GO:0007565	GO:0007565	female pregnancy	3/206	24/3425	0.172153	0.759579	0.706627	14228/12317/232345	3
GO:0044703	GO:0044703	multi-organism reproductive process	3/206	24/3425	0.172153	0.759579	0.706627	14228/12317/232345	3
GO:0070301	GO:0070301	cellular response to hydrogen peroxide	3/206	24/3425	0.172153	0.759579	0.706627	16952/11792/14694	3
GO:1901992	GO:1901992	positive regulation of mitotic cell cycle phase transition	3/206	24/3425	0.172153	0.759579	0.706627	16952/11792/16906	3
GO:0030155	GO:0030155	regulation of cell adhesion	11/206	133/3425	0.173691	0.764857	0.711536	16952/15519/15289/11898/12505/11947/12317/18453/21960/16779/15510	11
GO:0008219	GO:0008219	cell death	34/206	482/3425	0.174801	0.767821	0.714294	193740/16952/15277/15519/11792/12301/15289/11749/114230/214952/14699/230908/16828/12505/18746/15191/56449/227197/14694/20910/216134/109801/18453/74143/18813/97165/13807/14828/50493/11938/66471/15510/13211/18673	34
GO:0051168	GO:0051168	nuclear export	6/206	63/3425	0.175438	0.767821	0.714294	66441/12317/20823/53379/22627/13211	6
GO:0006974	GO:0006974	cellular response to DNA damage stimulus	15/206	192/3425	0.176177	0.767821	0.714294	193740/110052/11792/15289/22201/12505/14194/24061/15193/12417/28000/101943/15312/13006/13211	15
GO:0014070	GO:0014070	response to organic cyclic compound	13/206	163/3425	0.178846	0.767821	0.714294	19739/16952/15926/15289/11898/14687/14228/12317/97165/23959/224903/13211/18673	13
GO:0017148	GO:0017148	negative regulation of translation	5/206	50/3425	0.17932	0.767821	0.714294	230908/16549/14694/12317/13211	5
GO:0045765	GO:0045765	regulation of angiogenesis	5/206	50/3425	0.17932	0.767821	0.714294	12827/15277/15289/18746/18655	5
GO:0000956	GO:0000956	nuclear-transcribed mRNA catabolic process	4/206	37/3425	0.179836	0.767821	0.714294	66441/20823/15384/13211	4
GO:0009063	GO:0009063	cellular amino acid catabolic process	4/206	37/3425	0.179836	0.767821	0.714294	51793/13382/14718/104184	4
GO:0030217	GO:0030217	T cell differentiation	4/206	37/3425	0.179836	0.767821	0.714294	16952/15519/15289/12505	4
GO:0051251	GO:0051251	positive regulation of lymphocyte activation	4/206	37/3425	0.179836	0.767821	0.714294	16952/15519/15289/15510	4
GO:0002224	GO:0002224	toll-like receptor signaling pathway	2/206	13/3425	0.181915	0.767821	0.714294	15289/15510	2
GO:0002562	GO:0002562	somatic diversification of immune receptors via germline recombination within a single locus	2/206	13/3425	0.181915	0.767821	0.714294	15289/15510	2
GO:0002821	GO:0002821	positive regulation of adaptive immune response	2/206	13/3425	0.181915	0.767821	0.714294	12505/15510	2
GO:0006984	GO:0006984	ER-nucleus signaling pathway	2/206	13/3425	0.181915	0.767821	0.714294	14828/11938	2
GO:0016444	GO:0016444	somatic cell DNA recombination	2/206	13/3425	0.181915	0.767821	0.714294	15289/15510	2
GO:0021885	GO:0021885	forebrain cell migration	2/206	13/3425	0.181915	0.767821	0.714294	75717/21960	2
GO:0022029	GO:0022029	telencephalon cell migration	2/206	13/3425	0.181915	0.767821	0.714294	75717/21960	2
GO:0031103	GO:0031103	axon regeneration	2/206	13/3425	0.181915	0.767821	0.714294	21960/16779	2
GO:0050728	GO:0050728	negative regulation of inflammatory response	2/206	13/3425	0.181915	0.767821	0.714294	12505/23959	2
GO:0050729	GO:0050729	positive regulation of inflammatory response	2/206	13/3425	0.181915	0.767821	0.714294	15510/13211	2
GO:1900026	GO:1900026	positive regulation of substrate adhesion-dependent cell spreading	2/206	13/3425	0.181915	0.767821	0.714294	12317/18453	2
GO:2000765	GO:2000765	regulation of cytoplasmic translation	2/206	13/3425	0.181915	0.767821	0.714294	18746/13211	2
GO:0009894	GO:0009894	regulation of catabolic process	19/206	254/3425	0.186086	0.77968	0.725326	14580/193740/15519/11792/15926/15289/230908/16549/14694/20333/65019/15384/12894/101943/100503670/76936/72416/13211/18673	19
GO:0006816	GO:0006816	calcium ion transport	7/206	78/3425	0.186414	0.77968	0.725326	19739/19674/11749/214111/74143/11938/22627	7
GO:0090407	GO:0090407	organophosphate biosynthetic process	15/206	194/3425	0.186514	0.77968	0.725326	14919/15926/28169/104112/216739/13382/18746/227197/66945/11947/71679/216134/67273/18597/74596	15
GO:0002221	GO:0002221	pattern recognition receptor signaling pathway	3/206	25/3425	0.187514	0.77968	0.725326	15289/15510/18673	3
GO:0050685	GO:0050685	positive regulation of mRNA processing	3/206	25/3425	0.187514	0.77968	0.725326	19652/28000/19655	3
GO:0051702	GO:0051702	biological process involved in interaction with symbiont	3/206	25/3425	0.187514	0.77968	0.725326	230908/15510/18673	3
GO:1901796	GO:1901796	regulation of signal transduction by p53 class mediator	3/206	25/3425	0.187514	0.77968	0.725326	12505/65019/100503670	3
GO:2001243	GO:2001243	negative regulation of intrinsic apoptotic signaling pathway	3/206	25/3425	0.187514	0.77968	0.725326	12505/56449/74143	3
GO:0046700	GO:0046700	heterocycle catabolic process	10/206	121/3425	0.189249	0.784779	0.73007	11792/230908/16549/66441/20823/23959/15384/76936/72416/13211	10
GO:0010632	GO:0010632	regulation of epithelial cell migration	5/206	51/3425	0.189792	0.784779	0.73007	16952/15289/12215/11947/12317	5
GO:1901342	GO:1901342	regulation of vasculature development	5/206	51/3425	0.189792	0.784779	0.73007	12827/15277/15289/18746/18655	5
GO:0008380	GO:0008380	RNA splicing	15/206	195/3425	0.191793	0.791108	0.735958	230908/28088/16549/66441/19652/53379/98758/28000/101943/19655/81898/76936/320632/192196/13211	15
GO:0071453	GO:0071453	cellular response to oxygen levels	4/206	38/3425	0.192198	0.791108	0.735958	14699/18655/18453/11964	4
GO:0034248	GO:0034248	regulation of cellular amide metabolic process	11/206	136/3425	0.192384	0.791108	0.735958	230908/18746/16549/76626/14694/12317/19652/18813/100503670/72416/13211	11
GO:1903706	GO:1903706	regulation of hemopoiesis	6/206	65/3425	0.193887	0.791993	0.736781	16952/15519/15289/12505/15354/97165	6
GO:0006898	GO:0006898	receptor-mediated endocytosis	7/206	79/3425	0.194847	0.791993	0.736781	20215/80838/12505/22248/11947/67979/11772	7
GO:2001020	GO:2001020	regulation of response to DNA damage stimulus	7/206	79/3425	0.194847	0.791993	0.736781	110052/15289/12505/14194/15193/101943/13211	7
GO:0030098	GO:0030098	lymphocyte differentiation	5/206	52/3425	0.200479	0.791993	0.736781	16952/15519/15289/12505/15354	5
GO:0012501	GO:0012501	programmed cell death	30/206	427/3425	0.20094	0.791993	0.736781	16952/15277/15519/11792/15289/11749/114230/214952/14699/230908/16828/12505/18746/15191/56449/227197/14694/20910/216134/109801/18453/74143/18813/97165/14828/11938/66471/15510/13211/18673	30
GO:0051347	GO:0051347	positive regulation of transferase activity	8/206	94/3425	0.201836	0.791993	0.736781	100732/15519/22248/12461/53379/12464/15312/18673	8
GO:0002703	GO:0002703	regulation of leukocyte mediated immunity	3/206	26/3425	0.203213	0.791993	0.736781	15289/20910/15510	3
GO:0007286	GO:0007286	spermatid development	3/206	26/3425	0.203213	0.791993	0.736781	13382/102774/97165	3
GO:0019319	GO:0019319	hexose biosynthetic process	3/206	26/3425	0.203213	0.791993	0.736781	18648/18655/13807	3
GO:0048515	GO:0048515	spermatid differentiation	3/206	26/3425	0.203213	0.791993	0.736781	13382/102774/97165	3
GO:0051881	GO:0051881	regulation of mitochondrial membrane potential	3/206	26/3425	0.203213	0.791993	0.736781	227197/14694/14718	3
GO:0061157	GO:0061157	mRNA destabilization	3/206	26/3425	0.203213	0.791993	0.736781	230908/16549/13211	3
GO:0070663	GO:0070663	regulation of leukocyte proliferation	3/206	26/3425	0.203213	0.791993	0.736781	16952/15289/12505	3
GO:0015849	GO:0015849	organic acid transport	6/206	66/3425	0.20338	0.791993	0.736781	14580/16952/216739/20910/78830/67863	6
GO:0001938	GO:0001938	positive regulation of endothelial cell proliferation	2/206	14/3425	0.204282	0.791993	0.736781	15289/97165	2
GO:0002456	GO:0002456	T cell mediated immunity	2/206	14/3425	0.204282	0.791993	0.736781	15289/15510	2
GO:0002688	GO:0002688	regulation of leukocyte chemotaxis	2/206	14/3425	0.204282	0.791993	0.736781	15289/12317	2
GO:0006383	GO:0006383	transcription by RNA polymerase III	2/206	14/3425	0.204282	0.791993	0.736781	110052/81898	2
GO:0009065	GO:0009065	glutamine family amino acid catabolic process	2/206	14/3425	0.204282	0.791993	0.736781	51793/14718	2
GO:0018208	GO:0018208	peptidyl-proline modification	2/206	14/3425	0.204282	0.791993	0.736781	14228/18453	2
GO:0019081	GO:0019081	viral translation	2/206	14/3425	0.204282	0.791993	0.736781	20823/13211	2
GO:0032892	GO:0032892	positive regulation of organic acid transport	2/206	14/3425	0.204282	0.791993	0.736781	216739/20910	2
GO:0032946	GO:0032946	positive regulation of mononuclear cell proliferation	2/206	14/3425	0.204282	0.791993	0.736781	16952/15289	2
GO:0045639	GO:0045639	positive regulation of myeloid cell differentiation	2/206	14/3425	0.204282	0.791993	0.736781	15289/97165	2
GO:0048255	GO:0048255	mRNA stabilization	2/206	14/3425	0.204282	0.791993	0.736781	230908/13211	2
GO:0050671	GO:0050671	positive regulation of lymphocyte proliferation	2/206	14/3425	0.204282	0.791993	0.736781	16952/15289	2
GO:0050688	GO:0050688	regulation of defense response to virus	2/206	14/3425	0.204282	0.791993	0.736781	15519/13211	2
GO:0051204	GO:0051204	protein insertion into mitochondrial membrane	2/206	14/3425	0.204282	0.791993	0.736781	15519/30059	2
GO:0051560	GO:0051560	mitochondrial calcium ion homeostasis	2/206	14/3425	0.204282	0.791993	0.736781	11749/76614	2
GO:0090169	GO:0090169	regulation of spindle assembly	2/206	14/3425	0.204282	0.791993	0.736781	193740/13424	2
GO:0090303	GO:0090303	positive regulation of wound healing	2/206	14/3425	0.204282	0.791993	0.736781	16952/15289	2
GO:0120162	GO:0120162	positive regulation of cold-induced thermogenesis	2/206	14/3425	0.204282	0.791993	0.736781	13424/14194	2
GO:0140013	GO:0140013	meiotic nuclear division	2/206	14/3425	0.204282	0.791993	0.736781	21974/12317	2
GO:0009408	GO:0009408	response to heat	4/206	39/3425	0.204819	0.7927	0.737439	193740/15519/22627/13211	4
GO:0035295	GO:0035295	tube development	14/206	183/3425	0.208134	0.804137	0.748078	12826/12827/16952/15277/15289/12215/12505/18746/12307/18655/11947/19126/74143/102774	14
GO:0044270	GO:0044270	cellular nitrogen compound catabolic process	10/206	124/3425	0.20985	0.809369	0.752946	11792/230908/16549/66441/20823/23959/15384/76936/72416/13211	10
GO:0046942	GO:0046942	carboxylic acid transport	5/206	53/3425	0.211366	0.813814	0.757081	14580/16952/20910/78830/67863	5
GO:0080134	GO:0080134	regulation of response to stress	20/206	275/3425	0.21307	0.818776	0.761697	16952/110052/15519/16906/15289/12505/14194/56449/17089/14694/18453/21960/15193/74143/232345/97165/23959/101943/15510/13211	20
GO:0006979	GO:0006979	response to oxidative stress	9/206	110/3425	0.21411	0.818776	0.761697	16952/11792/15926/14694/19173/18453/50493/76936/11938	9
GO:0030218	GO:0030218	erythrocyte differentiation	3/206	27/3425	0.219205	0.818776	0.761697	17089/97165/21399	3
GO:0031507	GO:0031507	heterochromatin formation	3/206	27/3425	0.219205	0.818776	0.761697	16906/15289/12417	3
GO:0033120	GO:0033120	positive regulation of RNA splicing	3/206	27/3425	0.219205	0.818776	0.761697	19652/28000/19655	3
GO:0043280	GO:0043280	positive regulation of cysteine-type endopeptidase activity involved in apoptotic process	3/206	27/3425	0.219205	0.818776	0.761697	15289/14694/15510	3
GO:0044000	GO:0044000	movement in host	3/206	27/3425	0.219205	0.818776	0.761697	12215/18453/18673	3
GO:0044706	GO:0044706	multi-multicellular organism process	3/206	27/3425	0.219205	0.818776	0.761697	14228/12317/232345	3
GO:0045766	GO:0045766	positive regulation of angiogenesis	3/206	27/3425	0.219205	0.818776	0.761697	15277/15289/18746	3
GO:0050779	GO:0050779	RNA destabilization	3/206	27/3425	0.219205	0.818776	0.761697	230908/16549/13211	3
GO:0061014	GO:0061014	positive regulation of mRNA catabolic process	3/206	27/3425	0.219205	0.818776	0.761697	230908/16549/13211	3
GO:1903900	GO:1903900	regulation of viral life cycle	3/206	27/3425	0.219205	0.818776	0.761697	12215/21974/18453	3
GO:1904018	GO:1904018	positive regulation of vasculature development	3/206	27/3425	0.219205	0.818776	0.761697	15277/15289/18746	3
GO:0007051	GO:0007051	spindle organization	5/206	54/3425	0.22244	0.818776	0.761697	193740/100732/13424/24061/13006	5
GO:0048646	GO:0048646	anatomical structure formation involved in morphogenesis	17/206	231/3425	0.222631	0.818776	0.761697	12826/12827/16952/20147/15277/15289/12215/12505/18746/12307/18655/11947/19126/74143/102774/81898/50493	17
GO:0048878	GO:0048878	chemical homeostasis	17/206	231/3425	0.222631	0.818776	0.761697	12788/15277/11749/214111/75717/12307/71764/11947/14694/76614/14718/23959/66388/11829/11964/11938/22627	17
GO:0050708	GO:0050708	regulation of protein secretion	6/206	68/3425	0.222855	0.818776	0.761697	16952/12215/230908/71764/18641/12894	6
GO:1901605	GO:1901605	alpha-amino acid metabolic process	6/206	68/3425	0.222855	0.818776	0.761697	51793/11898/14194/14718/104184/50493	6
GO:0000184	GO:0000184	nuclear-transcribed mRNA catabolic process, nonsense-mediated decay	2/206	15/3425	0.226929	0.818776	0.761697	66441/15384	2
GO:0001676	GO:0001676	long-chain fatty acid metabolic process	2/206	15/3425	0.226929	0.818776	0.761697	216739/12894	2
GO:0002200	GO:0002200	somatic diversification of immune receptors	2/206	15/3425	0.226929	0.818776	0.761697	15289/15510	2
GO:0002275	GO:0002275	myeloid cell activation involved in immune response	2/206	15/3425	0.226929	0.818776	0.761697	15289/20910	2
GO:0006639	GO:0006639	acylglycerol metabolic process	2/206	15/3425	0.226929	0.818776	0.761697	216739/12894	2
GO:0006919	GO:0006919	activation of cysteine-type endopeptidase activity involved in apoptotic process	2/206	15/3425	0.226929	0.818776	0.761697	14694/15510	2
GO:0007528	GO:0007528	neuromuscular junction development	2/206	15/3425	0.226929	0.818776	0.761697	12826/16779	2
GO:0009066	GO:0009066	aspartate family amino acid metabolic process	2/206	15/3425	0.226929	0.818776	0.761697	11898/14718	2
GO:0010517	GO:0010517	regulation of phospholipase activity	2/206	15/3425	0.226929	0.818776	0.761697	16952/18673	2
GO:0010659	GO:0010659	cardiac muscle cell apoptotic process	2/206	15/3425	0.226929	0.818776	0.761697	14699/11938	2
GO:0030521	GO:0030521	androgen receptor signaling pathway	2/206	15/3425	0.226929	0.818776	0.761697	14228/18673	2
GO:0043388	GO:0043388	positive regulation of DNA binding	2/206	15/3425	0.226929	0.818776	0.761697	15289/97165	2
GO:0045824	GO:0045824	negative regulation of innate immune response	2/206	15/3425	0.226929	0.818776	0.761697	17089/232345	2
GO:0048864	GO:0048864	stem cell development	2/206	15/3425	0.226929	0.818776	0.761697	11749/76626	2
GO:0071621	GO:0071621	granulocyte chemotaxis	2/206	15/3425	0.226929	0.818776	0.761697	16952/12215	2
GO:0071675	GO:0071675	regulation of mononuclear cell migration	2/206	15/3425	0.226929	0.818776	0.761697	15289/12317	2
GO:0071887	GO:0071887	leukocyte apoptotic process	2/206	15/3425	0.226929	0.818776	0.761697	16952/12505	2
GO:0098586	GO:0098586	cellular response to virus	2/206	15/3425	0.226929	0.818776	0.761697	15519/18673	2
GO:0098884	GO:0098884	postsynaptic neurotransmitter receptor internalization	2/206	15/3425	0.226929	0.818776	0.761697	67979/11772	2
GO:0140239	GO:0140239	postsynaptic endocytosis	2/206	15/3425	0.226929	0.818776	0.761697	67979/11772	2
GO:1902808	GO:1902808	positive regulation of cell cycle G1/S phase transition	2/206	15/3425	0.226929	0.818776	0.761697	16952/11792	2
GO:0007052	GO:0007052	mitotic spindle organization	4/206	41/3425	0.230747	0.829874	0.772021	193740/13424/24061/13006	4
GO:0043281	GO:0043281	regulation of cysteine-type endopeptidase activity involved in apoptotic process	4/206	41/3425	0.230747	0.829874	0.772021	15289/12505/14694/15510	4
GO:1903829	GO:1903829	positive regulation of protein localization	12/206	157/3425	0.232607	0.835076	0.776861	230872/12215/230908/71764/12466/14694/12461/12465/12462/12464/76936/22627	12
GO:0044419	GO:0044419	biological process involved in interspecies interaction between organisms	17/206	233/3425	0.233381	0.835076	0.776861	16952/15519/15289/12215/230908/17089/19946/20910/70356/18453/15354/232345/97165/11829/15510/13211/18673	17
GO:0090068	GO:0090068	positive regulation of cell cycle process	5/206	55/3425	0.233687	0.835076	0.776861	16952/11792/16906/13424/235661	5
GO:2000113	GO:2000113	negative regulation of cellular macromolecule biosynthetic process	5/206	55/3425	0.233687	0.835076	0.776861	230908/16549/14694/12317/13211	5
GO:0000281	GO:0000281	mitotic cytokinesis	3/206	28/3425	0.235444	0.837342	0.778969	56350/22248/102774	3
GO:0007188	GO:0007188	adenylate cyclase-modulating G protein-coupled receptor signaling pathway	3/206	28/3425	0.235444	0.837342	0.778969	14685/14687/14686	3
GO:0043473	GO:0043473	pigmentation	3/206	28/3425	0.235444	0.837342	0.778969	14694/11778/11764	3
GO:0006954	GO:0006954	inflammatory response	7/206	84/3425	0.239138	0.844786	0.785894	16952/15289/12505/97165/23959/15510/13211	7
GO:2000112	GO:2000112	regulation of cellular macromolecule biosynthetic process	11/206	143/3425	0.239287	0.844786	0.785894	230908/18746/16549/76626/14694/12317/19652/18813/100503670/72416/13211	11
GO:0006366	GO:0006366	transcription by RNA polymerase II	25/206	359/3425	0.242983	0.844786	0.785894	110052/11792/15289/50709/50708/15191/56449/17089/12317/12951/109801/65019/15193/53379/15354/12417/97165/15384/224903/15312/19655/81898/21399/13211/18673	25
GO:0010977	GO:0010977	negative regulation of neuron projection development	4/206	42/3425	0.244008	0.844786	0.785894	14580/22240/21960/53972	4
GO:0050796	GO:0050796	regulation of insulin secretion	4/206	42/3425	0.244008	0.844786	0.785894	230908/71764/18641/12894	4
GO:0030073	GO:0030073	insulin secretion	5/206	56/3425	0.245092	0.844786	0.785894	16952/230908/71764/18641/12894	5
GO:0044403	GO:0044403	biological process involved in symbiotic interaction	5/206	56/3425	0.245092	0.844786	0.785894	12215/230908/18453/15510/18673	5
GO:0019439	GO:0019439	aromatic compound catabolic process	10/206	129/3425	0.246125	0.844786	0.785894	11792/230908/16549/66441/20823/23959/15384/76936/72416/13211	10
GO:0000375	GO:0000375	RNA splicing, via transesterification reactions	11/206	144/3425	0.246324	0.844786	0.785894	66441/19652/53379/28000/101943/19655/81898/76936/320632/192196/13211	11
GO:0000377	GO:0000377	RNA splicing, via transesterification reactions with bulged adenosine as nucleophile	11/206	144/3425	0.246324	0.844786	0.785894	66441/19652/53379/28000/101943/19655/81898/76936/320632/192196/13211	11
GO:0000398	GO:0000398	mRNA splicing, via spliceosome	11/206	144/3425	0.246324	0.844786	0.785894	66441/19652/53379/28000/101943/19655/81898/76936/320632/192196/13211	11
GO:0002687	GO:0002687	positive regulation of leukocyte migration	2/206	16/3425	0.249742	0.844786	0.785894	15289/12317	2
GO:0006638	GO:0006638	neutral lipid metabolic process	2/206	16/3425	0.249742	0.844786	0.785894	216739/12894	2
GO:0007097	GO:0007097	nuclear migration	2/206	16/3425	0.249742	0.844786	0.785894	16906/13424	2
GO:0010658	GO:0010658	striated muscle cell apoptotic process	2/206	16/3425	0.249742	0.844786	0.785894	14699/11938	2
GO:0034754	GO:0034754	cellular hormone metabolic process	2/206	16/3425	0.249742	0.844786	0.785894	77974/22139	2
GO:0039694	GO:0039694	viral RNA genome replication	2/206	16/3425	0.249742	0.844786	0.785894	21974/18673	2
GO:0042255	GO:0042255	ribosome assembly	2/206	16/3425	0.249742	0.844786	0.785894	100503670/19988	2
GO:0043489	GO:0043489	RNA stabilization	2/206	16/3425	0.249742	0.844786	0.785894	230908/13211	2
GO:0045582	GO:0045582	positive regulation of T cell differentiation	2/206	16/3425	0.249742	0.844786	0.785894	16952/15519	2
GO:0045740	GO:0045740	positive regulation of DNA replication	2/206	16/3425	0.249742	0.844786	0.785894	12301/13211	2
GO:0046902	GO:0046902	regulation of mitochondrial membrane permeability	2/206	16/3425	0.249742	0.844786	0.785894	15277/214952	2
GO:0051646	GO:0051646	mitochondrion localization	2/206	16/3425	0.249742	0.844786	0.785894	214952/74143	2
GO:0070555	GO:0070555	response to interleukin-1	2/206	16/3425	0.249742	0.844786	0.785894	16952/19655	2
GO:0070665	GO:0070665	positive regulation of leukocyte proliferation	2/206	16/3425	0.249742	0.844786	0.785894	16952/15289	2
GO:0099590	GO:0099590	neurotransmitter receptor internalization	2/206	16/3425	0.249742	0.844786	0.785894	67979/11772	2
GO:1903036	GO:1903036	positive regulation of response to wounding	2/206	16/3425	0.249742	0.844786	0.785894	16952/15289	2
GO:1903350	GO:1903350	response to dopamine	2/206	16/3425	0.249742	0.844786	0.785894	19739/14687	2
GO:1903351	GO:1903351	cellular response to dopamine	2/206	16/3425	0.249742	0.844786	0.785894	19739/14687	2
GO:2000378	GO:2000378	negative regulation of reactive oxygen species metabolic process	2/206	16/3425	0.249742	0.844786	0.785894	15277/15510	2
GO:0140694	GO:0140694	non-membrane-bounded organelle assembly	8/206	100/3425	0.251498	0.844786	0.785894	193740/100732/13424/24061/100503670/13006/19988/74596	8
GO:0080135	GO:0080135	regulation of cellular response to stress	13/206	175/3425	0.251518	0.844786	0.785894	110052/16906/15289/12505/14194/56449/14694/18453/21960/15193/74143/101943/13211	13
GO:0002685	GO:0002685	regulation of leukocyte migration	3/206	29/3425	0.251887	0.844786	0.785894	16952/15289/12317	3
GO:0010770	GO:0010770	positive regulation of cell morphogenesis involved in differentiation	3/206	29/3425	0.251887	0.844786	0.785894	12317/18453/74143	3
GO:0034101	GO:0034101	erythrocyte homeostasis	3/206	29/3425	0.251887	0.844786	0.785894	17089/97165/21399	3
GO:0034620	GO:0034620	cellular response to unfolded protein	3/206	29/3425	0.251887	0.844786	0.785894	193740/14828/15510	3
GO:0071456	GO:0071456	cellular response to hypoxia	3/206	29/3425	0.251887	0.844786	0.785894	14699/18655/18453	3
GO:2000241	GO:2000241	regulation of reproductive process	3/206	29/3425	0.251887	0.844786	0.785894	56449/20910/12317	3
GO:0060562	GO:0060562	epithelial tube morphogenesis	5/206	57/3425	0.256642	0.85816	0.798335	12826/12215/12505/74143/102774	5
GO:1903131	GO:1903131	mononuclear cell differentiation	5/206	57/3425	0.256642	0.85816	0.798335	16952/15519/15289/12505/15354	5
GO:0045926	GO:0045926	negative regulation of growth	4/206	43/3425	0.257436	0.859527	0.799607	14694/21960/15929/18673	4
GO:0003006	GO:0003006	developmental process involved in reproduction	10/206	131/3425	0.261236	0.861371	0.801323	16952/80838/12215/13382/14228/12505/56449/20910/102774/97165	10
GO:1901361	GO:1901361	organic cyclic compound catabolic process	10/206	131/3425	0.261236	0.861371	0.801323	11792/230908/16549/66441/20823/23959/15384/76936/72416/13211	10
GO:0043484	GO:0043484	regulation of RNA splicing	6/206	72/3425	0.263503	0.861371	0.801323	19652/53379/98758/28000/101943/19655	6
GO:0044283	GO:0044283	small molecule biosynthetic process	11/206	147/3425	0.267879	0.861371	0.801323	16952/11898/104112/16828/18648/18746/18655/216134/14718/23959/13807	11
GO:0006749	GO:0006749	glutathione metabolic process	3/206	30/3425	0.268493	0.861371	0.801323	14862/15926/109801	3
GO:0007098	GO:0007098	centrosome cycle	3/206	30/3425	0.268493	0.861371	0.801323	230872/235661/102774	3
GO:0010565	GO:0010565	regulation of cellular ketone metabolic process	3/206	30/3425	0.268493	0.861371	0.801323	16952/14194/12894	3
GO:0032507	GO:0032507	maintenance of protein location in cell	3/206	30/3425	0.268493	0.861371	0.801323	15277/102774/14828	3
GO:0036294	GO:0036294	cellular response to decreased oxygen levels	3/206	30/3425	0.268493	0.861371	0.801323	14699/18655/18453	3
GO:0042113	GO:0042113	B cell activation	3/206	30/3425	0.268493	0.861371	0.801323	15354/15510/18673	3
GO:0045814	GO:0045814	negative regulation of gene expression, epigenetic	3/206	30/3425	0.268493	0.861371	0.801323	16906/15289/12417	3
GO:0046364	GO:0046364	monosaccharide biosynthetic process	3/206	30/3425	0.268493	0.861371	0.801323	18648/18655/13807	3
GO:0070374	GO:0070374	positive regulation of ERK1 and ERK2 cascade	3/206	30/3425	0.268493	0.861371	0.801323	15289/12505/18673	3
GO:0070828	GO:0070828	heterochromatin organization	3/206	30/3425	0.268493	0.861371	0.801323	16906/15289/12417	3
GO:1901606	GO:1901606	alpha-amino acid catabolic process	3/206	30/3425	0.268493	0.861371	0.801323	51793/14718/104184	3
GO:0006955	GO:0006955	immune response	14/206	193/3425	0.268938	0.861371	0.801323	16952/15519/15289/12505/17089/19946/20910/15354/232345/97165/11829/15510/13211/18673	14
GO:0040007	GO:0040007	growth	16/206	224/3425	0.269794	0.861371	0.801323	16952/15519/11749/12505/18746/67891/56449/14694/21960/15193/102774/16779/15929/224903/19944/18673	16
GO:0072330	GO:0072330	monocarboxylic acid biosynthetic process	4/206	44/3425	0.271008	0.861371	0.801323	16952/104112/16828/18746	4
GO:2001022	GO:2001022	positive regulation of response to DNA damage stimulus	4/206	44/3425	0.271008	0.861371	0.801323	15289/14194/15193/13211	4
GO:0010941	GO:0010941	regulation of cell death	27/206	397/3425	0.272566	0.861371	0.801323	193740/16952/15519/11792/12301/15289/114230/230908/16828/12505/15191/56449/14694/20910/216134/109801/18453/74143/18813/97165/13807/14828/50493/11938/66471/15510/18673	27
GO:0048699	GO:0048699	generation of neurons	27/206	397/3425	0.272566	0.861371	0.801323	14580/19133/22157/19881/193740/333329/15519/14685/216739/22240/14699/12215/12505/56350/67891/21974/20910/12317/21960/19126/74143/102774/16779/14686/53972/14828/22627	27
GO:0014015	GO:0014015	positive regulation of gliogenesis	2/206	17/3425	0.27262	0.861371	0.801323	14580/28000	2
GO:0015908	GO:0015908	fatty acid transport	2/206	17/3425	0.27262	0.861371	0.801323	16952/216739	2
GO:0018023	GO:0018023	peptidyl-lysine trimethylation	2/206	17/3425	0.27262	0.861371	0.801323	50709/50708	2
GO:0019217	GO:0019217	regulation of fatty acid metabolic process	2/206	17/3425	0.27262	0.861371	0.801323	16952/12894	2
GO:0021766	GO:0021766	hippocampus development	2/206	17/3425	0.27262	0.861371	0.801323	102774/22627	2
GO:0032874	GO:0032874	positive regulation of stress-activated MAPK cascade	2/206	17/3425	0.27262	0.861371	0.801323	16906/15289	2
GO:0033363	GO:0033363	secretory granule organization	2/206	17/3425	0.27262	0.861371	0.801323	11778/11764	2
GO:0034308	GO:0034308	primary alcohol metabolic process	2/206	17/3425	0.27262	0.861371	0.801323	77974/22139	2
GO:0035065	GO:0035065	regulation of histone acetylation	2/206	17/3425	0.27262	0.861371	0.801323	110052/81898	2
GO:0045621	GO:0045621	positive regulation of lymphocyte differentiation	2/206	17/3425	0.27262	0.861371	0.801323	16952/15519	2
GO:0060236	GO:0060236	regulation of mitotic spindle organization	2/206	17/3425	0.27262	0.861371	0.801323	193740/13424	2
GO:0070304	GO:0070304	positive regulation of stress-activated protein kinase signaling cascade	2/206	17/3425	0.27262	0.861371	0.801323	16906/15289	2
GO:0072698	GO:0072698	protein localization to microtubule cytoskeleton	2/206	17/3425	0.27262	0.861371	0.801323	100732/102774	2
GO:0090151	GO:0090151	establishment of protein localization to mitochondrial membrane	2/206	17/3425	0.27262	0.861371	0.801323	15519/30059	2
GO:0090224	GO:0090224	regulation of spindle organization	2/206	17/3425	0.27262	0.861371	0.801323	193740/13424	2
GO:0098781	GO:0098781	ncRNA transcription	2/206	17/3425	0.27262	0.861371	0.801323	21969/216443	2
GO:1900024	GO:1900024	regulation of substrate adhesion-dependent cell spreading	2/206	17/3425	0.27262	0.861371	0.801323	12317/18453	2
GO:0042981	GO:0042981	regulation of apoptotic process	23/206	334/3425	0.2733	0.862301	0.802187	16952/15519/11792/15289/114230/230908/16828/12505/15191/56449/14694/20910/216134/109801/18453/74143/18813/97165/14828/11938/66471/15510/18673	23
GO:0070925	GO:0070925	organelle assembly	16/206	225/3425	0.275765	0.868854	0.808284	193740/100732/230872/13424/319845/56350/24061/20333/102774/11778/100503670/13006/19988/74596/11764/11938	16
GO:0006915	GO:0006915	apoptotic process	28/206	414/3425	0.277781	0.873975	0.813048	16952/15277/15519/11792/15289/11749/114230/214952/14699/230908/16828/12505/15191/56449/227197/14694/20910/216134/109801/18453/74143/18813/97165/14828/11938/66471/15510/18673	28
GO:0009890	GO:0009890	negative regulation of biosynthetic process	20/206	289/3425	0.284508	0.880055	0.818704	15289/50709/230908/50708/16549/15191/56449/17089/14694/12317/65019/18813/53379/14718/12417/97165/15384/15510/13211/18673	20
GO:0002252	GO:0002252	immune effector process	6/206	74/3425	0.284519	0.880055	0.818704	16952/15289/20910/232345/15510/18673	6
GO:0046394	GO:0046394	carboxylic acid biosynthetic process	6/206	74/3425	0.284519	0.880055	0.818704	16952/11898/104112/16828/18746/14718	6
GO:0051588	GO:0051588	regulation of neurotransmitter transport	4/206	45/3425	0.284704	0.880055	0.818704	14580/225644/20910/11938	4
GO:0072655	GO:0072655	establishment of protein localization to mitochondrion	4/206	45/3425	0.284704	0.880055	0.818704	15277/15519/30059/15510	4
GO:0000380	GO:0000380	alternative mRNA splicing, via spliceosome	3/206	31/3425	0.285221	0.880055	0.818704	19655/76936/13211	3
GO:0001818	GO:0001818	negative regulation of cytokine production	3/206	31/3425	0.285221	0.880055	0.818704	16952/15289/11829	3
GO:0051053	GO:0051053	negative regulation of DNA metabolic process	3/206	31/3425	0.285221	0.880055	0.818704	80838/50709/50708	3
GO:0097529	GO:0097529	myeloid leukocyte migration	3/206	31/3425	0.285221	0.880055	0.818704	16952/15289/12215	3
GO:1901989	GO:1901989	positive regulation of cell cycle phase transition	3/206	31/3425	0.285221	0.880055	0.818704	16952/11792/16906	3
GO:1902600	GO:1902600	proton transmembrane transport	3/206	31/3425	0.285221	0.880055	0.818704	11947/17992/11964	3
GO:1990823	GO:1990823	response to leukemia inhibitory factor	3/206	31/3425	0.285221	0.880055	0.818704	15277/12301/56421	3
GO:1990830	GO:1990830	cellular response to leukemia inhibitory factor	3/206	31/3425	0.285221	0.880055	0.818704	15277/12301/56421	3
GO:2001056	GO:2001056	positive regulation of cysteine-type endopeptidase activity	3/206	31/3425	0.285221	0.880055	0.818704	15289/14694/15510	3
GO:0051345	GO:0051345	positive regulation of hydrolase activity	9/206	119/3425	0.285861	0.880814	0.81941	19739/14685/15289/14694/97165/53972/100503670/15510/18673	9
GO:0034504	GO:0034504	protein localization to nucleus	7/206	89/3425	0.286336	0.881065	0.819643	16906/230908/15191/12317/102774/76936/22627	7
GO:0034220	GO:0034220	ion transmembrane transport	14/206	196/3425	0.288325	0.882472	0.820953	14580/19739/12788/333329/11749/214111/11947/78830/74143/17992/67863/11964/11938/22627	14
GO:0006952	GO:0006952	defense response	15/206	212/3425	0.291374	0.882472	0.820953	16952/15519/15289/12505/17089/19946/20910/15354/232345/97165/23959/11829/15510/13211/18673	15
GO:0015711	GO:0015711	organic anion transport	5/206	60/3425	0.292018	0.882472	0.820953	14580/16952/20910/78830/67863	5
GO:0034249	GO:0034249	negative regulation of cellular amide metabolic process	5/206	60/3425	0.292018	0.882472	0.820953	230908/16549/14694/12317/13211	5
GO:0046883	GO:0046883	regulation of hormone secretion	5/206	60/3425	0.292018	0.882472	0.820953	16952/230908/71764/18641/12894	5
GO:0032870	GO:0032870	cellular response to hormone stimulus	9/206	120/3425	0.294234	0.882472	0.820953	16952/14228/18746/12317/74143/102774/216443/224903/18673	9
GO:0016053	GO:0016053	organic acid biosynthetic process	6/206	75/3425	0.295166	0.882472	0.820953	16952/11898/104112/16828/18746/14718	6
GO:0050684	GO:0050684	regulation of mRNA processing	6/206	75/3425	0.295166	0.882472	0.820953	19652/53379/28000/224903/19655/13211	6
GO:0030182	GO:0030182	neuron differentiation	26/206	386/3425	0.295394	0.882472	0.820953	14580/19133/22157/19881/193740/333329/15519/14685/216739/22240/14699/12215/12505/56350/67891/21974/20910/12317/21960/19126/74143/102774/16779/14686/53972/14828	26
GO:0002706	GO:0002706	regulation of lymphocyte mediated immunity	2/206	18/3425	0.295472	0.882472	0.820953	15289/15510	2
GO:0007204	GO:0007204	positive regulation of cytosolic calcium ion concentration	2/206	18/3425	0.295472	0.882472	0.820953	15289/14686	2
GO:0008584	GO:0008584	male gonad development	2/206	18/3425	0.295472	0.882472	0.820953	56449/97165	2
GO:0044380	GO:0044380	protein localization to cytoskeleton	2/206	18/3425	0.295472	0.882472	0.820953	100732/102774	2
GO:0046546	GO:0046546	development of primary male sexual characteristics	2/206	18/3425	0.295472	0.882472	0.820953	56449/97165	2
GO:0048260	GO:0048260	positive regulation of receptor-mediated endocytosis	2/206	18/3425	0.295472	0.882472	0.820953	80838/67979	2
GO:0050709	GO:0050709	negative regulation of protein secretion	2/206	18/3425	0.295472	0.882472	0.820953	16952/18641	2
GO:0050921	GO:0050921	positive regulation of chemotaxis	2/206	18/3425	0.295472	0.882472	0.820953	15289/12317	2
GO:0071867	GO:0071867	response to monoamine	2/206	18/3425	0.295472	0.882472	0.820953	19739/14687	2
GO:0071868	GO:0071868	cellular response to monoamine stimulus	2/206	18/3425	0.295472	0.882472	0.820953	19739/14687	2
GO:0071869	GO:0071869	response to catecholamine	2/206	18/3425	0.295472	0.882472	0.820953	19739/14687	2
GO:0071870	GO:0071870	cellular response to catecholamine stimulus	2/206	18/3425	0.295472	0.882472	0.820953	19739/14687	2
GO:1903046	GO:1903046	meiotic cell cycle process	2/206	18/3425	0.295472	0.882472	0.820953	21974/12317	2
GO:0051253	GO:0051253	negative regulation of RNA metabolic process	17/206	244/3425	0.296135	0.883272	0.821697	15289/50709/230908/50708/15191/56449/17089/12317/65019/18813/53379/12417/97165/15384/72416/13211/18673	17
GO:0051260	GO:0051260	protein homooligomerization	4/206	46/3425	0.298501	0.887961	0.826059	19133/19881/20147/11829	4
GO:1902850	GO:1902850	microtubule cytoskeleton organization involved in mitosis	4/206	46/3425	0.298501	0.887961	0.826059	193740/13424/24061/13006	4
GO:0044265	GO:0044265	cellular macromolecule catabolic process	19/206	276/3425	0.299547	0.889889	0.827852	193740/11792/22201/230908/75717/16549/78294/14694/66441/19173/12317/65019/20823/15384/14828/100503670/76936/72416/13211	19
GO:0022008	GO:0022008	neurogenesis	30/206	451/3425	0.300993	0.890183	0.828125	14580/19133/22157/19881/193740/333329/16952/15519/14685/216739/22240/14699/12215/12505/56350/67891/21974/20910/12317/21960/19126/74143/102774/16779/14686/97165/53972/28000/14828/22627	30
GO:0051254	GO:0051254	positive regulation of RNA metabolic process	21/206	308/3425	0.301965	0.890183	0.828125	100732/110052/11792/15289/230908/16549/15191/17089/19652/12951/216443/97165/15384/28000/224903/101943/19655/81898/21399/13211/18673	21
GO:0009636	GO:0009636	response to toxic substance	3/206	32/3425	0.302033	0.890183	0.828125	77974/11898/104184	3
GO:0034968	GO:0034968	histone lysine methylation	3/206	32/3425	0.302033	0.890183	0.828125	50709/50708/14194	3
GO:1902117	GO:1902117	positive regulation of organelle assembly	3/206	32/3425	0.302033	0.890183	0.828125	230872/13424/102774	3
GO:2000779	GO:2000779	regulation of double-strand break repair	3/206	32/3425	0.302033	0.890183	0.828125	110052/14194/15193	3
GO:1901615	GO:1901615	organic hydroxy compound metabolic process	9/206	121/3425	0.30267	0.890886	0.82878	77974/15926/72017/16828/216134/109801/14718/15929/22139	9
GO:0010558	GO:0010558	negative regulation of macromolecule biosynthetic process	18/206	261/3425	0.303791	0.892468	0.830252	15289/50709/230908/50708/16549/15191/56449/17089/14694/12317/65019/18813/53379/12417/97165/15384/13211/18673	18
GO:0042110	GO:0042110	T cell activation	5/206	61/3425	0.304006	0.892468	0.830252	16952/15519/15289/12505/15510	5
GO:0033993	GO:0033993	response to lipid	9/206	122/3425	0.311165	0.911066	0.847553	16952/15926/15289/11898/14228/12317/97165/224903/18673	9
GO:0007623	GO:0007623	circadian rhythm	4/206	47/3425	0.312378	0.911066	0.847553	21969/11898/230908/13211	4
GO:0070585	GO:0070585	protein localization to mitochondrion	4/206	47/3425	0.312378	0.911066	0.847553	15277/15519/30059/15510	4
GO:2000116	GO:2000116	regulation of cysteine-type endopeptidase activity	4/206	47/3425	0.312378	0.911066	0.847553	15289/12505/14694/15510	4
GO:0043067	GO:0043067	regulation of programmed cell death	23/206	342/3425	0.313985	0.911066	0.847553	16952/15519/11792/15289/114230/230908/16828/12505/15191/56449/14694/20910/216134/109801/18453/74143/18813/97165/14828/11938/66471/15510/18673	23
GO:0045892	GO:0045892	negative regulation of DNA-templated transcription	14/206	200/3425	0.314834	0.911066	0.847553	15289/50709/50708/15191/56449/17089/12317/65019/18813/53379/12417/97165/15384/18673	14
GO:0006839	GO:0006839	mitochondrial transport	5/206	62/3425	0.316068	0.911066	0.847553	15277/15519/214952/30059/15510	5
GO:0070588	GO:0070588	calcium ion transmembrane transport	5/206	62/3425	0.316068	0.911066	0.847553	19739/214111/74143/11938/22627	5
GO:0007062	GO:0007062	sister chromatid cohesion	2/206	19/3425	0.31822	0.911066	0.847553	24061/13006	2
GO:0033143	GO:0033143	regulation of intracellular steroid hormone receptor signaling pathway	2/206	19/3425	0.31822	0.911066	0.847553	12317/18673	2
GO:0042742	GO:0042742	defense response to bacterium	2/206	19/3425	0.31822	0.911066	0.847553	19946/97165	2
GO:0051568	GO:0051568	histone H3-K4 methylation	2/206	19/3425	0.31822	0.911066	0.847553	50709/50708	2
GO:0051851	GO:0051851	modulation by host of symbiont process	2/206	19/3425	0.31822	0.911066	0.847553	230908/18673	2
GO:0051897	GO:0051897	positive regulation of protein kinase B signaling	2/206	19/3425	0.31822	0.911066	0.847553	15519/18673	2
GO:0070988	GO:0070988	demethylation	2/206	19/3425	0.31822	0.911066	0.847553	11792/15384	2
GO:0090559	GO:0090559	regulation of membrane permeability	2/206	19/3425	0.31822	0.911066	0.847553	15277/214952	2
GO:0006275	GO:0006275	regulation of DNA replication	3/206	33/3425	0.318893	0.911066	0.847553	12301/13006/13211	3
GO:0010769	GO:0010769	regulation of cell morphogenesis involved in differentiation	3/206	33/3425	0.318893	0.911066	0.847553	12317/18453/74143	3
GO:0021987	GO:0021987	cerebral cortex development	3/206	33/3425	0.318893	0.911066	0.847553	75717/102774/22627	3
GO:0030308	GO:0030308	negative regulation of cell growth	3/206	33/3425	0.318893	0.911066	0.847553	14694/21960/18673	3
GO:0045664	GO:0045664	regulation of neuron differentiation	3/206	33/3425	0.318893	0.911066	0.847553	193740/12317/74143	3
GO:2000026	GO:2000026	regulation of multicellular organismal development	17/206	248/3425	0.320232	0.913724	0.850026	14580/12827/16952/15277/15519/15289/12505/18746/18655/67891/21960/19126/74143/15354/97165/28000/14828	17
GO:0043207	GO:0043207	response to external biotic stimulus	13/206	186/3425	0.326218	0.92518	0.860683	16952/15519/15289/17089/19946/20910/70356/15354/232345/97165/11829/13211/18673	13
GO:0051707	GO:0051707	response to other organism	13/206	186/3425	0.326218	0.92518	0.860683	16952/15519/15289/17089/19946/20910/70356/15354/232345/97165/11829/13211/18673	13
GO:0016051	GO:0016051	carbohydrate biosynthetic process	4/206	48/3425	0.326315	0.92518	0.860683	18648/18655/14718/13807	4
GO:0045727	GO:0045727	positive regulation of translation	4/206	48/3425	0.326315	0.92518	0.860683	18746/19652/100503670/13211	4
GO:0048863	GO:0048863	stem cell differentiation	4/206	48/3425	0.326315	0.92518	0.860683	11749/76626/232345/11772	4
GO:0002521	GO:0002521	leukocyte differentiation	6/206	78/3425	0.327545	0.92744	0.862786	16952/15519/15289/12505/109801/15354	6
GO:0048167	GO:0048167	regulation of synaptic plasticity	5/206	63/3425	0.328191	0.92744	0.862786	14580/214111/12307/20910/21960	5
GO:0048666	GO:0048666	neuron development	23/206	346/3425	0.335021	0.92744	0.862786	14580/19133/22157/19881/333329/15519/14685/216739/22240/14699/12215/12505/56350/67891/21974/20910/21960/74143/102774/16779/14686/53972/14828	23
GO:1902679	GO:1902679	negative regulation of RNA biosynthetic process	14/206	203/3425	0.335133	0.92744	0.862786	15289/50709/50708/15191/56449/17089/12317/65019/18813/53379/12417/97165/15384/18673	14
GO:1903507	GO:1903507	negative regulation of nucleic acid-templated transcription	14/206	203/3425	0.335133	0.92744	0.862786	15289/50709/50708/15191/56449/17089/12317/65019/18813/53379/12417/97165/15384/18673	14
GO:0046649	GO:0046649	lymphocyte activation	7/206	94/3425	0.335538	0.92744	0.862786	16952/15519/15289/12505/15354/15510/18673	7
GO:0019080	GO:0019080	viral gene expression	3/206	34/3425	0.335767	0.92744	0.862786	230908/20823/13211	3
GO:0031023	GO:0031023	microtubule organizing center organization	3/206	34/3425	0.335767	0.92744	0.862786	230872/235661/102774	3
GO:0031047	GO:0031047	gene silencing by RNA	3/206	34/3425	0.335767	0.92744	0.862786	19652/53379/13211	3
GO:0042542	GO:0042542	response to hydrogen peroxide	3/206	34/3425	0.335767	0.92744	0.862786	16952/11792/14694	3
GO:0051896	GO:0051896	regulation of protein kinase B signaling	3/206	34/3425	0.335767	0.92744	0.862786	15519/14694/18673	3
GO:0072594	GO:0072594	establishment of protein localization to organelle	11/206	156/3425	0.335782	0.92744	0.862786	15277/15519/230908/12466/12461/12465/12462/14828/12464/30059/15510	11
GO:0051726	GO:0051726	regulation of cell cycle	15/206	219/3425	0.336604	0.92744	0.862786	193740/16952/100732/11792/16906/15289/13424/230908/14694/235661/12317/65019/102774/28000/22627	15
GO:0030099	GO:0030099	myeloid cell differentiation	6/206	79/3425	0.338452	0.92744	0.862786	15289/17089/109801/15354/97165/21399	6
GO:0032886	GO:0032886	regulation of microtubule-based process	6/206	79/3425	0.338452	0.92744	0.862786	193740/100732/13424/14228/235661/102774	6
GO:0009746	GO:0009746	response to hexose	4/206	49/3425	0.340292	0.92744	0.862786	71764/14694/18641/11829	4
GO:0009749	GO:0009749	response to glucose	4/206	49/3425	0.340292	0.92744	0.862786	71764/14694/18641/11829	4
GO:0034284	GO:0034284	response to monosaccharide	4/206	49/3425	0.340292	0.92744	0.862786	71764/14694/18641/11829	4
GO:0006575	GO:0006575	cellular modified amino acid metabolic process	5/206	64/3425	0.340362	0.92744	0.862786	14862/15926/11898/109801/12894	5
GO:0002377	GO:0002377	immunoglobulin production	2/206	20/3425	0.340794	0.92744	0.862786	15510/18673	2
GO:0003333	GO:0003333	amino acid transmembrane transport	2/206	20/3425	0.340794	0.92744	0.862786	14580/78830	2
GO:0016525	GO:0016525	negative regulation of angiogenesis	2/206	20/3425	0.340794	0.92744	0.862786	12827/18655	2
GO:0019083	GO:0019083	viral transcription	2/206	20/3425	0.340794	0.92744	0.862786	230908/13211	2
GO:0045806	GO:0045806	negative regulation of endocytosis	2/206	20/3425	0.340794	0.92744	0.862786	23970/22248	2
GO:0047496	GO:0047496	vesicle transport along microtubule	2/206	20/3425	0.340794	0.92744	0.862786	13424/11778	2
GO:0050731	GO:0050731	positive regulation of peptidyl-tyrosine phosphorylation	2/206	20/3425	0.340794	0.92744	0.862786	12505/22248	2
GO:0051647	GO:0051647	nucleus localization	2/206	20/3425	0.340794	0.92744	0.862786	16906/13424	2
GO:0060191	GO:0060191	regulation of lipase activity	2/206	20/3425	0.340794	0.92744	0.862786	16952/18673	2
GO:0090398	GO:0090398	cellular senescence	2/206	20/3425	0.340794	0.92744	0.862786	12317/74143	2
GO:0097530	GO:0097530	granulocyte migration	2/206	20/3425	0.340794	0.92744	0.862786	16952/12215	2
GO:1901343	GO:1901343	negative regulation of vasculature development	2/206	20/3425	0.340794	0.92744	0.862786	12827/18655	2
GO:1901607	GO:1901607	alpha-amino acid biosynthetic process	2/206	20/3425	0.340794	0.92744	0.862786	11898/14718	2
GO:2000181	GO:2000181	negative regulation of blood vessel morphogenesis	2/206	20/3425	0.340794	0.92744	0.862786	12827/18655	2
GO:0007283	GO:0007283	spermatogenesis	6/206	80/3425	0.3494	0.940789	0.875204	80838/12215/13382/56449/102774/97165	6
GO:0048232	GO:0048232	male gamete generation	6/206	80/3425	0.3494	0.940789	0.875204	80838/12215/13382/56449/102774/97165	6
GO:0042391	GO:0042391	regulation of membrane potential	8/206	111/3425	0.350622	0.940789	0.875204	12788/333329/13382/227197/14694/14718/11938/22627	8
GO:0071407	GO:0071407	cellular response to organic cyclic compound	8/206	111/3425	0.350622	0.940789	0.875204	19739/16952/14687/14228/12317/224903/13211/18673	8
GO:1901565	GO:1901565	organonitrogen compound catabolic process	23/206	349/3425	0.351048	0.940789	0.875204	14580/193740/15519/51793/22201/13382/12505/75717/78294/14694/19173/20333/12317/65019/14718/23959/28000/19072/104184/14828/101943/100503670/18673	23
GO:0045595	GO:0045595	regulation of cell differentiation	19/206	285/3425	0.351567	0.940789	0.875204	14580/193740/16952/15519/15289/12505/67891/12317/18453/21960/19126/74143/18813/15354/16779/97165/11772/28000/74596	19
GO:0010631	GO:0010631	epithelial cell migration	5/206	65/3425	0.352569	0.940789	0.875204	16952/15289/12215/11947/12317	5
GO:0090130	GO:0090130	tissue migration	5/206	65/3425	0.352569	0.940789	0.875204	16952/15289/12215/11947/12317	5
GO:0090132	GO:0090132	epithelium migration	5/206	65/3425	0.352569	0.940789	0.875204	16952/15289/12215/11947/12317	5
GO:0018022	GO:0018022	peptidyl-lysine methylation	3/206	35/3425	0.352622	0.940789	0.875204	50709/50708/14194	3
GO:0033135	GO:0033135	regulation of peptidyl-serine phosphorylation	3/206	35/3425	0.352622	0.940789	0.875204	15519/12505/14694	3
GO:0051701	GO:0051701	biological process involved in interaction with host	3/206	35/3425	0.352622	0.940789	0.875204	12215/18453/18673	3
GO:0001678	GO:0001678	cellular glucose homeostasis	4/206	50/3425	0.35429	0.940789	0.875204	15277/71764/14694/11829	4
GO:0009743	GO:0009743	response to carbohydrate	4/206	50/3425	0.35429	0.940789	0.875204	71764/14694/18641/11829	4
GO:0072593	GO:0072593	reactive oxygen species metabolic process	4/206	50/3425	0.35429	0.940789	0.875204	15277/227197/50493/15510	4
GO:1901617	GO:1901617	organic hydroxy compound biosynthetic process	4/206	50/3425	0.35429	0.940789	0.875204	72017/16828/216134/14718	4
GO:0042330	GO:0042330	taxis	7/206	96/3425	0.355575	0.940789	0.875204	16952/212541/15289/12215/12317/16779/97165	7
GO:0001936	GO:0001936	regulation of endothelial cell proliferation	2/206	21/3425	0.363132	0.940789	0.875204	15289/97165	2
GO:0006418	GO:0006418	tRNA aminoacylation for protein translation	2/206	21/3425	0.363132	0.940789	0.875204	66590/216443	2
GO:0033059	GO:0033059	cellular pigmentation	2/206	21/3425	0.363132	0.940789	0.875204	11778/11764	2
GO:0035196	GO:0035196	miRNA processing	2/206	21/3425	0.363132	0.940789	0.875204	19652/53379	2
GO:0044728	GO:0044728	DNA methylation or demethylation	2/206	21/3425	0.363132	0.940789	0.875204	11792/15384	2
GO:2000059	GO:2000059	negative regulation of ubiquitin-dependent protein catabolic process	2/206	21/3425	0.363132	0.940789	0.875204	65019/100503670	2
GO:2000756	GO:2000756	regulation of peptidyl-lysine acetylation	2/206	21/3425	0.363132	0.940789	0.875204	110052/81898	2
GO:0040008	GO:0040008	regulation of growth	10/206	144/3425	0.365398	0.940789	0.875204	12505/67891/56449/14694/21960/15193/102774/15929/224903/18673	10
GO:0007018	GO:0007018	microtubule-based movement	7/206	97/3425	0.36564	0.940789	0.875204	13424/214952/56350/235661/102774/11778/11829	7
GO:0030522	GO:0030522	intracellular receptor signaling pathway	4/206	51/3425	0.368289	0.940789	0.875204	14228/12317/224903/18673	4
GO:1990138	GO:1990138	neuron projection extension	4/206	51/3425	0.368289	0.940789	0.875204	15519/67891/21960/16779	4
GO:0006626	GO:0006626	protein targeting to mitochondrion	3/206	36/3425	0.369428	0.940789	0.875204	15519/30059/15510	3
GO:0007369	GO:0007369	gastrulation	3/206	36/3425	0.369428	0.940789	0.875204	13382/14694/50493	3
GO:0007548	GO:0007548	sex differentiation	3/206	36/3425	0.369428	0.940789	0.875204	14228/56449/97165	3
GO:0042445	GO:0042445	hormone metabolic process	3/206	36/3425	0.369428	0.940789	0.875204	77974/224903/22139	3
GO:0045185	GO:0045185	maintenance of protein location	3/206	36/3425	0.369428	0.940789	0.875204	15277/102774/14828	3
GO:0062013	GO:0062013	positive regulation of small molecule metabolic process	3/206	36/3425	0.369428	0.940789	0.875204	16952/15289/12894	3
GO:1990542	GO:1990542	mitochondrial transmembrane transport	3/206	36/3425	0.369428	0.940789	0.875204	78830/74143/15510	3
GO:0051338	GO:0051338	regulation of transferase activity	11/206	161/3425	0.374949	0.940789	0.875204	19087/100732/15519/22248/12461/65019/53379/12464/100503670/15312/18673	11
GO:0002682	GO:0002682	regulation of immune system process	13/206	193/3425	0.376294	0.940789	0.875204	16952/15519/15289/12505/17089/20910/12317/15354/232345/97165/15510/13211/18673	13
GO:1901215	GO:1901215	negative regulation of neuron death	5/206	67/3425	0.377036	0.940789	0.875204	15191/14694/20910/13807/15510	5
GO:0016071	GO:0016071	mRNA metabolic process	18/206	274/3425	0.381967	0.940789	0.875204	11792/230908/16549/66441/19652/20823/53379/98758/15384/28000/224903/101943/19655/81898/76936/320632/192196/13211	18
GO:0002791	GO:0002791	regulation of peptide secretion	4/206	52/3425	0.382273	0.940789	0.875204	230908/71764/18641/12894	4
GO:0042180	GO:0042180	cellular ketone metabolic process	4/206	52/3425	0.382273	0.940789	0.875204	16952/14194/109801/12894	4
GO:0048024	GO:0048024	regulation of mRNA splicing, via spliceosome	4/206	52/3425	0.382273	0.940789	0.875204	19652/53379/28000/19655	4
GO:0051099	GO:0051099	positive regulation of binding	4/206	52/3425	0.382273	0.940789	0.875204	100732/15289/97165/13211	4
GO:0090276	GO:0090276	regulation of peptide hormone secretion	4/206	52/3425	0.382273	0.940789	0.875204	230908/71764/18641/12894	4
GO:0006397	GO:0006397	mRNA processing	15/206	226/3425	0.383328	0.940789	0.875204	230908/16549/66441/19652/53379/98758/28000/224903/101943/19655/81898/76936/320632/192196/13211	15
GO:0002832	GO:0002832	negative regulation of response to biotic stimulus	2/206	22/3425	0.385181	0.940789	0.875204	17089/232345	2
GO:0014013	GO:0014013	regulation of gliogenesis	2/206	22/3425	0.385181	0.940789	0.875204	14580/28000	2
GO:0021761	GO:0021761	limbic system development	2/206	22/3425	0.385181	0.940789	0.875204	102774/22627	2
GO:0032781	GO:0032781	positive regulation of ATP-dependent activity	2/206	22/3425	0.385181	0.940789	0.875204	108671/13211	2
GO:0032890	GO:0032890	regulation of organic acid transport	2/206	22/3425	0.385181	0.940789	0.875204	216739/20910	2
GO:0048754	GO:0048754	branching morphogenesis of an epithelial tube	2/206	22/3425	0.385181	0.940789	0.875204	12826/12505	2
GO:0140115	GO:0140115	export across plasma membrane	2/206	22/3425	0.385181	0.940789	0.875204	19739/22627	2
GO:1900182	GO:1900182	positive regulation of protein localization to nucleus	2/206	22/3425	0.385181	0.940789	0.875204	230908/76936	2
GO:1902017	GO:1902017	regulation of cilium assembly	2/206	22/3425	0.385181	0.940789	0.875204	230872/102774	2
GO:0006865	GO:0006865	amino acid transport	3/206	37/3425	0.386157	0.940789	0.875204	14580/20910/78830	3
GO:0010950	GO:0010950	positive regulation of endopeptidase activity	3/206	37/3425	0.386157	0.940789	0.875204	15289/14694/15510	3
GO:0016573	GO:0016573	histone acetylation	3/206	37/3425	0.386157	0.940789	0.875204	110052/101943/81898	3
GO:0035967	GO:0035967	cellular response to topologically incorrect protein	3/206	37/3425	0.386157	0.940789	0.875204	193740/14828/15510	3
GO:0072331	GO:0072331	signal transduction by p53 class mediator	3/206	37/3425	0.386157	0.940789	0.875204	12505/65019/100503670	3
GO:0072384	GO:0072384	organelle transport along microtubule	3/206	37/3425	0.386157	0.940789	0.875204	13424/214952/11778	3
GO:0050790	GO:0050790	regulation of catalytic activity	24/206	372/3425	0.387975	0.940789	0.875204	19739/19087/16952/100732/15519/14685/15289/12505/22248/14694/12461/65019/53379/102774/232345/97165/17992/53972/12464/100503670/15312/15510/13211/18673	24
GO:0010817	GO:0010817	regulation of hormone levels	8/206	115/3425	0.388058	0.940789	0.875204	16952/77974/230908/71764/18641/224903/12894/22139	8
GO:0045321	GO:0045321	leukocyte activation	8/206	115/3425	0.388058	0.940789	0.875204	16952/15519/15289/12505/20910/15354/15510/18673	8
GO:0031327	GO:0031327	negative regulation of cellular biosynthetic process	18/206	275/3425	0.388134	0.940789	0.875204	15289/50709/230908/50708/16549/15191/56449/17089/14694/12317/65019/18813/53379/12417/97165/15384/13211/18673	18
GO:0045934	GO:0045934	negative regulation of nucleobase-containing compound metabolic process	18/206	275/3425	0.388134	0.940789	0.875204	80838/15289/50709/230908/50708/15191/56449/17089/12317/65019/18813/53379/12417/97165/15384/72416/13211/18673	18
GO:0051050	GO:0051050	positive regulation of transport	18/206	275/3425	0.388134	0.940789	0.875204	22157/19739/16952/80838/216739/13424/12215/230908/71764/17089/14694/20910/12317/67979/17992/76936/22627/13211	18
GO:0060548	GO:0060548	negative regulation of cell death	17/206	259/3425	0.38887	0.940789	0.875204	193740/12301/114230/12505/15191/56449/14694/20910/216134/109801/74143/18813/97165/13807/14828/15510/18673	17
GO:0016567	GO:0016567	protein ubiquitination	9/206	131/3425	0.38948	0.940789	0.875204	15519/22201/75717/78294/14694/65019/28000/14828/100503670	9
GO:0061024	GO:0061024	membrane organization	16/206	243/3425	0.389526	0.940789	0.875204	11304/16952/15277/15519/16906/11749/214952/230908/23970/20910/76614/20333/74143/11778/30059/11938	16
GO:0009914	GO:0009914	hormone transport	6/206	84/3425	0.393416	0.940789	0.875204	16952/230908/71764/18641/12894/22139	6
GO:0045893	GO:0045893	positive regulation of DNA-templated transcription	17/206	260/3425	0.395229	0.940789	0.875204	100732/110052/11792/15289/15191/17089/12951/216443/97165/15384/224903/101943/19655/81898/21399/13211/18673	17
GO:1902680	GO:1902680	positive regulation of RNA biosynthetic process	17/206	260/3425	0.395229	0.940789	0.875204	100732/110052/11792/15289/15191/17089/12951/216443/97165/15384/224903/101943/19655/81898/21399/13211/18673	17
GO:1903508	GO:1903508	positive regulation of nucleic acid-templated transcription	17/206	260/3425	0.395229	0.940789	0.875204	100732/110052/11792/15289/15191/17089/12951/216443/97165/15384/224903/101943/19655/81898/21399/13211/18673	17
GO:0050900	GO:0050900	leukocyte migration	4/206	53/3425	0.396225	0.940789	0.875204	16952/15289/12215/12317	4
GO:0090087	GO:0090087	regulation of peptide transport	4/206	53/3425	0.396225	0.940789	0.875204	230908/71764/18641/12894	4
GO:0016049	GO:0016049	cell growth	8/206	116/3425	0.397458	0.940789	0.875204	15519/12505/67891/14694/21960/15193/16779/18673	8
GO:1902115	GO:1902115	regulation of organelle assembly	5/206	69/3425	0.401495	0.940789	0.875204	193740/230872/13424/20333/102774	5
GO:0001764	GO:0001764	neuron migration	3/206	38/3425	0.402782	0.940789	0.875204	21974/102774/22627	3
GO:0010952	GO:0010952	positive regulation of peptidase activity	3/206	38/3425	0.402782	0.940789	0.875204	15289/14694/15510	3
GO:0034614	GO:0034614	cellular response to reactive oxygen species	3/206	38/3425	0.402782	0.940789	0.875204	16952/11792/14694	3
GO:0043491	GO:0043491	protein kinase B signaling	3/206	38/3425	0.402782	0.940789	0.875204	15519/14694/18673	3
GO:0071216	GO:0071216	cellular response to biotic stimulus	3/206	38/3425	0.402782	0.940789	0.875204	15289/24061/14828	3
GO:0099072	GO:0099072	regulation of postsynaptic membrane neurotransmitter receptor levels	3/206	38/3425	0.402782	0.940789	0.875204	67979/11772/22627	3
GO:0009306	GO:0009306	protein secretion	7/206	101/3425	0.406054	0.940789	0.875204	16952/12215/230908/71764/18641/12894/11764	7
GO:0035592	GO:0035592	establishment of protein localization to extracellular region	7/206	101/3425	0.406054	0.940789	0.875204	16952/12215/230908/71764/18641/12894/11764	7
GO:0071692	GO:0071692	protein localization to extracellular region	7/206	101/3425	0.406054	0.940789	0.875204	16952/12215/230908/71764/18641/12894/11764	7
GO:0048589	GO:0048589	developmental growth	11/206	165/3425	0.406662	0.940789	0.875204	16952/15519/11749/18746/67891/56449/21960/15193/102774/16779/19944	11
GO:0001935	GO:0001935	endothelial cell proliferation	2/206	23/3425	0.406896	0.940789	0.875204	15289/97165	2
GO:0006289	GO:0006289	nucleotide-excision repair	2/206	23/3425	0.406896	0.940789	0.875204	15289/15312	2
GO:0006304	GO:0006304	DNA modification	2/206	23/3425	0.406896	0.940789	0.875204	11792/15384	2
GO:0007224	GO:0007224	smoothened signaling pathway	2/206	23/3425	0.406896	0.940789	0.875204	56350/14694	2
GO:0031397	GO:0031397	negative regulation of protein ubiquitination	2/206	23/3425	0.406896	0.940789	0.875204	65019/100503670	2
GO:0043038	GO:0043038	amino acid activation	2/206	23/3425	0.406896	0.940789	0.875204	66590/216443	2
GO:0043039	GO:0043039	tRNA aminoacylation	2/206	23/3425	0.406896	0.940789	0.875204	66590/216443	2
GO:0051783	GO:0051783	regulation of nuclear division	2/206	23/3425	0.406896	0.940789	0.875204	235661/12317	2
GO:0065002	GO:0065002	intracellular protein transmembrane transport	2/206	23/3425	0.406896	0.940789	0.875204	14828/15510	2
GO:0070918	GO:0070918	small regulatory ncRNA processing	2/206	23/3425	0.406896	0.940789	0.875204	19652/53379	2
GO:0072583	GO:0072583	clathrin-dependent endocytosis	2/206	23/3425	0.406896	0.940789	0.875204	22248/11772	2
GO:1903201	GO:1903201	regulation of oxidative stress-induced cell death	2/206	23/3425	0.406896	0.940789	0.875204	14694/18453	2
GO:0030163	GO:0030163	protein catabolic process	17/206	262/3425	0.407981	0.940789	0.875204	14580/193740/15519/22201/75717/78294/14694/19173/20333/12317/65019/28000/19072/14828/101943/100503670/18673	17
GO:0051239	GO:0051239	regulation of multicellular organismal process	31/206	490/3425	0.408446	0.940789	0.875204	14580/12827/16952/15277/15519/15289/11749/13424/12215/12505/18746/14194/16549/18655/67891/56449/11947/12317/21960/19126/74143/102774/15354/97165/28000/14828/11829/11938/15510/13211/18673	31
GO:0008654	GO:0008654	phospholipid biosynthetic process	4/206	54/3425	0.410128	0.940789	0.875204	15926/28169/216739/74596	4
GO:0034250	GO:0034250	positive regulation of cellular amide metabolic process	4/206	54/3425	0.410128	0.940789	0.875204	18746/19652/100503670/13211	4
GO:0030072	GO:0030072	peptide hormone secretion	5/206	70/3425	0.413693	0.940789	0.875204	16952/230908/71764/18641/12894	5
GO:0010638	GO:0010638	positive regulation of organelle organization	11/206	166/3425	0.414616	0.940789	0.875204	16952/230872/13424/12466/12461/12465/74143/53379/102774/12462/12464	11
GO:0050804	GO:0050804	modulation of chemical synaptic transmission	10/206	150/3425	0.415388	0.940789	0.875204	14580/19087/23970/214111/12307/225644/20910/21960/67979/11938	10
GO:0018205	GO:0018205	peptidyl-lysine modification	6/206	86/3425	0.415436	0.940789	0.875204	110052/50709/50708/14194/101943/81898	6
GO:0062197	GO:0062197	cellular response to chemical stress	6/206	86/3425	0.415436	0.940789	0.875204	16952/11792/56449/14694/18453/11938	6
GO:0006475	GO:0006475	internal protein amino acid acetylation	3/206	39/3425	0.419279	0.940789	0.875204	110052/101943/81898	3
GO:0018393	GO:0018393	internal peptidyl-lysine acetylation	3/206	39/3425	0.419279	0.940789	0.875204	110052/101943/81898	3
GO:0046928	GO:0046928	regulation of neurotransmitter secretion	3/206	39/3425	0.419279	0.940789	0.875204	225644/20910/11938	3
GO:0071695	GO:0071695	anatomical structure maturation	3/206	39/3425	0.419279	0.940789	0.875204	333329/13382/74143	3
GO:1903034	GO:1903034	regulation of response to wounding	3/206	39/3425	0.419279	0.940789	0.875204	16952/15289/21960	3
GO:0099177	GO:0099177	regulation of trans-synaptic signaling	10/206	151/3425	0.423746	0.940789	0.875204	14580/19087/23970/214111/12307/225644/20910/21960/67979/11938	10
GO:0071363	GO:0071363	cellular response to growth factor stimulus	8/206	119/3425	0.425664	0.940789	0.875204	12827/16952/12505/14694/235661/14718/216443/14828	8
GO:0002790	GO:0002790	peptide secretion	5/206	71/3425	0.425855	0.940789	0.875204	16952/230908/71764/18641/12894	5
GO:0031503	GO:0031503	protein-containing complex localization	5/206	71/3425	0.425855	0.940789	0.875204	16906/14228/56350/67979/11772	5
GO:0034599	GO:0034599	cellular response to oxidative stress	5/206	71/3425	0.425855	0.940789	0.875204	16952/11792/14694/18453/11938	5
GO:0022402	GO:0022402	cell cycle process	17/206	265/3425	0.427171	0.940789	0.875204	193740/16952/100732/230872/11792/16906/13424/56350/22248/21974/24061/235661/12317/65019/102774/28000/13006	17
GO:0006611	GO:0006611	protein export from nucleus	2/206	24/3425	0.428236	0.940789	0.875204	12317/22627	2
GO:0015800	GO:0015800	acidic amino acid transport	2/206	24/3425	0.428236	0.940789	0.875204	20910/78830	2
GO:0017015	GO:0017015	regulation of transforming growth factor beta receptor signaling pathway	2/206	24/3425	0.428236	0.940789	0.875204	14718/14828	2
GO:0017156	GO:0017156	calcium-ion regulated exocytosis	2/206	24/3425	0.428236	0.940789	0.875204	20910/11938	2
GO:0033138	GO:0033138	positive regulation of peptidyl-serine phosphorylation	2/206	24/3425	0.428236	0.940789	0.875204	15519/12505	2
GO:0071346	GO:0071346	cellular response to interferon-gamma	2/206	24/3425	0.428236	0.940789	0.875204	20910/11829	2
GO:0071806	GO:0071806	protein transmembrane transport	2/206	24/3425	0.428236	0.940789	0.875204	14828/15510	2
GO:0106106	GO:0106106	cold-induced thermogenesis	2/206	24/3425	0.428236	0.940789	0.875204	13424/14194	2
GO:0120161	GO:0120161	regulation of cold-induced thermogenesis	2/206	24/3425	0.428236	0.940789	0.875204	13424/14194	2
GO:1900407	GO:1900407	regulation of cellular response to oxidative stress	2/206	24/3425	0.428236	0.940789	0.875204	14694/18453	2
GO:1901983	GO:1901983	regulation of protein acetylation	2/206	24/3425	0.428236	0.940789	0.875204	110052/81898	2
GO:1903051	GO:1903051	negative regulation of proteolysis involved in protein catabolic process	2/206	24/3425	0.428236	0.940789	0.875204	65019/100503670	2
GO:1903844	GO:1903844	regulation of cellular response to transforming growth factor beta stimulus	2/206	24/3425	0.428236	0.940789	0.875204	14718/14828	2
GO:2000781	GO:2000781	positive regulation of double-strand break repair	2/206	24/3425	0.428236	0.940789	0.875204	14194/15193	2
GO:1901137	GO:1901137	carbohydrate derivative biosynthetic process	12/206	184/3425	0.428924	0.940789	0.875204	14919/104112/216739/13382/18746/227197/66945/11947/71679/67273/23959/18597	12
GO:0060284	GO:0060284	regulation of cell development	8/206	120/3425	0.435052	0.940789	0.875204	14580/67891/12317/18453/21960/74143/97165/28000	8
GO:0002764	GO:0002764	immune response-regulating signaling pathway	3/206	40/3425	0.435625	0.940789	0.875204	15289/15510/18673	3
GO:0007009	GO:0007009	plasma membrane organization	3/206	40/3425	0.435625	0.940789	0.875204	11749/23970/11938	3
GO:0021543	GO:0021543	pallium development	3/206	40/3425	0.435625	0.940789	0.875204	75717/102774/22627	3
GO:0031333	GO:0031333	negative regulation of protein-containing complex assembly	4/206	56/3425	0.437726	0.940789	0.875204	15289/14228/20910/102774	4
GO:0070507	GO:0070507	regulation of microtubule cytoskeleton organization	4/206	56/3425	0.437726	0.940789	0.875204	193740/100732/13424/14228	4
GO:0052548	GO:0052548	regulation of endopeptidase activity	5/206	72/3425	0.437971	0.940789	0.875204	15289/12505/14694/232345/15510	5
GO:0099111	GO:0099111	microtubule-based transport	5/206	72/3425	0.437971	0.940789	0.875204	13424/214952/56350/11778/11829	5
GO:0010564	GO:0010564	regulation of cell cycle process	10/206	153/3425	0.440453	0.940789	0.875204	193740/16952/11792/16906/13424/235661/12317/65019/102774/28000	10
GO:0070848	GO:0070848	response to growth factor	8/206	121/3425	0.444425	0.940789	0.875204	12827/16952/12505/14694/235661/14718/216443/14828	8
GO:0010720	GO:0010720	positive regulation of cell development	6/206	89/3425	0.448292	0.940789	0.875204	14580/67891/12317/18453/74143/28000	6
GO:0006998	GO:0006998	nuclear envelope organization	2/206	25/3425	0.449168	0.940789	0.875204	16906/230908	2
GO:0008652	GO:0008652	cellular amino acid biosynthetic process	2/206	25/3425	0.449168	0.940789	0.875204	11898/14718	2
GO:0046328	GO:0046328	regulation of JNK cascade	2/206	25/3425	0.449168	0.940789	0.875204	16906/15289	2
GO:0051101	GO:0051101	regulation of DNA binding	2/206	25/3425	0.449168	0.940789	0.875204	15289/97165	2
GO:0061001	GO:0061001	regulation of dendritic spine morphogenesis	2/206	25/3425	0.449168	0.940789	0.875204	74143/53972	2
GO:0022603	GO:0022603	regulation of anatomical structure morphogenesis	13/206	203/3425	0.449228	0.940789	0.875204	12827/16952/15277/15289/12505/18746/18655/67891/12317/18453/21960/74143/53972	13
GO:0006355	GO:0006355	regulation of DNA-templated transcription	30/206	482/3425	0.449524	0.940789	0.875204	100732/110052/11792/15289/50709/50708/16549/15191/56449/17089/12317/12951/109801/65019/15193/18813/53379/15354/12417/216443/97165/15384/224903/101943/15312/19655/81898/21399/13211/18673	30
GO:0098813	GO:0098813	nuclear chromosome segregation	5/206	73/3425	0.450031	0.940789	0.875204	13424/21974/24061/235661/13006	5
GO:0051301	GO:0051301	cell division	9/206	138/3425	0.451238	0.940789	0.875204	100732/21969/13424/56350/22248/24061/235661/102774/13006	9
GO:0006399	GO:0006399	tRNA metabolic process	4/206	57/3425	0.451393	0.940789	0.875204	28088/66590/20823/216443	4
GO:0021700	GO:0021700	developmental maturation	4/206	57/3425	0.451393	0.940789	0.875204	333329/13382/20910/74143	4
GO:0031396	GO:0031396	regulation of protein ubiquitination	4/206	57/3425	0.451393	0.940789	0.875204	15519/65019/14828/100503670	4
GO:2001234	GO:2001234	negative regulation of apoptotic signaling pathway	4/206	57/3425	0.451393	0.940789	0.875204	12505/56449/74143/97165	4
GO:0016571	GO:0016571	histone methylation	3/206	41/3425	0.451799	0.940789	0.875204	50709/50708/14194	3
GO:0061640	GO:0061640	cytoskeleton-dependent cytokinesis	3/206	41/3425	0.451799	0.940789	0.875204	56350/22248/102774	3
GO:0120034	GO:0120034	positive regulation of plasma membrane bounded cell projection assembly	3/206	41/3425	0.451799	0.940789	0.875204	230872/22240/102774	3
GO:0016032	GO:0016032	viral process	7/206	106/3425	0.456416	0.940789	0.875204	12215/230908/21974/18453/20823/13211/18673	7
GO:0042176	GO:0042176	regulation of protein catabolic process	7/206	106/3425	0.456416	0.940789	0.875204	14580/193740/15519/14694/20333/101943/18673	7
GO:1901652	GO:1901652	response to peptide	7/206	106/3425	0.456416	0.940789	0.875204	16952/12301/18746/65019/74143/216443/11938	7
GO:0051129	GO:0051129	negative regulation of cellular component organization	13/206	204/3425	0.456529	0.940789	0.875204	14580/15289/22240/14228/23970/22248/20910/235661/20333/21960/74143/102774/53972	13
GO:0000280	GO:0000280	nuclear division	6/206	90/3425	0.459166	0.940789	0.875204	193740/21974/24061/235661/12317/13006	6
GO:0001667	GO:0001667	ameboidal-type cell migration	6/206	90/3425	0.459166	0.940789	0.875204	16952/15289/11749/12215/11947/12317	6
GO:2001233	GO:2001233	regulation of apoptotic signaling pathway	6/206	90/3425	0.459166	0.940789	0.875204	12505/56449/14694/18453/74143/97165	6
GO:0015833	GO:0015833	peptide transport	5/206	74/3425	0.462024	0.940789	0.875204	16952/230908/71764/18641/12894	5
GO:0034976	GO:0034976	response to endoplasmic reticulum stress	5/206	74/3425	0.462024	0.940789	0.875204	12304/12317/18453/74143/14828	5
GO:0000272	GO:0000272	polysaccharide catabolic process	1/206	3425-10-01	0.462674	0.940789	0.875204	15289	1
GO:0000413	GO:0000413	protein peptidyl-prolyl isomerization	1/206	3425-10-01	0.462674	0.940789	0.875204	14228	1
GO:0000768	GO:0000768	syncytium formation by plasma membrane fusion	1/206	3425-10-01	0.462674	0.940789	0.875204	12505	1
GO:0005980	GO:0005980	glycogen catabolic process	1/206	3425-10-01	0.462674	0.940789	0.875204	15289	1
GO:0006767	GO:0006767	water-soluble vitamin metabolic process	1/206	3425-10-01	0.462674	0.940789	0.875204	216134	1
GO:0007616	GO:0007616	long-term memory	1/206	3425-10-01	0.462674	0.940789	0.875204	12307	1
GO:0009163	GO:0009163	nucleoside biosynthetic process	1/206	3425-10-01	0.462674	0.940789	0.875204	23959	1
GO:0009251	GO:0009251	glucan catabolic process	1/206	3425-10-01	0.462674	0.940789	0.875204	15289	1
GO:0009395	GO:0009395	phospholipid catabolic process	1/206	3425-10-01	0.462674	0.940789	0.875204	15926	1
GO:0009409	GO:0009409	response to cold	1/206	3425-10-01	0.462674	0.940789	0.875204	19652	1
GO:0009799	GO:0009799	specification of symmetry	1/206	3425-10-01	0.462674	0.940789	0.875204	11764	1
GO:0009855	GO:0009855	determination of bilateral symmetry	1/206	3425-10-01	0.462674	0.940789	0.875204	11764	1
GO:0010155	GO:0010155	regulation of proton transport	1/206	3425-10-01	0.462674	0.940789	0.875204	17992	1
GO:0010518	GO:0010518	positive regulation of phospholipase activity	1/206	3425-10-01	0.462674	0.940789	0.875204	18673	1
GO:0010596	GO:0010596	negative regulation of endothelial cell migration	1/206	3425-10-01	0.462674	0.940789	0.875204	15289	1
GO:0016064	GO:0016064	immunoglobulin mediated immune response	1/206	3425-10-01	0.462674	0.940789	0.875204	15510	1
GO:0016447	GO:0016447	somatic recombination of immunoglobulin gene segments	1/206	3425-10-01	0.462674	0.940789	0.875204	15510	1
GO:0019724	GO:0019724	B cell mediated immunity	1/206	3425-10-01	0.462674	0.940789	0.875204	15510	1
GO:0019934	GO:0019934	cGMP-mediated signaling	1/206	3425-10-01	0.462674	0.940789	0.875204	14919	1
GO:0021591	GO:0021591	ventricular system development	1/206	3425-10-01	0.462674	0.940789	0.875204	102774	1
GO:0021675	GO:0021675	nerve development	1/206	3425-10-01	0.462674	0.940789	0.875204	333329	1
GO:0021799	GO:0021799	cerebral cortex radially oriented cell migration	1/206	3425-10-01	0.462674	0.940789	0.875204	75717	1
GO:0030490	GO:0030490	maturation of SSU-rRNA	1/206	3425-10-01	0.462674	0.940789	0.875204	20116	1
GO:0031016	GO:0031016	pancreas development	1/206	3425-10-01	0.462674	0.940789	0.875204	16952	1
GO:0032469	GO:0032469	endoplasmic reticulum calcium ion homeostasis	1/206	3425-10-01	0.462674	0.940789	0.875204	11938	1
GO:0032623	GO:0032623	interleukin-2 production	1/206	3425-10-01	0.462674	0.940789	0.875204	16952	1
GO:0032941	GO:0032941	secretion by tissue	1/206	3425-10-01	0.462674	0.940789	0.875204	11829	1
GO:0032963	GO:0032963	collagen metabolic process	1/206	3425-10-01	0.462674	0.940789	0.875204	14718	1
GO:0033137	GO:0033137	negative regulation of peptidyl-serine phosphorylation	1/206	3425-10-01	0.462674	0.940789	0.875204	14694	1
GO:0034204	GO:0034204	lipid translocation	1/206	3425-10-01	0.462674	0.940789	0.875204	11304	1
GO:0034404	GO:0034404	nucleobase-containing small molecule biosynthetic process	1/206	3425-10-01	0.462674	0.940789	0.875204	23959	1
GO:0034453	GO:0034453	microtubule anchoring	1/206	3425-10-01	0.462674	0.940789	0.875204	102774	1
GO:0034643	GO:0034643	establishment of mitochondrion localization, microtubule-mediated	1/206	3425-10-01	0.462674	0.940789	0.875204	214952	1
GO:0035794	GO:0035794	positive regulation of mitochondrial membrane permeability	1/206	3425-10-01	0.462674	0.940789	0.875204	214952	1
GO:0036475	GO:0036475	neuron death in response to oxidative stress	1/206	3425-10-01	0.462674	0.940789	0.875204	14694	1
GO:0040018	GO:0040018	positive regulation of multicellular organism growth	1/206	3425-10-01	0.462674	0.940789	0.875204	102774	1
GO:0042149	GO:0042149	cellular response to glucose starvation	1/206	3425-10-01	0.462674	0.940789	0.875204	14828	1
GO:0042307	GO:0042307	positive regulation of protein import into nucleus	1/206	3425-10-01	0.462674	0.940789	0.875204	230908	1
GO:0042407	GO:0042407	cristae formation	1/206	3425-10-01	0.462674	0.940789	0.875204	76614	1
GO:0044247	GO:0044247	cellular polysaccharide catabolic process	1/206	3425-10-01	0.462674	0.940789	0.875204	15289	1
GO:0045109	GO:0045109	intermediate filament organization	1/206	3425-10-01	0.462674	0.940789	0.875204	14580	1
GO:0046039	GO:0046039	GTP metabolic process	1/206	3425-10-01	0.462674	0.940789	0.875204	74143	1
GO:0046185	GO:0046185	aldehyde catabolic process	1/206	3425-10-01	0.462674	0.940789	0.875204	109801	1
GO:0046676	GO:0046676	negative regulation of insulin secretion	1/206	3425-10-01	0.462674	0.940789	0.875204	18641	1
GO:0046827	GO:0046827	positive regulation of protein export from nucleus	1/206	3425-10-01	0.462674	0.940789	0.875204	22627	1
GO:0047497	GO:0047497	mitochondrion transport along microtubule	1/206	3425-10-01	0.462674	0.940789	0.875204	214952	1
GO:0048013	GO:0048013	ephrin receptor signaling pathway	1/206	3425-10-01	0.462674	0.940789	0.875204	53972	1
GO:0051654	GO:0051654	establishment of mitochondrion localization	1/206	3425-10-01	0.462674	0.940789	0.875204	214952	1
GO:0060632	GO:0060632	regulation of microtubule-based movement	1/206	3425-10-01	0.462674	0.940789	0.875204	102774	1
GO:0070296	GO:0070296	sarcoplasmic reticulum calcium ion transport	1/206	3425-10-01	0.462674	0.940789	0.875204	11938	1
GO:0070873	GO:0070873	regulation of glycogen metabolic process	1/206	3425-10-01	0.462674	0.940789	0.875204	15289	1
GO:0071539	GO:0071539	protein localization to centrosome	1/206	3425-10-01	0.462674	0.940789	0.875204	102774	1
GO:0097035	GO:0097035	regulation of membrane lipid distribution	1/206	3425-10-01	0.462674	0.940789	0.875204	11304	1
GO:0140253	GO:0140253	cell-cell fusion	1/206	3425-10-01	0.462674	0.940789	0.875204	12505	1
GO:0140747	GO:0140747	regulation of ncRNA transcription	1/206	3425-10-01	0.462674	0.940789	0.875204	216443	1
GO:1900151	GO:1900151	regulation of nuclear-transcribed mRNA catabolic process, deadenylation-dependent decay	1/206	3425-10-01	0.462674	0.940789	0.875204	13211	1
GO:1901659	GO:1901659	glycosyl compound biosynthetic process	1/206	3425-10-01	0.462674	0.940789	0.875204	23959	1
GO:1902686	GO:1902686	mitochondrial outer membrane permeabilization involved in programmed cell death	1/206	3425-10-01	0.462674	0.940789	0.875204	214952	1
GO:1902855	GO:1902855	regulation of non-motile cilium assembly	1/206	3425-10-01	0.462674	0.940789	0.875204	102774	1
GO:1902883	GO:1902883	negative regulation of response to oxidative stress	1/206	3425-10-01	0.462674	0.940789	0.875204	14694	1
GO:1904923	GO:1904923	regulation of autophagy of mitochondrion in response to mitochondrial depolarization	1/206	3425-10-01	0.462674	0.940789	0.875204	15277	1
GO:1904925	GO:1904925	positive regulation of autophagy of mitochondrion in response to mitochondrial depolarization	1/206	3425-10-01	0.462674	0.940789	0.875204	15277	1
GO:1905168	GO:1905168	positive regulation of double-strand break repair via homologous recombination	1/206	3425-10-01	0.462674	0.940789	0.875204	15193	1
GO:1990089	GO:1990089	response to nerve growth factor	1/206	3425-10-01	0.462674	0.940789	0.875204	235661	1
GO:1990090	GO:1990090	cellular response to nerve growth factor stimulus	1/206	3425-10-01	0.462674	0.940789	0.875204	235661	1
GO:0006302	GO:0006302	double-strand break repair	4/206	58/3425	0.464953	0.940789	0.875204	110052/14194/15193/28000	4
GO:0045860	GO:0045860	positive regulation of protein kinase activity	4/206	58/3425	0.464953	0.940789	0.875204	100732/15519/22248/18673	4
GO:0006508	GO:0006508	proteolysis	23/206	370/3425	0.466701	0.940789	0.875204	193740/15289/22201/13382/12505/75717/18655/78294/14694/67373/19173/12317/65019/232345/67003/28000/19072/104184/14828/101943/100503670/19655/15510	23
GO:0045637	GO:0045637	regulation of myeloid cell differentiation	3/206	42/3425	0.467783	0.940789	0.875204	15289/15354/97165	3
GO:0050714	GO:0050714	positive regulation of protein secretion	3/206	42/3425	0.467783	0.940789	0.875204	12215/230908/71764	3
GO:0051607	GO:0051607	defense response to virus	3/206	42/3425	0.467783	0.940789	0.875204	15519/13211/18673	3
GO:0071326	GO:0071326	cellular response to monosaccharide stimulus	3/206	42/3425	0.467783	0.940789	0.875204	71764/14694/11829	3
GO:0071331	GO:0071331	cellular response to hexose stimulus	3/206	42/3425	0.467783	0.940789	0.875204	71764/14694/11829	3
GO:0071333	GO:0071333	cellular response to glucose stimulus	3/206	42/3425	0.467783	0.940789	0.875204	71764/14694/11829	3
GO:0140546	GO:0140546	defense response to symbiont	3/206	42/3425	0.467783	0.940789	0.875204	15519/13211/18673	3
GO:0009896	GO:0009896	positive regulation of catabolic process	9/206	140/3425	0.468782	0.940789	0.875204	193740/15519/15289/230908/16549/14694/20333/12894/13211	9
GO:1903506	GO:1903506	regulation of nucleic acid-templated transcription	30/206	486/3425	0.469302	0.940789	0.875204	100732/110052/11792/15289/50709/50708/16549/15191/56449/17089/12317/12951/109801/65019/15193/18813/53379/15354/12417/216443/97165/15384/224903/101943/15312/19655/81898/21399/13211/18673	30
GO:2001141	GO:2001141	regulation of RNA biosynthetic process	30/206	486/3425	0.469302	0.940789	0.875204	100732/110052/11792/15289/50709/50708/16549/15191/56449/17089/12317/12951/109801/65019/15193/18813/53379/15354/12417/216443/97165/15384/224903/101943/15312/19655/81898/21399/13211/18673	30
GO:0001843	GO:0001843	neural tube closure	2/206	26/3425	0.469664	0.940789	0.875204	74143/102774	2
GO:0007254	GO:0007254	JNK cascade	2/206	26/3425	0.469664	0.940789	0.875204	16906/15289	2
GO:0010657	GO:0010657	muscle cell apoptotic process	2/206	26/3425	0.469664	0.940789	0.875204	14699/11938	2
GO:0014812	GO:0014812	muscle cell migration	2/206	26/3425	0.469664	0.940789	0.875204	16952/11792	2
GO:0031113	GO:0031113	regulation of microtubule polymerization	2/206	26/3425	0.469664	0.940789	0.875204	100732/14228	2
GO:0034341	GO:0034341	response to interferon-gamma	2/206	26/3425	0.469664	0.940789	0.875204	20910/11829	2
GO:0051205	GO:0051205	protein insertion into membrane	2/206	26/3425	0.469664	0.940789	0.875204	15519/30059	2
GO:0060606	GO:0060606	tube closure	2/206	26/3425	0.469664	0.940789	0.875204	74143/102774	2
GO:0071356	GO:0071356	cellular response to tumor necrosis factor	2/206	26/3425	0.469664	0.940789	0.875204	56449/13211	2
GO:1902882	GO:1902882	regulation of response to oxidative stress	2/206	26/3425	0.469664	0.940789	0.875204	14694/18453	2
GO:1903321	GO:1903321	negative regulation of protein modification by small protein conjugation or removal	2/206	26/3425	0.469664	0.940789	0.875204	65019/100503670	2
GO:0007059	GO:0007059	chromosome segregation	6/206	91/3425	0.46999	0.940789	0.875204	21969/13424/21974/24061/235661/13006	6
GO:0071396	GO:0071396	cellular response to lipid	6/206	91/3425	0.46999	0.940789	0.875204	16952/15289/14228/12317/224903/18673	6
GO:0002520	GO:0002520	immune system development	11/206	173/3425	0.470208	0.940789	0.875204	16952/15519/15289/12505/17089/109801/15354/97165/11772/21399/15510	11
GO:0051241	GO:0051241	negative regulation of multicellular organismal process	11/206	173/3425	0.470208	0.940789	0.875204	12827/16952/15289/12505/16549/18655/12317/21960/15354/11829/11938	11
GO:0051336	GO:0051336	regulation of hydrolase activity	13/206	206/3425	0.471102	0.940789	0.875204	19739/16952/14685/15289/12505/14694/102774/232345/97165/53972/100503670/15510/18673	13
GO:0010942	GO:0010942	positive regulation of cell death	9/206	141/3425	0.477516	0.940789	0.875204	16952/15289/16828/12505/14694/50493/11938/15510/18673	9
GO:2000058	GO:2000058	regulation of ubiquitin-dependent protein catabolic process	4/206	59/3425	0.478396	0.940789	0.875204	193740/14694/65019/100503670	4
GO:0030097	GO:0030097	hemopoiesis	10/206	158/3425	0.48199	0.940789	0.875204	16952/15519/15289/12505/17089/109801/15354/97165/11772/21399	10
GO:0018394	GO:0018394	peptidyl-lysine acetylation	3/206	43/3425	0.483559	0.940789	0.875204	110052/101943/81898	3
GO:0071322	GO:0071322	cellular response to carbohydrate stimulus	3/206	43/3425	0.483559	0.940789	0.875204	71764/14694/11829	3
GO:0071560	GO:0071560	cellular response to transforming growth factor beta stimulus	3/206	43/3425	0.483559	0.940789	0.875204	12827/14718/14828	3
GO:0030335	GO:0030335	positive regulation of cell migration	7/206	109/3425	0.486255	0.940789	0.875204	16952/15289/12215/11947/14694/12317/14828	7
GO:0000075	GO:0000075	cell cycle checkpoint signaling	2/206	27/3425	0.489701	0.940789	0.875204	235661/28000	2
GO:0001889	GO:0001889	liver development	2/206	27/3425	0.489701	0.940789	0.875204	16952/18746	2
GO:0006406	GO:0006406	mRNA export from nucleus	2/206	27/3425	0.489701	0.940789	0.875204	66441/53379	2
GO:0007613	GO:0007613	memory	2/206	27/3425	0.489701	0.940789	0.875204	12307/67979	2
GO:0014020	GO:0014020	primary neural tube formation	2/206	27/3425	0.489701	0.940789	0.875204	74143/102774	2
GO:0030516	GO:0030516	regulation of axon extension	2/206	27/3425	0.489701	0.940789	0.875204	67891/21960	2
GO:0032024	GO:0032024	positive regulation of insulin secretion	2/206	27/3425	0.489701	0.940789	0.875204	230908/71764	2
GO:1990845	GO:1990845	adaptive thermogenesis	2/206	27/3425	0.489701	0.940789	0.875204	13424/14194	2
GO:0051093	GO:0051093	negative regulation of developmental process	10/206	159/3425	0.490231	0.940789	0.875204	12827/16952/15289/12505/18655/56449/12317/21960/15354/53972	10
GO:0001558	GO:0001558	regulation of cell growth	6/206	93/3425	0.491458	0.940789	0.875204	12505/67891/14694/21960/15193/18673	6
GO:0031345	GO:0031345	negative regulation of cell projection organization	4/206	60/3425	0.491709	0.940789	0.875204	14580/22240/21960/53972	4
GO:0048284	GO:0048284	organelle fusion	4/206	60/3425	0.491709	0.940789	0.875204	16952/20910/20333/74143	4
GO:0071496	GO:0071496	cellular response to external stimulus	4/206	60/3425	0.491709	0.940789	0.875204	16828/14718/216443/14828	4
GO:0000278	GO:0000278	mitotic cell cycle	13/206	209/3425	0.492857	0.940789	0.875204	193740/16952/11792/16906/15289/13424/56350/22248/24061/235661/102774/13006/22627	13
GO:0043066	GO:0043066	negative regulation of apoptotic process	13/206	209/3425	0.492857	0.940789	0.875204	114230/12505/15191/56449/20910/216134/109801/74143/18813/97165/14828/15510/18673	13
GO:1903047	GO:1903047	mitotic cell cycle process	11/206	176/3425	0.493821	0.940789	0.875204	193740/16952/11792/16906/13424/56350/22248/24061/235661/102774/13006	11
GO:0000079	GO:0000079	regulation of cyclin-dependent protein serine/threonine kinase activity	1/206	3425-11-01	0.495086	0.940789	0.875204	100732	1
GO:0000096	GO:0000096	sulfur amino acid metabolic process	1/206	3425-11-01	0.495086	0.940789	0.875204	104184	1
GO:0002824	GO:0002824	positive regulation of adaptive immune response based on somatic recombination of immune receptors built from immunoglobulin superfamily domains	1/206	3425-11-01	0.495086	0.940789	0.875204	15510	1
GO:0006022	GO:0006022	aminoglycan metabolic process	1/206	3425-11-01	0.495086	0.940789	0.875204	12505	1
GO:0006896	GO:0006896	Golgi to vacuole transport	1/206	3425-11-01	0.495086	0.940789	0.875204	11778	1
GO:0006949	GO:0006949	syncytium formation	1/206	3425-11-01	0.495086	0.940789	0.875204	12505	1
GO:0007212	GO:0007212	dopamine receptor signaling pathway	1/206	3425-11-01	0.495086	0.940789	0.875204	19739	1
GO:0008038	GO:0008038	neuron recognition	1/206	3425-11-01	0.495086	0.940789	0.875204	12215	1
GO:0010676	GO:0010676	positive regulation of cellular carbohydrate metabolic process	1/206	3425-11-01	0.495086	0.940789	0.875204	15289	1
GO:0010823	GO:0010823	negative regulation of mitochondrion organization	1/206	3425-11-01	0.495086	0.940789	0.875204	74143	1
GO:0016242	GO:0016242	negative regulation of macroautophagy	1/206	3425-11-01	0.495086	0.940789	0.875204	20333	1
GO:0016445	GO:0016445	somatic diversification of immunoglobulins	1/206	3425-11-01	0.495086	0.940789	0.875204	15510	1
GO:0030203	GO:0030203	glycosaminoglycan metabolic process	1/206	3425-11-01	0.495086	0.940789	0.875204	12505	1
GO:0030219	GO:0030219	megakaryocyte differentiation	1/206	3425-11-01	0.495086	0.940789	0.875204	97165	1
GO:0030593	GO:0030593	neutrophil chemotaxis	1/206	3425-11-01	0.495086	0.940789	0.875204	12215	1
GO:0035640	GO:0035640	exploration behavior	1/206	3425-11-01	0.495086	0.940789	0.875204	21960	1
GO:0036474	GO:0036474	cell death in response to hydrogen peroxide	1/206	3425-11-01	0.495086	0.940789	0.875204	14694	1
GO:0042551	GO:0042551	neuron maturation	1/206	3425-11-01	0.495086	0.940789	0.875204	74143	1
GO:0043516	GO:0043516	regulation of DNA damage response, signal transduction by p53 class mediator	1/206	3425-11-01	0.495086	0.940789	0.875204	12505	1
GO:0043966	GO:0043966	histone H3 acetylation	1/206	3425-11-01	0.495086	0.940789	0.875204	101943	1
GO:0051353	GO:0051353	positive regulation of oxidoreductase activity	1/206	3425-11-01	0.495086	0.940789	0.875204	17992	1
GO:0051457	GO:0051457	maintenance of protein location in nucleus	1/206	3425-11-01	0.495086	0.940789	0.875204	102774	1
GO:0060760	GO:0060760	positive regulation of response to cytokine stimulus	1/206	3425-11-01	0.495086	0.940789	0.875204	13211	1
GO:0061515	GO:0061515	myeloid cell development	1/206	3425-11-01	0.495086	0.940789	0.875204	17089	1
GO:0062125	GO:0062125	regulation of mitochondrial gene expression	1/206	3425-11-01	0.495086	0.940789	0.875204	72416	1
GO:0071347	GO:0071347	cellular response to interleukin-1	1/206	3425-11-01	0.495086	0.940789	0.875204	19655	1
GO:0071364	GO:0071364	cellular response to epidermal growth factor stimulus	1/206	3425-11-01	0.495086	0.940789	0.875204	216443	1
GO:0086004	GO:0086004	regulation of cardiac muscle cell contraction	1/206	3425-11-01	0.495086	0.940789	0.875204	11938	1
GO:0090199	GO:0090199	regulation of release of cytochrome c from mitochondria	1/206	3425-11-01	0.495086	0.940789	0.875204	74143	1
GO:0098780	GO:0098780	response to mitochondrial depolarisation	1/206	3425-11-01	0.495086	0.940789	0.875204	15277	1
GO:0099601	GO:0099601	regulation of neurotransmitter receptor activity	1/206	3425-11-01	0.495086	0.940789	0.875204	19739	1
GO:1901568	GO:1901568	fatty acid derivative metabolic process	1/206	3425-11-01	0.495086	0.940789	0.875204	216739	1
GO:1901673	GO:1901673	regulation of mitotic spindle assembly	1/206	3425-11-01	0.495086	0.940789	0.875204	193740	1
GO:1901798	GO:1901798	positive regulation of signal transduction by p53 class mediator	1/206	3425-11-01	0.495086	0.940789	0.875204	65019	1
GO:1902116	GO:1902116	negative regulation of organelle assembly	1/206	3425-11-01	0.495086	0.940789	0.875204	20333	1
GO:1902229	GO:1902229	regulation of intrinsic apoptotic signaling pathway in response to DNA damage	1/206	3425-11-01	0.495086	0.940789	0.875204	12505	1
GO:1903053	GO:1903053	regulation of extracellular matrix organization	1/206	3425-11-01	0.495086	0.940789	0.875204	16779	1
GO:1903307	GO:1903307	positive regulation of regulated secretory pathway	1/206	3425-11-01	0.495086	0.940789	0.875204	20910	1
GO:1905508	GO:1905508	protein localization to microtubule organizing center	1/206	3425-11-01	0.495086	0.940789	0.875204	102774	1
GO:1905710	GO:1905710	positive regulation of membrane permeability	1/206	3425-11-01	0.495086	0.940789	0.875204	214952	1
GO:2000369	GO:2000369	regulation of clathrin-dependent endocytosis	1/206	3425-11-01	0.495086	0.940789	0.875204	22248	1
GO:0007281	GO:0007281	germ cell development	3/206	44/3425	0.499112	0.940789	0.875204	13382/102774/97165	3
GO:0043524	GO:0043524	negative regulation of neuron apoptotic process	3/206	44/3425	0.499112	0.940789	0.875204	15191/20910/15510	3
GO:0071559	GO:0071559	response to transforming growth factor beta	3/206	44/3425	0.499112	0.940789	0.875204	12827/14718/14828	3
GO:0021537	GO:0021537	telencephalon development	4/206	61/3425	0.504881	0.940789	0.875204	75717/21960/102774/22627	4
GO:0043543	GO:0043543	protein acylation	4/206	61/3425	0.504881	0.940789	0.875204	110052/13382/101943/81898	4
GO:0031331	GO:0031331	positive regulation of cellular catabolic process	7/206	111/3425	0.505896	0.940789	0.875204	193740/15289/230908/16549/14694/12894/13211	7
GO:0098655	GO:0098655	cation transmembrane transport	10/206	161/3425	0.506621	0.940789	0.875204	19739/12788/333329/214111/11947/74143/17992/11964/11938/22627	10
GO:0006811	GO:0006811	ion transport	19/206	311/3425	0.508437	0.940789	0.875204	14580/19739/12788/19674/333329/16952/11749/14228/214111/11947/20910/71679/78830/74143/17992/67863/11964/11938/22627	19
GO:0042060	GO:0042060	wound healing	5/206	78/3425	0.509161	0.940789	0.875204	16952/15289/11749/12505/20910	5
GO:0052547	GO:0052547	regulation of peptidase activity	5/206	78/3425	0.509161	0.940789	0.875204	15289/12505/14694/232345/15510	5
GO:0062012	GO:0062012	regulation of small molecule metabolic process	5/206	78/3425	0.509161	0.940789	0.875204	16952/15289/14194/12894/107029	5
GO:0097193	GO:0097193	intrinsic apoptotic signaling pathway	5/206	78/3425	0.509161	0.940789	0.875204	12505/56449/14694/18453/74143	5
GO:0001659	GO:0001659	temperature homeostasis	2/206	28/3425	0.509259	0.940789	0.875204	13424/14194	2
GO:0001841	GO:0001841	neural tube formation	2/206	28/3425	0.509259	0.940789	0.875204	74143/102774	2
GO:0030433	GO:0030433	ubiquitin-dependent ERAD pathway	2/206	28/3425	0.509259	0.940789	0.875204	12317/14828	2
GO:0032091	GO:0032091	negative regulation of protein binding	2/206	28/3425	0.509259	0.940789	0.875204	14694/11938	2
GO:0061008	GO:0061008	hepaticobiliary system development	2/206	28/3425	0.509259	0.940789	0.875204	16952/18746	2
GO:0061138	GO:0061138	morphogenesis of a branching epithelium	2/206	28/3425	0.509259	0.940789	0.875204	12826/12505	2
GO:0016477	GO:0016477	cell migration	18/206	295/3425	0.512351	0.940789	0.875204	16952/11792/15289/11749/22240/12215/12505/75717/21974/11947/14694/12317/21960/102774/16779/97165/14828/22627	18
GO:0006935	GO:0006935	chemotaxis	6/206	95/3425	0.512643	0.940789	0.875204	16952/15289/12215/12317/16779/97165	6
GO:0007346	GO:0007346	regulation of mitotic cell cycle	6/206	95/3425	0.512643	0.940789	0.875204	16952/11792/16906/15289/235661/22627	6
GO:0050767	GO:0050767	regulation of neurogenesis	6/206	95/3425	0.512643	0.940789	0.875204	14580/67891/21960/74143/97165/28000	6
GO:0045444	GO:0045444	fat cell differentiation	3/206	45/3425	0.514427	0.940789	0.875204	319845/102774/74596	3
GO:0048259	GO:0048259	regulation of receptor-mediated endocytosis	3/206	45/3425	0.514427	0.940789	0.875204	80838/22248/67979	3
GO:0006913	GO:0006913	nucleocytoplasmic transport	7/206	112/3425	0.515626	0.940789	0.875204	230908/66441/12317/20823/53379/22627/13211	7
GO:0051169	GO:0051169	nuclear transport	7/206	112/3425	0.515626	0.940789	0.875204	230908/66441/12317/20823/53379/22627/13211	7
GO:0000819	GO:0000819	sister chromatid segregation	4/206	62/3425	0.517902	0.940789	0.875204	21974/24061/235661/13006	4
GO:0006260	GO:0006260	DNA replication	4/206	62/3425	0.517902	0.940789	0.875204	21969/12301/13006/13211	4
GO:0051651	GO:0051651	maintenance of location in cell	4/206	62/3425	0.517902	0.940789	0.875204	15277/11749/102774/14828	4
GO:0070482	GO:0070482	response to oxygen levels	4/206	62/3425	0.517902	0.940789	0.875204	14699/18655/18453/11964	4
GO:0008610	GO:0008610	lipid biosynthetic process	8/206	129/3425	0.518268	0.940789	0.875204	16952/15926/28169/104112/216739/72017/28000/74596	8
GO:0042886	GO:0042886	amide transport	5/206	79/3425	0.520696	0.940789	0.875204	16952/230908/71764/18641/12894	5
GO:0043434	GO:0043434	response to peptide hormone	6/206	96/3425	0.523114	0.940789	0.875204	16952/12301/18746/74143/216443/11938	6
GO:0051222	GO:0051222	positive regulation of protein transport	6/206	96/3425	0.523114	0.940789	0.875204	12215/230908/71764/14694/76936/22627	6
GO:0016570	GO:0016570	histone modification	7/206	113/3425	0.525289	0.940789	0.875204	110052/50709/50708/14194/101943/81898/18673	7
GO:0001504	GO:0001504	neurotransmitter uptake	1/206	3425-12-01	0.525553	0.940789	0.875204	14580	1
GO:0002708	GO:0002708	positive regulation of lymphocyte mediated immunity	1/206	3425-12-01	0.525553	0.940789	0.875204	15510	1
GO:0002931	GO:0002931	response to ischemia	1/206	3425-12-01	0.525553	0.940789	0.875204	15277	1
GO:0003073	GO:0003073	regulation of systemic arterial blood pressure	1/206	3425-12-01	0.525553	0.940789	0.875204	102774	1
GO:0006144	GO:0006144	purine nucleobase metabolic process	1/206	3425-12-01	0.525553	0.940789	0.875204	22139	1
GO:0006692	GO:0006692	prostanoid metabolic process	1/206	3425-12-01	0.525553	0.940789	0.875204	16952	1
GO:0006693	GO:0006693	prostaglandin metabolic process	1/206	3425-12-01	0.525553	0.940789	0.875204	16952	1
GO:0007405	GO:0007405	neuroblast proliferation	1/206	3425-12-01	0.525553	0.940789	0.875204	216739	1
GO:0008090	GO:0008090	retrograde axonal transport	1/206	3425-12-01	0.525553	0.940789	0.875204	13424	1
GO:0009081	GO:0009081	branched-chain amino acid metabolic process	1/206	3425-12-01	0.525553	0.940789	0.875204	13382	1
GO:0009083	GO:0009083	branched-chain amino acid catabolic process	1/206	3425-12-01	0.525553	0.940789	0.875204	13382	1
GO:0010586	GO:0010586	miRNA metabolic process	1/206	3425-12-01	0.525553	0.940789	0.875204	16549	1
GO:0014044	GO:0014044	Schwann cell development	1/206	3425-12-01	0.525553	0.940789	0.875204	16779	1
GO:0014912	GO:0014912	negative regulation of smooth muscle cell migration	1/206	3425-12-01	0.525553	0.940789	0.875204	11792	1
GO:0016556	GO:0016556	mRNA modification	1/206	3425-12-01	0.525553	0.940789	0.875204	15384	1
GO:0021795	GO:0021795	cerebral cortex cell migration	1/206	3425-12-01	0.525553	0.940789	0.875204	75717	1
GO:0031638	GO:0031638	zymogen activation	1/206	3425-12-01	0.525553	0.940789	0.875204	18655	1
GO:0032147	GO:0032147	activation of protein kinase activity	1/206	3425-12-01	0.525553	0.940789	0.875204	18673	1
GO:0032228	GO:0032228	regulation of synaptic transmission, GABAergic	1/206	3425-12-01	0.525553	0.940789	0.875204	20910	1
GO:0032881	GO:0032881	regulation of polysaccharide metabolic process	1/206	3425-12-01	0.525553	0.940789	0.875204	15289	1
GO:0034113	GO:0034113	heterotypic cell-cell adhesion	1/206	3425-12-01	0.525553	0.940789	0.875204	12505	1
GO:0035459	GO:0035459	vesicle cargo loading	1/206	3425-12-01	0.525553	0.940789	0.875204	11778	1
GO:0035493	GO:0035493	SNARE complex assembly	1/206	3425-12-01	0.525553	0.940789	0.875204	20910	1
GO:0042771	GO:0042771	intrinsic apoptotic signaling pathway in response to DNA damage by p53 class mediator	1/206	3425-12-01	0.525553	0.940789	0.875204	12505	1
GO:0045646	GO:0045646	regulation of erythrocyte differentiation	1/206	3425-12-01	0.525553	0.940789	0.875204	97165	1
GO:0045687	GO:0045687	positive regulation of glial cell differentiation	1/206	3425-12-01	0.525553	0.940789	0.875204	28000	1
GO:0045744	GO:0045744	negative regulation of G protein-coupled receptor signaling pathway	1/206	3425-12-01	0.525553	0.940789	0.875204	20215	1
GO:0048146	GO:0048146	positive regulation of fibroblast proliferation	1/206	3425-12-01	0.525553	0.940789	0.875204	13211	1
GO:0048261	GO:0048261	negative regulation of receptor-mediated endocytosis	1/206	3425-12-01	0.525553	0.940789	0.875204	22248	1
GO:0050771	GO:0050771	negative regulation of axonogenesis	1/206	3425-12-01	0.525553	0.940789	0.875204	21960	1
GO:0051898	GO:0051898	negative regulation of protein kinase B signaling	1/206	3425-12-01	0.525553	0.940789	0.875204	14694	1
GO:0060964	GO:0060964	regulation of miRNA-mediated gene silencing	1/206	3425-12-01	0.525553	0.940789	0.875204	13211	1
GO:0061003	GO:0061003	positive regulation of dendritic spine morphogenesis	1/206	3425-12-01	0.525553	0.940789	0.875204	74143	1
GO:0070227	GO:0070227	lymphocyte apoptotic process	1/206	3425-12-01	0.525553	0.940789	0.875204	12505	1
GO:0070265	GO:0070265	necrotic cell death	1/206	3425-12-01	0.525553	0.940789	0.875204	56449	1
GO:0070849	GO:0070849	response to epidermal growth factor	1/206	3425-12-01	0.525553	0.940789	0.875204	216443	1
GO:0072091	GO:0072091	regulation of stem cell proliferation	1/206	3425-12-01	0.525553	0.940789	0.875204	97165	1
GO:0086009	GO:0086009	membrane repolarization	1/206	3425-12-01	0.525553	0.940789	0.875204	22627	1
GO:0089718	GO:0089718	amino acid import across plasma membrane	1/206	3425-12-01	0.525553	0.940789	0.875204	14580	1
GO:0097006	GO:0097006	regulation of plasma lipoprotein particle levels	1/206	3425-12-01	0.525553	0.940789	0.875204	16549	1
GO:1901020	GO:1901020	negative regulation of calcium ion transmembrane transporter activity	1/206	3425-12-01	0.525553	0.940789	0.875204	22627	1
GO:1902041	GO:1902041	regulation of extrinsic apoptotic signaling pathway via death domain receptors	1/206	3425-12-01	0.525553	0.940789	0.875204	97165	1
GO:1902108	GO:1902108	regulation of mitochondrial membrane permeability involved in apoptotic process	1/206	3425-12-01	0.525553	0.940789	0.875204	214952	1
GO:1902475	GO:1902475	L-alpha-amino acid transmembrane transport	1/206	3425-12-01	0.525553	0.940789	0.875204	78830	1
GO:1904029	GO:1904029	regulation of cyclin-dependent protein kinase activity	1/206	3425-12-01	0.525553	0.940789	0.875204	100732	1
GO:2000273	GO:2000273	positive regulation of signaling receptor activity	1/206	3425-12-01	0.525553	0.940789	0.875204	19739	1
GO:2000819	GO:2000819	regulation of nucleotide-excision repair	1/206	3425-12-01	0.525553	0.940789	0.875204	15289	1
GO:0060341	GO:0060341	regulation of cellular localization	19/206	314/3425	0.526388	0.940789	0.875204	16952/230872/15519/13424/12215/230908/71764/12466/14694/12461/12465/12462/70335/18641/12464/12894/76936/22627/13211	19
GO:0021782	GO:0021782	glial cell development	2/206	29/3425	0.528324	0.940789	0.875204	14580/16779	2
GO:0042177	GO:0042177	negative regulation of protein catabolic process	2/206	29/3425	0.528324	0.940789	0.875204	101943/18673	2
GO:0048469	GO:0048469	cell maturation	2/206	29/3425	0.528324	0.940789	0.875204	13382/74143	2
GO:0055076	GO:0055076	transition metal ion homeostasis	2/206	29/3425	0.528324	0.940789	0.875204	66388/11964	2
GO:0060997	GO:0060997	dendritic spine morphogenesis	2/206	29/3425	0.528324	0.940789	0.875204	74143/53972	2
GO:0099518	GO:0099518	vesicle cytoskeletal trafficking	2/206	29/3425	0.528324	0.940789	0.875204	13424/11778	2
GO:0002443	GO:0002443	leukocyte mediated immunity	3/206	46/3425	0.529491	0.940789	0.875204	15289/20910/15510	3
GO:0031623	GO:0031623	receptor internalization	3/206	46/3425	0.529491	0.940789	0.875204	20215/67979/11772	3
GO:0040029	GO:0040029	epigenetic regulation of gene expression	3/206	46/3425	0.529491	0.940789	0.875204	16906/15289/12417	3
GO:0043467	GO:0043467	regulation of generation of precursor metabolites and energy	3/206	46/3425	0.529491	0.940789	0.875204	15289/52637/17992	3
GO:0046822	GO:0046822	regulation of nucleocytoplasmic transport	3/206	46/3425	0.529491	0.940789	0.875204	230908/22627/13211	3
GO:0030336	GO:0030336	negative regulation of cell migration	4/206	63/3425	0.530764	0.940789	0.875204	11792/15289/22240/12317	4
GO:0046879	GO:0046879	hormone secretion	5/206	80/3425	0.532115	0.940789	0.875204	16952/230908/71764/18641/12894	5
GO:0051235	GO:0051235	maintenance of location	5/206	80/3425	0.532115	0.940789	0.875204	15277/11749/102774/14828/74596	5
GO:0072359	GO:0072359	circulatory system development	12/206	198/3425	0.534221	0.940789	0.875204	19881/12826/12827/16952/15277/12301/15289/12215/18746/18655/11947/11764	12
GO:0043069	GO:0043069	negative regulation of programmed cell death	13/206	215/3425	0.535772	0.940789	0.875204	114230/12505/15191/56449/20910/216134/109801/74143/18813/97165/14828/15510/18673	13
GO:0006897	GO:0006897	endocytosis	10/206	165/3425	0.538946	0.940789	0.875204	22157/20215/80838/12505/23970/22248/11947/67979/11778/11772	10
GO:0048732	GO:0048732	gland development	4/206	64/3425	0.543457	0.940789	0.875204	16952/14228/12505/18746	4
GO:0098656	GO:0098656	anion transmembrane transport	3/206	47/3425	0.544295	0.940789	0.875204	14580/78830/67863	3
GO:0048609	GO:0048609	multicellular organismal reproductive process	7/206	115/3425	0.544397	0.940789	0.875204	16952/80838/12215/13382/56449/102774/97165	7
GO:2000147	GO:2000147	positive regulation of cell motility	7/206	115/3425	0.544397	0.940789	0.875204	16952/15289/12215/11947/14694/12317/14828	7
GO:0051049	GO:0051049	regulation of transport	29/206	485/3425	0.546488	0.940789	0.875204	14580/22157/19739/19674/16952/80838/15277/15289/216739/13424/12215/230908/23970/71764/22248/225644/17089/14694/20910/12317/67979/70335/18641/17992/12894/76936/11938/22627/13211	29
GO:0001838	GO:0001838	embryonic epithelial tube formation	2/206	30/3425	0.546883	0.940789	0.875204	74143/102774	2
GO:0002449	GO:0002449	lymphocyte mediated immunity	2/206	30/3425	0.546883	0.940789	0.875204	15289/15510	2
GO:0006893	GO:0006893	Golgi to plasma membrane transport	2/206	30/3425	0.546883	0.940789	0.875204	56350/14694	2
GO:0008033	GO:0008033	tRNA processing	2/206	30/3425	0.546883	0.940789	0.875204	28088/20823	2
GO:0010257	GO:0010257	NADH dehydrogenase complex assembly	2/206	30/3425	0.546883	0.940789	0.875204	227197/67273	2
GO:0032981	GO:0032981	mitochondrial respiratory chain complex I assembly	2/206	30/3425	0.546883	0.940789	0.875204	227197/67273	2
GO:0036473	GO:0036473	cell death in response to oxidative stress	2/206	30/3425	0.546883	0.940789	0.875204	14694/18453	2
GO:0043462	GO:0043462	regulation of ATP-dependent activity	2/206	30/3425	0.546883	0.940789	0.875204	108671/13211	2
GO:0061041	GO:0061041	regulation of wound healing	2/206	30/3425	0.546883	0.940789	0.875204	16952/15289	2
GO:0061387	GO:0061387	regulation of extent of cell growth	2/206	30/3425	0.546883	0.940789	0.875204	67891/21960	2
GO:0072175	GO:0072175	epithelial tube formation	2/206	30/3425	0.546883	0.940789	0.875204	74143/102774	2
GO:0098930	GO:0098930	axonal transport	2/206	30/3425	0.546883	0.940789	0.875204	13424/11778	2
GO:0048534	GO:0048534	hematopoietic or lymphoid organ development	10/206	166/3425	0.546916	0.940789	0.875204	16952/15519/15289/12505/17089/109801/15354/97165/11772/21399	10
GO:0051098	GO:0051098	regulation of binding	6/206	99/3425	0.553977	0.940789	0.875204	100732/15289/14694/97165/11938/13211	6
GO:0000002	GO:0000002	mitochondrial genome maintenance	1/206	13/3425	0.554189	0.940789	0.875204	74143	1
GO:0002011	GO:0002011	morphogenesis of an epithelial sheet	1/206	13/3425	0.554189	0.940789	0.875204	12505	1
GO:0002753	GO:0002753	cytoplasmic pattern recognition receptor signaling pathway	1/206	13/3425	0.554189	0.940789	0.875204	18673	1
GO:0009069	GO:0009069	serine family amino acid metabolic process	1/206	13/3425	0.554189	0.940789	0.875204	50493	1
GO:0010633	GO:0010633	negative regulation of epithelial cell migration	1/206	13/3425	0.554189	0.940789	0.875204	15289	1
GO:0014037	GO:0014037	Schwann cell differentiation	1/206	13/3425	0.554189	0.940789	0.875204	16779	1
GO:0015718	GO:0015718	monocarboxylic acid transport	1/206	13/3425	0.554189	0.940789	0.875204	16952	1
GO:0021955	GO:0021955	central nervous system neuron axonogenesis	1/206	13/3425	0.554189	0.940789	0.875204	15519	1
GO:0030520	GO:0030520	intracellular estrogen receptor signaling pathway	1/206	13/3425	0.554189	0.940789	0.875204	224903	1
GO:0031057	GO:0031057	negative regulation of histone modification	1/206	13/3425	0.554189	0.940789	0.875204	14194	1
GO:0035019	GO:0035019	somatic stem cell population maintenance	1/206	13/3425	0.554189	0.940789	0.875204	24061	1
GO:0035308	GO:0035308	negative regulation of protein dephosphorylation	1/206	13/3425	0.554189	0.940789	0.875204	22627	1
GO:0043299	GO:0043299	leukocyte degranulation	1/206	13/3425	0.554189	0.940789	0.875204	20910	1
GO:0045070	GO:0045070	positive regulation of viral genome replication	1/206	13/3425	0.554189	0.940789	0.875204	21974	1
GO:0045665	GO:0045665	negative regulation of neuron differentiation	1/206	13/3425	0.554189	0.940789	0.875204	12317	1
GO:0045911	GO:0045911	positive regulation of DNA recombination	1/206	13/3425	0.554189	0.940789	0.875204	15193	1
GO:0045920	GO:0045920	negative regulation of exocytosis	1/206	13/3425	0.554189	0.940789	0.875204	16952	1
GO:0051123	GO:0051123	RNA polymerase II preinitiation complex assembly	1/206	13/3425	0.554189	0.940789	0.875204	15289	1
GO:0051156	GO:0051156	glucose 6-phosphate metabolic process	1/206	13/3425	0.554189	0.940789	0.875204	15277	1
GO:0051955	GO:0051955	regulation of amino acid transport	1/206	13/3425	0.554189	0.940789	0.875204	20910	1
GO:0060147	GO:0060147	regulation of post-transcriptional gene silencing	1/206	13/3425	0.554189	0.940789	0.875204	13211	1
GO:0060193	GO:0060193	positive regulation of lipase activity	1/206	13/3425	0.554189	0.940789	0.875204	18673	1
GO:0060260	GO:0060260	regulation of transcription initiation by RNA polymerase II	1/206	13/3425	0.554189	0.940789	0.875204	15289	1
GO:0070897	GO:0070897	transcription preinitiation complex assembly	1/206	13/3425	0.554189	0.940789	0.875204	15289	1
GO:0071470	GO:0071470	cellular response to osmotic stress	1/206	13/3425	0.554189	0.940789	0.875204	56449	1
GO:0090075	GO:0090075	relaxation of muscle	1/206	13/3425	0.554189	0.940789	0.875204	11938	1
GO:0090100	GO:0090100	positive regulation of transmembrane receptor protein serine/threonine kinase signaling pathway	1/206	13/3425	0.554189	0.940789	0.875204	14718	1
GO:1900368	GO:1900368	regulation of post-transcriptional gene silencing by RNA	1/206	13/3425	0.554189	0.940789	0.875204	13211	1
GO:1903115	GO:1903115	regulation of actin filament-based movement	1/206	13/3425	0.554189	0.940789	0.875204	11938	1
GO:1903793	GO:1903793	positive regulation of anion transport	1/206	13/3425	0.554189	0.940789	0.875204	20910	1
GO:0032446	GO:0032446	protein modification by small protein conjugation	9/206	150/3425	0.554342	0.940789	0.875204	15519/22201/75717/78294/14694/65019/28000/14828/100503670	9
GO:0006066	GO:0006066	alcohol metabolic process	5/206	82/3425	0.554585	0.940789	0.875204	77974/15926/14718/15929/22139	5
GO:0006836	GO:0006836	neurotransmitter transport	5/206	82/3425	0.554585	0.940789	0.875204	14580/225644/20910/64176/11938	5
GO:0022604	GO:0022604	regulation of cell morphogenesis	5/206	82/3425	0.554585	0.940789	0.875204	16952/12505/12317/18453/74143	5
GO:0045732	GO:0045732	positive regulation of protein catabolic process	4/206	65/3425	0.555975	0.940789	0.875204	193740/15519/14694/20333	4
GO:2000146	GO:2000146	negative regulation of cell motility	4/206	65/3425	0.555975	0.940789	0.875204	11792/15289/22240/12317	4
GO:0000302	GO:0000302	response to reactive oxygen species	3/206	48/3425	0.558827	0.940789	0.875204	16952/11792/14694	3
GO:0001666	GO:0001666	response to hypoxia	3/206	48/3425	0.558827	0.940789	0.875204	14699/18655/18453	3
GO:0006997	GO:0006997	nucleus organization	3/206	48/3425	0.558827	0.940789	0.875204	16906/230908/97165	3
GO:0050793	GO:0050793	regulation of developmental process	28/206	471/3425	0.560073	0.940789	0.875204	14580/12827/193740/16952/15277/15519/15289/12505/18746/18655/67891/56449/12317/18453/21960/19126/74143/18813/102774/15354/16779/97165/11772/53972/28000/14828/15312/74596	28
GO:0007276	GO:0007276	gamete generation	6/206	100/3425	0.564064	0.940789	0.875204	80838/12215/13382/56449/102774/97165	6
GO:0002244	GO:0002244	hematopoietic progenitor cell differentiation	2/206	31/3425	0.564929	0.940789	0.875204	15289/11772	2
GO:0002440	GO:0002440	production of molecular mediator of immune response	2/206	31/3425	0.564929	0.940789	0.875204	15510/18673	2
GO:0031058	GO:0031058	positive regulation of histone modification	2/206	31/3425	0.564929	0.940789	0.875204	110052/81898	2
GO:0034612	GO:0034612	response to tumor necrosis factor	2/206	31/3425	0.564929	0.940789	0.875204	56449/13211	2
GO:0046785	GO:0046785	microtubule polymerization	2/206	31/3425	0.564929	0.940789	0.875204	100732/14228	2
GO:0048144	GO:0048144	fibroblast proliferation	2/206	31/3425	0.564929	0.940789	0.875204	19944/13211	2
GO:0051304	GO:0051304	chromosome separation	2/206	31/3425	0.564929	0.940789	0.875204	21974/235661	2
GO:0060998	GO:0060998	regulation of dendritic spine development	2/206	31/3425	0.564929	0.940789	0.875204	74143/53972	2
GO:0010648	GO:0010648	negative regulation of cell communication	16/206	270/3425	0.565507	0.940789	0.875204	20215/19739/12505/214111/243923/56449/14694/20910/12317/21960/74143/67979/97165/18641/14828/18673	16
GO:0046395	GO:0046395	carboxylic acid catabolic process	5/206	83/3425	0.565623	0.940789	0.875204	51793/13382/14718/104184/12894	5
GO:1901987	GO:1901987	regulation of cell cycle phase transition	5/206	83/3425	0.565623	0.940789	0.875204	16952/11792/16906/235661/28000	5
GO:1901700	GO:1901700	response to oxygen-containing compound	19/206	321/3425	0.567602	0.940789	0.875204	19739/12826/16952/77974/11792/12301/15289/14687/18746/71764/14694/65019/74143/216443/97165/18641/23959/11829/11938	19
GO:0032388	GO:0032388	positive regulation of intracellular transport	4/206	66/3425	0.568309	0.940789	0.875204	13424/230908/22627/13211	4
GO:0060560	GO:0060560	developmental growth involved in morphogenesis	4/206	66/3425	0.568309	0.940789	0.875204	15519/67891/21960/16779	4
GO:1901990	GO:1901990	regulation of mitotic cell cycle phase transition	4/206	66/3425	0.568309	0.940789	0.875204	16952/11792/16906/235661	4
GO:0031324	GO:0031324	negative regulation of cellular metabolic process	27/206	456/3425	0.568999	0.940789	0.875204	19087/80838/15277/15289/50709/230908/50708/14194/16549/15191/56449/17089/14694/20333/12317/65019/18813/53379/12417/97165/15384/100503670/72416/15510/22627/13211/18673	27
GO:0023057	GO:0023057	negative regulation of signaling	16/206	271/3425	0.571775	0.940789	0.875204	20215/19739/12505/214111/243923/56449/14694/20910/12317/21960/74143/67979/97165/18641/14828/18673	16
GO:0001934	GO:0001934	positive regulation of protein phosphorylation	7/206	118/3425	0.572452	0.940789	0.875204	100732/15519/15289/12505/22248/14694/18673	7
GO:0009615	GO:0009615	response to virus	3/206	49/3425	0.573079	0.940789	0.875204	15519/13211/18673	3
GO:0036293	GO:0036293	response to decreased oxygen levels	3/206	49/3425	0.573079	0.940789	0.875204	14699/18655/18453	3
GO:0048639	GO:0048639	positive regulation of developmental growth	3/206	49/3425	0.573079	0.940789	0.875204	67891/56449/102774	3
GO:0048729	GO:0048729	tissue morphogenesis	6/206	101/3425	0.574044	0.940789	0.875204	12826/12215/12505/74143/102774/50493	6
[truncated: 905 more rows]

## Sheet: CommonAgingSignature_DEGs
ID	logFC	logCPM	F	PValue	SYMBOL	ENSEMBL	EID	FDR
[truncated: 20,798 more rows]

## Sheet: GO_Enrichment_AgingDEGs
ID1	ID2	Description	GeneRatio	BgRatio	pvalue	p.adjust	qvalue	geneID	Count
[truncated: 6,063 more rows]
