# Supplementary material for: Genetic context modulates aging and degeneration in the murine retina
Source: Mol Neurodegener. 2025 Jan 20;20:8. doi: 10.1186/s13024-025-00800-9 (PMC11744848; doi:10.1186/s13024-025-00800-9)
Supplement: Supplementary file 11 — Supplementary Material 11. [file 13024_2025_800_MOESM11_ESM.xlsx]

## Sheet: STRING_Protein_4M_WSBvPigmented
	category	term	number_of_genes	number_of_genes_in_background	ncbiTaxonId	inputGenes	preferredNames	p_value	fdr	description
1	COMPARTMENTS	GOCC:1990204	23	96	10090	10090.ENSMUSP00000010007,10090.ENSMUSP00000014438,10090.ENSMUSP00000022062,10090.ENSMUSP00000022322,10090.ENSMUSP00000022480,10090.ENSMUSP00000023851,10090.ENSMUSP00000026743,10090.ENSMUSP00000027111,10090.ENSMUSP00000027478,10090.ENSMUSP00000028222,10090.ENSMUSP00000032882,10090.ENSMUSP00000033176,10090.ENSMUSP00000038069,10090.ENSMUSP00000039692,10090.ENSMUSP00000042967,10090.ENSMUSP00000056502…	Sdhb,Ndufa2,Sdha,Glud1,Ogdhl,Ndufa5,Uqcrc1,Ndufs1,Ndufa10,Hspa5,Ndufc2,Uqcrc2,H2-Ke6,Ndufa7,Ndufv1,Idh3g,Pfkm,Idh1,Dld,Gls,Ndufb2,Ndufa9,Nars	4.42e-07	0.00059	Oxidoreductase complex
2	COMPARTMENTS	GOCC:0005739	66	555	10090	10090.ENSMUSP00000000317,10090.ENSMUSP00000001242,10090.ENSMUSP00000005826,10090.ENSMUSP00000010007,10090.ENSMUSP00000011492,10090.ENSMUSP00000014438,10090.ENSMUSP00000016463,10090.ENSMUSP00000019226,10090.ENSMUSP00000019323,10090.ENSMUSP00000019514,10090.ENSMUSP00000020277,10090.ENSMUSP00000022062,10090.ENSMUSP00000022322,10090.ENSMUSP00000022480,10090.ENSMUSP00000023116,10090.ENSMUSP00000023851…	Ckmt1,Gatd3a,Cs,Sdhb,Acad9,Ndufa2,Slc25a5,Slc25a22,Mdh2,Calm3,Hkdc1,Sdha,Glud1,Ogdhl,Aco2,Ndufa5,Mrps23,Mrpl14,Hsp90ab1,Hspa9,Atp5b,Echs1,Uqcrc1,Ndufs1,Ndufa10,Hspa5,Pdia3,Chchd6,Ndufc2,Uqcrc2,Got2,Acat1,Pkm,Gsta4,Acaa2,H2-Ke6,Ndufa7,Aldh5a1,Apex1,Ndufv1,Hibch,Cpox,Idh3g,Prkca,Abat,Aldh7a1,Marc2,Prdx6,Akr7a5,Idh1,Coq7,Ak4,Prdx2,Dld,Rab7,Gls,Prdx1,Ndufb2,Hadha,Slc25a12,Hspa1b,Atpaf1,Cox4i1,Ndufa9,…	1.27e-06	0.00085	Mitochondrion
3	COMPARTMENTS	GOCC:0098803	17	60	10090	10090.ENSMUSP00000010007,10090.ENSMUSP00000014438,10090.ENSMUSP00000022062,10090.ENSMUSP00000023851,10090.ENSMUSP00000026743,10090.ENSMUSP00000027111,10090.ENSMUSP00000027478,10090.ENSMUSP00000032882,10090.ENSMUSP00000033176,10090.ENSMUSP00000039692,10090.ENSMUSP00000042967,10090.ENSMUSP00000059801,10090.ENSMUSP00000095316,10090.ENSMUSP00000118918,10090.ENSMUSP00000138019,10090.ENSMUSP00000144904…	Sdhb,Ndufa2,Sdha,Ndufa5,Uqcrc1,Ndufs1,Ndufa10,Ndufc2,Uqcrc2,Ndufa7,Ndufv1,Pfkm,Idh1,Ndufb2,Cox4i1,Ndufa9,Nars	2.22e-06	0.00099	Respiratory chain complex
4	COMPARTMENTS	GOCC:0005743	29	188	10090	10090.ENSMUSP00000000317,10090.ENSMUSP00000010007,10090.ENSMUSP00000014438,10090.ENSMUSP00000016463,10090.ENSMUSP00000019226,10090.ENSMUSP00000019323,10090.ENSMUSP00000022062,10090.ENSMUSP00000022322,10090.ENSMUSP00000023851,10090.ENSMUSP00000026459,10090.ENSMUSP00000026743,10090.ENSMUSP00000027111,10090.ENSMUSP00000027478,10090.ENSMUSP00000032172,10090.ENSMUSP00000032882,10090.ENSMUSP00000033176…	Ckmt1,Sdhb,Ndufa2,Slc25a5,Slc25a22,Mdh2,Sdha,Glud1,Ndufa5,Atp5b,Uqcrc1,Ndufs1,Ndufa10,Chchd6,Ndufc2,Uqcrc2,Got2,Acat1,Acaa2,Ndufa7,Ndufv1,Cpox,Marc2,Coq7,Ndufb2,Hadha,Slc25a12,Cox4i1,Ndufa9	3.51e-05	0.0094	Mitochondrial inner membrane
5	COMPARTMENTS	GOCC:0005746	14	56	10090	10090.ENSMUSP00000010007,10090.ENSMUSP00000014438,10090.ENSMUSP00000022062,10090.ENSMUSP00000023851,10090.ENSMUSP00000026743,10090.ENSMUSP00000027111,10090.ENSMUSP00000027478,10090.ENSMUSP00000032882,10090.ENSMUSP00000033176,10090.ENSMUSP00000039692,10090.ENSMUSP00000042967,10090.ENSMUSP00000118918,10090.ENSMUSP00000138019,10090.ENSMUSP00000144904	Sdhb,Ndufa2,Sdha,Ndufa5,Uqcrc1,Ndufs1,Ndufa10,Ndufc2,Uqcrc2,Ndufa7,Ndufv1,Ndufb2,Cox4i1,Ndufa9	5.81e-05	0.013	Mitochondrial respirasome
6	COMPARTMENTS	GOCC:1902495	19	98	10090	10090.ENSMUSP00000014438,10090.ENSMUSP00000019514,10090.ENSMUSP00000023851,10090.ENSMUSP00000026743,10090.ENSMUSP00000027111,10090.ENSMUSP00000027478,10090.ENSMUSP00000028222,10090.ENSMUSP00000028727,10090.ENSMUSP00000031423,10090.ENSMUSP00000032882,10090.ENSMUSP00000033176,10090.ENSMUSP00000039657,10090.ENSMUSP00000039692,10090.ENSMUSP00000042967,10090.ENSMUSP00000048857,10090.ENSMUSP00000084656…	Ndufa2,Calm3,Ndufa5,Uqcrc1,Ndufs1,Ndufa10,Hspa5,Snap25,Atp2a2,Ndufc2,Uqcrc2,Atp1a1,Ndufa7,Ndufv1,Calm2,Kcnip4,Ndufb2,Ndufa9,Calm1	6.18e-05	0.013	Transmembrane transporter complex
7	COMPARTMENTS	GOCC:1990351	21	117	10090	10090.ENSMUSP00000014438,10090.ENSMUSP00000019514,10090.ENSMUSP00000023851,10090.ENSMUSP00000026743,10090.ENSMUSP00000027111,10090.ENSMUSP00000027478,10090.ENSMUSP00000028222,10090.ENSMUSP00000028727,10090.ENSMUSP00000030398,10090.ENSMUSP00000031423,10090.ENSMUSP00000032476,10090.ENSMUSP00000032882,10090.ENSMUSP00000033176,10090.ENSMUSP00000039657,10090.ENSMUSP00000039692,10090.ENSMUSP00000042967…	Ndufa2,Calm3,Ndufa5,Uqcrc1,Ndufs1,Ndufa10,Hspa5,Snap25,Slc2a1,Atp2a2,Slc2a3,Ndufc2,Uqcrc2,Atp1a1,Ndufa7,Ndufv1,Calm2,Kcnip4,Ndufb2,Ndufa9,Calm1	6.82e-05	0.013	Transporter complex
8	COMPARTMENTS	GOCC:0005740	33	259	10090	10090.ENSMUSP00000000317,10090.ENSMUSP00000010007,10090.ENSMUSP00000011492,10090.ENSMUSP00000014438,10090.ENSMUSP00000016463,10090.ENSMUSP00000019226,10090.ENSMUSP00000019323,10090.ENSMUSP00000019514,10090.ENSMUSP00000022062,10090.ENSMUSP00000022322,10090.ENSMUSP00000023851,10090.ENSMUSP00000026459,10090.ENSMUSP00000026743,10090.ENSMUSP00000027111,10090.ENSMUSP00000027478,10090.ENSMUSP00000028683…	Ckmt1,Sdhb,Acad9,Ndufa2,Slc25a5,Slc25a22,Mdh2,Calm3,Sdha,Glud1,Ndufa5,Atp5b,Uqcrc1,Ndufs1,Ndufa10,Pdia3,Chchd6,Ndufc2,Uqcrc2,Got2,Acat1,Acaa2,H2-Ke6,Ndufa7,Ndufv1,Cpox,Marc2,Coq7,Ndufb2,Hadha,Slc25a12,Cox4i1,Ndufa9	0.00029	0.0365	Mitochondrial envelope
9	COMPARTMENTS	GOCC:0031966	31	237	10090	10090.ENSMUSP00000000317,10090.ENSMUSP00000010007,10090.ENSMUSP00000011492,10090.ENSMUSP00000014438,10090.ENSMUSP00000016463,10090.ENSMUSP00000019226,10090.ENSMUSP00000019323,10090.ENSMUSP00000019514,10090.ENSMUSP00000022062,10090.ENSMUSP00000022322,10090.ENSMUSP00000023851,10090.ENSMUSP00000026459,10090.ENSMUSP00000026743,10090.ENSMUSP00000027111,10090.ENSMUSP00000027478,10090.ENSMUSP00000032172…	Ckmt1,Sdhb,Acad9,Ndufa2,Slc25a5,Slc25a22,Mdh2,Calm3,Sdha,Glud1,Ndufa5,Atp5b,Uqcrc1,Ndufs1,Ndufa10,Chchd6,Ndufc2,Uqcrc2,Got2,Acat1,Acaa2,Ndufa7,Ndufv1,Cpox,Marc2,Coq7,Ndufb2,Hadha,Slc25a12,Cox4i1,Ndufa9	0.0003	0.0365	Mitochondrial membrane
10	COMPARTMENTS	GOCC:0034464	5	6	10090	10090.ENSMUSP00000026265,10090.ENSMUSP00000034206,10090.ENSMUSP00000055321,10090.ENSMUSP00000078148,10090.ENSMUSP00000122058	Bbs4,Bbs2,Bbs1,Ttc8,Bbs9	0.00027	0.0365	BBSome
11	COMPARTMENTS	GOCC:0045271	10	36	10090	10090.ENSMUSP00000014438,10090.ENSMUSP00000023851,10090.ENSMUSP00000027111,10090.ENSMUSP00000027478,10090.ENSMUSP00000032882,10090.ENSMUSP00000039692,10090.ENSMUSP00000042967,10090.ENSMUSP00000059801,10090.ENSMUSP00000118918,10090.ENSMUSP00000144904	Ndufa2,Ndufa5,Ndufs1,Ndufa10,Ndufc2,Ndufa7,Ndufv1,Pfkm,Ndufb2,Ndufa9	0.00033	0.0365	Respiratory chain complex I
12	COMPARTMENTS	GOCC:0005759	20	127	10090	10090.ENSMUSP00000005826,10090.ENSMUSP00000016463,10090.ENSMUSP00000019323,10090.ENSMUSP00000022322,10090.ENSMUSP00000022480,10090.ENSMUSP00000024486,10090.ENSMUSP00000024734,10090.ENSMUSP00000025217,10090.ENSMUSP00000026459,10090.ENSMUSP00000034547,10090.ENSMUSP00000037348,10090.ENSMUSP00000039692,10090.ENSMUSP00000056502,10090.ENSMUSP00000063548,10090.ENSMUSP00000102559,10090.ENSMUSP00000106481…	Cs,Slc25a5,Mdh2,Glud1,Ogdhl,Mrps23,Mrpl14,Hspa9,Atp5b,Acat1,Acaa2,Ndufa7,Idh3g,Abat,Ak4,Dld,Prdx1,Hadha,Hspa1b,Ndufa9	0.00048	0.0429	Mitochondrial matrix
13	Process	GO:0006091	36	191	10090	10090.ENSMUSP00000004378,10090.ENSMUSP00000005826,10090.ENSMUSP00000010007,10090.ENSMUSP00000011896,10090.ENSMUSP00000014438,10090.ENSMUSP00000019226,10090.ENSMUSP00000019323,10090.ENSMUSP00000020277,10090.ENSMUSP00000020522,10090.ENSMUSP00000022062,10090.ENSMUSP00000022480,10090.ENSMUSP00000023116,10090.ENSMUSP00000023851,10090.ENSMUSP00000026459,10090.ENSMUSP00000026743,10090.ENSMUSP00000027111…	Eno2,Cs,Sdhb,Pgam1,Ndufa2,Slc25a22,Mdh2,Hkdc1,Pfkl,Sdha,Ogdhl,Aco2,Ndufa5,Atp5b,Uqcrc1,Ndufs1,Ndufa10,Ndufc2,Uqcrc2,Acat1,Pkm,Ndufa7,Ndufv1,Pygm,Gpi1,Idh3g,Pfkm,4932438A13Rik,Idh1,Coq7,Dld,Ndufb2,Slc25a12,Tpi1,Cox4i1,Ndufa9	4.79e-08	0.00038	Generation of precursor metabolites and energy
14	Process	GO:0006082	43	302	10090	10090.ENSMUSP00000004378,10090.ENSMUSP00000005826,10090.ENSMUSP00000007255,10090.ENSMUSP00000010007,10090.ENSMUSP00000011055,10090.ENSMUSP00000011492,10090.ENSMUSP00000011896,10090.ENSMUSP00000019323,10090.ENSMUSP00000020277,10090.ENSMUSP00000020522,10090.ENSMUSP00000020957,10090.ENSMUSP00000022062,10090.ENSMUSP00000022322,10090.ENSMUSP00000022480,10090.ENSMUSP00000023116,10090.ENSMUSP00000026538…	Eno2,Cs,Ddah2,Sdhb,Apip,Acad9,Pgam1,Mdh2,Hkdc1,Pfkl,Adi1,Sdha,Glud1,Ogdhl,Aco2,Echs1,Scly,Mecp2,Got2,Acat1,Crabp1,Pkm,Acaa2,H2-Ke6,Aldh5a1,Pnp,Hacd3,Hibch,Gpi1,Idh3g,Rbp1,Pfkm,Abat,Marc2,Gad1,Idh1,Dld,Gls,Hadha,Slc25a12,Tpi1,Txnrd1,Nars	2.47e-06	0.0032	Organic acid metabolic process
15	Process	GO:0009060	23	101	10090	10090.ENSMUSP00000005826,10090.ENSMUSP00000010007,10090.ENSMUSP00000014438,10090.ENSMUSP00000019323,10090.ENSMUSP00000022062,10090.ENSMUSP00000022480,10090.ENSMUSP00000023116,10090.ENSMUSP00000023851,10090.ENSMUSP00000026459,10090.ENSMUSP00000026743,10090.ENSMUSP00000027111,10090.ENSMUSP00000027478,10090.ENSMUSP00000032882,10090.ENSMUSP00000033176,10090.ENSMUSP00000039692,10090.ENSMUSP00000042967…	Cs,Sdhb,Ndufa2,Mdh2,Sdha,Ogdhl,Aco2,Ndufa5,Atp5b,Uqcrc1,Ndufs1,Ndufa10,Ndufc2,Uqcrc2,Ndufa7,Ndufv1,Idh3g,Idh1,Coq7,Dld,Ndufb2,Cox4i1,Ndufa9	9.53e-07	0.0032	Aerobic respiration
16	Process	GO:0009150	30	176	10090	10090.ENSMUSP00000004378,10090.ENSMUSP00000005826,10090.ENSMUSP00000010007,10090.ENSMUSP00000011896,10090.ENSMUSP00000014438,10090.ENSMUSP00000020277,10090.ENSMUSP00000020522,10090.ENSMUSP00000022062,10090.ENSMUSP00000023851,10090.ENSMUSP00000026459,10090.ENSMUSP00000027111,10090.ENSMUSP00000027478,10090.ENSMUSP00000031160,10090.ENSMUSP00000032882,10090.ENSMUSP00000034547,10090.ENSMUSP00000034834…	Eno2,Cs,Sdhb,Pgam1,Ndufa2,Hkdc1,Pfkl,Sdha,Ndufa5,Atp5b,Ndufs1,Ndufa10,Paics,Ndufc2,Acat1,Pkm,Acaa2,Ndufa7,Ndufv1,Pnp,Gpi1,Pfkm,Ak1,Mpp5,Ak4,Dld,Ndufb2,Tpi1,Hspa1b,Ndufa9	4.43e-06	0.0032	Purine ribonucleotide metabolic process
17	Process	GO:0009205	24	111	10090	10090.ENSMUSP00000004378,10090.ENSMUSP00000010007,10090.ENSMUSP00000011896,10090.ENSMUSP00000014438,10090.ENSMUSP00000020277,10090.ENSMUSP00000020522,10090.ENSMUSP00000022062,10090.ENSMUSP00000023851,10090.ENSMUSP00000026459,10090.ENSMUSP00000027111,10090.ENSMUSP00000027478,10090.ENSMUSP00000032882,10090.ENSMUSP00000034834,10090.ENSMUSP00000039692,10090.ENSMUSP00000042967,10090.ENSMUSP00000043926…	Eno2,Sdhb,Pgam1,Ndufa2,Hkdc1,Pfkl,Sdha,Ndufa5,Atp5b,Ndufs1,Ndufa10,Ndufc2,Pkm,Ndufa7,Ndufv1,Pnp,Gpi1,Pfkm,Ak1,Ak4,Ndufb2,Tpi1,Hspa1b,Ndufa9	1.22e-06	0.0032	Purine ribonucleoside triphosphate metabolic process
18	Process	GO:0015980	28	144	10090	10090.ENSMUSP00000005826,10090.ENSMUSP00000010007,10090.ENSMUSP00000014438,10090.ENSMUSP00000019226,10090.ENSMUSP00000019323,10090.ENSMUSP00000022062,10090.ENSMUSP00000022480,10090.ENSMUSP00000023116,10090.ENSMUSP00000023851,10090.ENSMUSP00000026459,10090.ENSMUSP00000026743,10090.ENSMUSP00000027111,10090.ENSMUSP00000027478,10090.ENSMUSP00000032882,10090.ENSMUSP00000033176,10090.ENSMUSP00000039692…	Cs,Sdhb,Ndufa2,Slc25a22,Mdh2,Sdha,Ogdhl,Aco2,Ndufa5,Atp5b,Uqcrc1,Ndufs1,Ndufa10,Ndufc2,Uqcrc2,Ndufa7,Ndufv1,Pygm,Idh3g,Pfkm,4932438A13Rik,Idh1,Coq7,Dld,Ndufb2,Slc25a12,Cox4i1,Ndufa9	9.91e-07	0.0032	Energy derivation by oxidation of organic compounds
19	Process	GO:0043436	42	298	10090	10090.ENSMUSP00000004378,10090.ENSMUSP00000005826,10090.ENSMUSP00000007255,10090.ENSMUSP00000010007,10090.ENSMUSP00000011055,10090.ENSMUSP00000011492,10090.ENSMUSP00000011896,10090.ENSMUSP00000019323,10090.ENSMUSP00000020277,10090.ENSMUSP00000020522,10090.ENSMUSP00000020957,10090.ENSMUSP00000022062,10090.ENSMUSP00000022322,10090.ENSMUSP00000022480,10090.ENSMUSP00000023116,10090.ENSMUSP00000026538…	Eno2,Cs,Ddah2,Sdhb,Apip,Acad9,Pgam1,Mdh2,Hkdc1,Pfkl,Adi1,Sdha,Glud1,Ogdhl,Aco2,Echs1,Scly,Mecp2,Got2,Acat1,Crabp1,Pkm,Acaa2,H2-Ke6,Aldh5a1,Hacd3,Hibch,Gpi1,Idh3g,Rbp1,Pfkm,Abat,Marc2,Gad1,Idh1,Dld,Gls,Hadha,Slc25a12,Tpi1,Txnrd1,Nars	4.17e-06	0.0032	Oxoacid metabolic process
20	Process	GO:0044281	66	550	10090	10090.ENSMUSP00000004378,10090.ENSMUSP00000005826,10090.ENSMUSP00000007255,10090.ENSMUSP00000010007,10090.ENSMUSP00000011055,10090.ENSMUSP00000011492,10090.ENSMUSP00000011896,10090.ENSMUSP00000014438,10090.ENSMUSP00000019323,10090.ENSMUSP00000020277,10090.ENSMUSP00000020522,10090.ENSMUSP00000020957,10090.ENSMUSP00000022062,10090.ENSMUSP00000022322,10090.ENSMUSP00000022480,10090.ENSMUSP00000023116…	Eno2,Cs,Ddah2,Sdhb,Apip,Acad9,Pgam1,Ndufa2,Mdh2,Hkdc1,Pfkl,Adi1,Sdha,Glud1,Ogdhl,Aco2,Ndufa5,Atp5b,Echs1,Ndufs1,Ndufa10,Scly,Fabp5,Paics,Ndufc2,Mecp2,Got2,Acat1,Crabp1,Pkm,Acaa2,H2-Ke6,Ndufa7,Galm,Aldh5a1,Ndufv1,Pnp,Hacd3,Hibch,Nceh1,Apobec2,Hectd4,Gpi1,Cbr1,Idh3g,Rbp1,Pfkm,Abat,Marc2,Rdh8,Ak1,Mpp5,Gad1,Idh1,Coq7,Ak4,Dld,Gls,Ndufb2,Hadha,Slc25a12,Tpi1,Hspa1b,Ndufa9,Txnrd1,Nars	9.39e-07	0.0032	Small molecule metabolic process
21	Process	GO:0045333	25	117	10090	10090.ENSMUSP00000005826,10090.ENSMUSP00000010007,10090.ENSMUSP00000014438,10090.ENSMUSP00000019226,10090.ENSMUSP00000019323,10090.ENSMUSP00000022062,10090.ENSMUSP00000022480,10090.ENSMUSP00000023116,10090.ENSMUSP00000023851,10090.ENSMUSP00000026459,10090.ENSMUSP00000026743,10090.ENSMUSP00000027111,10090.ENSMUSP00000027478,10090.ENSMUSP00000032882,10090.ENSMUSP00000033176,10090.ENSMUSP00000039692…	Cs,Sdhb,Ndufa2,Slc25a22,Mdh2,Sdha,Ogdhl,Aco2,Ndufa5,Atp5b,Uqcrc1,Ndufs1,Ndufa10,Ndufc2,Uqcrc2,Ndufa7,Ndufv1,Idh3g,Idh1,Coq7,Dld,Ndufb2,Slc25a12,Cox4i1,Ndufa9	8.77e-07	0.0032	Cellular respiration
22	Process	GO:0046034	23	100	10090	10090.ENSMUSP00000004378,10090.ENSMUSP00000010007,10090.ENSMUSP00000011896,10090.ENSMUSP00000014438,10090.ENSMUSP00000020277,10090.ENSMUSP00000020522,10090.ENSMUSP00000022062,10090.ENSMUSP00000023851,10090.ENSMUSP00000026459,10090.ENSMUSP00000027111,10090.ENSMUSP00000027478,10090.ENSMUSP00000032882,10090.ENSMUSP00000034834,10090.ENSMUSP00000039692,10090.ENSMUSP00000042967,10090.ENSMUSP00000049355…	Eno2,Sdhb,Pgam1,Ndufa2,Hkdc1,Pfkl,Sdha,Ndufa5,Atp5b,Ndufs1,Ndufa10,Ndufc2,Pkm,Ndufa7,Ndufv1,Gpi1,Pfkm,Ak1,Ak4,Ndufb2,Tpi1,Hspa1b,Ndufa9	8.2e-07	0.0032	ATP metabolic process
23	Process	GO:0019752	41	294	10090	10090.ENSMUSP00000004378,10090.ENSMUSP00000005826,10090.ENSMUSP00000007255,10090.ENSMUSP00000010007,10090.ENSMUSP00000011055,10090.ENSMUSP00000011492,10090.ENSMUSP00000011896,10090.ENSMUSP00000019323,10090.ENSMUSP00000020277,10090.ENSMUSP00000020522,10090.ENSMUSP00000020957,10090.ENSMUSP00000022062,10090.ENSMUSP00000022322,10090.ENSMUSP00000022480,10090.ENSMUSP00000023116,10090.ENSMUSP00000026538…	Eno2,Cs,Ddah2,Sdhb,Apip,Acad9,Pgam1,Mdh2,Hkdc1,Pfkl,Adi1,Sdha,Glud1,Ogdhl,Aco2,Echs1,Scly,Mecp2,Got2,Acat1,Crabp1,Pkm,Acaa2,H2-Ke6,Aldh5a1,Hacd3,Hibch,Gpi1,Idh3g,Rbp1,Pfkm,Abat,Gad1,Idh1,Dld,Gls,Hadha,Slc25a12,Tpi1,Txnrd1,Nars	7e-06	0.0037	Carboxylic acid metabolic process
24	Process	GO:0044282	26	142	10090	10090.ENSMUSP00000004378,10090.ENSMUSP00000007255,10090.ENSMUSP00000011492,10090.ENSMUSP00000020522,10090.ENSMUSP00000022322,10090.ENSMUSP00000026538,10090.ENSMUSP00000027532,10090.ENSMUSP00000034097,10090.ENSMUSP00000034547,10090.ENSMUSP00000034830,10090.ENSMUSP00000034834,10090.ENSMUSP00000037348,10090.ENSMUSP00000040580,10090.ENSMUSP00000040591,10090.ENSMUSP00000043926,10090.ENSMUSP00000045606…	Eno2,Ddah2,Acad9,Pfkl,Glud1,Echs1,Scly,Got2,Acat1,Crabp1,Pkm,Acaa2,Galm,Aldh5a1,Pnp,Hibch,Apobec2,Gpi1,Cbr1,Pfkm,Abat,Gad1,Dld,Gls,Hadha,Tpi1	6.54e-06	0.0037	Small molecule catabolic process
25	Process	GO:0007600	24	127	10090	10090.ENSMUSP00000004774,10090.ENSMUSP00000006721,10090.ENSMUSP00000019192,10090.ENSMUSP00000021077,10090.ENSMUSP00000026265,10090.ENSMUSP00000031286,10090.ENSMUSP00000033770,10090.ENSMUSP00000034206,10090.ENSMUSP00000036181,10090.ENSMUSP00000043588,10090.ENSMUSP00000055321,10090.ENSMUSP00000058313,10090.ENSMUSP00000063648,10090.ENSMUSP00000067662,10090.ENSMUSP00000077693,10090.ENSMUSP00000078088…	Aqp1,Cryba2,Cryaa,Slc9a3r1,Bbs4,Crybb1,Mecp2,Bbs2,Myo6,Crygs,Bbs1,Slc4a7,Impg2,Rdh8,Cryba1,Aqp4,Ttc8,Crybb2,Cryba4,Impg1,Crygc,Crybb3,Rlbp1,Psap	9.48e-06	0.0044	Sensory perception
26	Process	GO:0002088	10	24	10090	10090.ENSMUSP00000006721,10090.ENSMUSP00000019192,10090.ENSMUSP00000031286,10090.ENSMUSP00000043588,10090.ENSMUSP00000077693,10090.ENSMUSP00000107955,10090.ENSMUSP00000108004,10090.ENSMUSP00000109698,10090.ENSMUSP00000112618,10090.ENSMUSP00000149803	Cryba2,Cryaa,Crybb1,Crygs,Cryba1,Crybb2,Cryba4,Crygc,Crybb3,Cryab	2.05e-05	0.0079	Lens development in camera-type eye
27	Process	GO:0009410	21	107	10090	10090.ENSMUSP00000001713,10090.ENSMUSP00000004378,10090.ENSMUSP00000021133,10090.ENSMUSP00000024739,10090.ENSMUSP00000027379,10090.ENSMUSP00000028222,10090.ENSMUSP00000029850,10090.ENSMUSP00000033176,10090.ENSMUSP00000034903,10090.ENSMUSP00000036181,10090.ENSMUSP00000039657,10090.ENSMUSP00000042602,10090.ENSMUSP00000043926,10090.ENSMUSP00000045864,10090.ENSMUSP00000049394,10090.ENSMUSP00000063548…	Gstt1,Eno2,Srp68,Hsp90ab1,Xrcc5,Hspa5,Cryz,Uqcrc2,Gsta4,Myo6,Atp1a1,Apex1,Pnp,Nceh1,Cbr1,Abat,Slc1a2,Slc12a5,Ak4,Top1,Hadha	2.14e-05	0.0079	Response to xenobiotic stimulus
28	Process	GO:0043648	14	50	10090	10090.ENSMUSP00000005826,10090.ENSMUSP00000010007,10090.ENSMUSP00000019323,10090.ENSMUSP00000022062,10090.ENSMUSP00000022322,10090.ENSMUSP00000022480,10090.ENSMUSP00000034097,10090.ENSMUSP00000040591,10090.ENSMUSP00000056502,10090.ENSMUSP00000092539,10090.ENSMUSP00000095316,10090.ENSMUSP00000106481,10090.ENSMUSP00000110158,10090.ENSMUSP00000122103	Cs,Sdhb,Mdh2,Sdha,Glud1,Ogdhl,Got2,Aldh5a1,Idh3g,Gad1,Idh1,Dld,Gls,Slc25a12	2e-05	0.0079	Dicarboxylic acid metabolic process
29	Process	GO:0042592	44	347	10090	10090.ENSMUSP00000004774,10090.ENSMUSP00000010804,10090.ENSMUSP00000016463,10090.ENSMUSP00000020277,10090.ENSMUSP00000021077,10090.ENSMUSP00000023776,10090.ENSMUSP00000023934,10090.ENSMUSP00000025217,10090.ENSMUSP00000026265,10090.ENSMUSP00000026459,10090.ENSMUSP00000029046,10090.ENSMUSP00000029374,10090.ENSMUSP00000030398,10090.ENSMUSP00000031423,10090.ENSMUSP00000032895,10090.ENSMUSP00000033185…	Aqp1,Plcd1,Slc25a5,Hkdc1,Slc9a3r1,Slc4a8,Hbb-bs,Hspa9,Bbs4,Atp5b,Fabp5,Nbea,Slc2a1,Atp2a2,Nucb2,Hpx,Bbs2,Atp1a1,Apex1,Hacd3,Pygm,Hectd4,Gpi1,Bbs1,Slc4a7,Rbp1,Pfkm,Prkca,Fto,Bsg,Prdx6,Aqp4,Slc12a5,Anxa6,Prdx2,Dld,Rab7,Gls,Prdx1,Ldb1,Mb,Nxnl1,Ube3a,Txnrd1	2.77e-05	0.0091	Homeostatic process
30	Process	GO:0022900	16	69	10090	10090.ENSMUSP00000010007,10090.ENSMUSP00000014438,10090.ENSMUSP00000019226,10090.ENSMUSP00000022062,10090.ENSMUSP00000023851,10090.ENSMUSP00000026743,10090.ENSMUSP00000027111,10090.ENSMUSP00000027478,10090.ENSMUSP00000032882,10090.ENSMUSP00000033176,10090.ENSMUSP00000039692,10090.ENSMUSP00000042967,10090.ENSMUSP00000095695,10090.ENSMUSP00000106481,10090.ENSMUSP00000122103,10090.ENSMUSP00000138019	Sdhb,Ndufa2,Slc25a22,Sdha,Ndufa5,Uqcrc1,Ndufs1,Ndufa10,Ndufc2,Uqcrc2,Ndufa7,Ndufv1,Coq7,Dld,Slc25a12,Cox4i1	3.79e-05	0.0119	Electron transport chain
31	Process	GO:0009056	64	601	10090	10090.ENSMUSP00000001809,10090.ENSMUSP00000002064,10090.ENSMUSP00000004378,10090.ENSMUSP00000005057,10090.ENSMUSP00000005218,10090.ENSMUSP00000007255,10090.ENSMUSP00000010804,10090.ENSMUSP00000011492,10090.ENSMUSP00000011896,10090.ENSMUSP00000019109,10090.ENSMUSP00000019514,10090.ENSMUSP00000020277,10090.ENSMUSP00000020522,10090.ENSMUSP00000022322,10090.ENSMUSP00000023934,10090.ENSMUSP00000026538…	Pabpc1,Blvra,Eno2,Thop1,Cd44,Ddah2,Plcd1,Acad9,Pgam1,Ywhah,Calm3,Hkdc1,Pfkl,Glud1,Hbb-bs,Echs1,Scly,Hspa5,Cryz,Atp2a2,Got2,Acat1,Crabp1,Pkm,Acaa2,Ptpn23,Galm,Aldh5a1,Apex1,Pnp,Hibch,Nceh1,Apobec2,Pygm,Calm2,Gpi1,Cbr1,Adrm1,Pfkm,Abat,Usp46,Prdx6,Sec16a,Gad1,Ubr4,Hbb-bt,Arrb1,Zc3h4,Plcd3,Rps27a,Prdx2,Dld,Rab7,Gls,Prdx1,Hadha,Faf2,Tpi1,Hspa1b,Psap,Rbm8a,Ube3a,Txnrd1,Calm1	5.52e-05	0.0167	Catabolic process
32	Process	GO:0009142	16	72	10090	10090.ENSMUSP00000010007,10090.ENSMUSP00000014438,10090.ENSMUSP00000022062,10090.ENSMUSP00000023851,10090.ENSMUSP00000026459,10090.ENSMUSP00000027111,10090.ENSMUSP00000027478,10090.ENSMUSP00000032882,10090.ENSMUSP00000034834,10090.ENSMUSP00000039692,10090.ENSMUSP00000042967,10090.ENSMUSP00000043926,10090.ENSMUSP00000068479,10090.ENSMUSP00000102559,10090.ENSMUSP00000118918,10090.ENSMUSP00000144904	Sdhb,Ndufa2,Sdha,Ndufa5,Atp5b,Ndufs1,Ndufa10,Ndufc2,Pkm,Ndufa7,Ndufv1,Pnp,Ak1,Ak4,Ndufb2,Ndufa9	5.91e-05	0.0172	Nucleoside triphosphate biosynthetic process
33	Process	GO:0022904	15	64	10090	10090.ENSMUSP00000010007,10090.ENSMUSP00000019226,10090.ENSMUSP00000022062,10090.ENSMUSP00000023851,10090.ENSMUSP00000026743,10090.ENSMUSP00000027111,10090.ENSMUSP00000027478,10090.ENSMUSP00000032882,10090.ENSMUSP00000033176,10090.ENSMUSP00000039692,10090.ENSMUSP00000042967,10090.ENSMUSP00000095695,10090.ENSMUSP00000106481,10090.ENSMUSP00000122103,10090.ENSMUSP00000138019	Sdhb,Slc25a22,Sdha,Ndufa5,Uqcrc1,Ndufs1,Ndufa10,Ndufc2,Uqcrc2,Ndufa7,Ndufv1,Coq7,Dld,Slc25a12,Cox4i1	5.98e-05	0.0172	Respiratory electron transport chain
34	Process	GO:0006119	17	82	10090	10090.ENSMUSP00000010007,10090.ENSMUSP00000014438,10090.ENSMUSP00000022062,10090.ENSMUSP00000023851,10090.ENSMUSP00000026459,10090.ENSMUSP00000026743,10090.ENSMUSP00000027111,10090.ENSMUSP00000027478,10090.ENSMUSP00000032882,10090.ENSMUSP00000033176,10090.ENSMUSP00000039692,10090.ENSMUSP00000042967,10090.ENSMUSP00000095695,10090.ENSMUSP00000106481,10090.ENSMUSP00000118918,10090.ENSMUSP00000138019…	Sdhb,Ndufa2,Sdha,Ndufa5,Atp5b,Uqcrc1,Ndufs1,Ndufa10,Ndufc2,Uqcrc2,Ndufa7,Ndufv1,Coq7,Dld,Ndufb2,Cox4i1,Ndufa9	7.39e-05	0.0197	Oxidative phosphorylation
35	Process	GO:0042221	84	874	10090	10090.ENSMUSP00000001713,10090.ENSMUSP00000004378,10090.ENSMUSP00000004774,10090.ENSMUSP00000005218,10090.ENSMUSP00000010804,10090.ENSMUSP00000016463,10090.ENSMUSP00000019109,10090.ENSMUSP00000019192,10090.ENSMUSP00000019514,10090.ENSMUSP00000020522,10090.ENSMUSP00000021077,10090.ENSMUSP00000021133,10090.ENSMUSP00000022322,10090.ENSMUSP00000023934,10090.ENSMUSP00000024739,10090.ENSMUSP00000025217…	Gstt1,Eno2,Aqp1,Cd44,Plcd1,Slc25a5,Ywhah,Cryaa,Calm3,Pfkl,Slc9a3r1,Srp68,Glud1,Hbb-bs,Hsp90ab1,Hspa9,Bbs4,Atp5b,Uqcrc1,Xrcc5,Scly,Hspa5,Pdia3,Cryz,Slc2a1,Atp2a2,Cyfip1,Uqcrc2,Hpx,Mecp2,Got2,Bbs2,Acta1,Acat1,Pkm,Gsta4,Myo6,Acaa2,Atp1a1,Serpina3k,Apex1,Pnp,Nceh1,Pygm,Calm2,Gpi1,Cbr1,Bbs1,Cpox,Rbp1,Prkca,Scg2,Abat,Marc2,Usp46,Bsg,Prdx6,Aqp4,Ttc8,Slc1a2,Idh1,Coq7,Hbb-bt,Slc12a5,Myh10,Ak4,Top1,Prdx2,T…	8.81e-05	0.0216	Response to chemical
36	Process	GO:0007601	16	76	10090	10090.ENSMUSP00000006721,10090.ENSMUSP00000019192,10090.ENSMUSP00000031286,10090.ENSMUSP00000034206,10090.ENSMUSP00000043588,10090.ENSMUSP00000055321,10090.ENSMUSP00000058313,10090.ENSMUSP00000063648,10090.ENSMUSP00000067662,10090.ENSMUSP00000077693,10090.ENSMUSP00000107955,10090.ENSMUSP00000108004,10090.ENSMUSP00000108876,10090.ENSMUSP00000109698,10090.ENSMUSP00000112618,10090.ENSMUSP00000137143	Cryba2,Cryaa,Crybb1,Bbs2,Crygs,Bbs1,Slc4a7,Impg2,Rdh8,Cryba1,Crybb2,Cryba4,Impg1,Crygc,Crybb3,Rlbp1	0.0001	0.024	Visual perception
37	Process	GO:0009179	11	37	10090	10090.ENSMUSP00000004378,10090.ENSMUSP00000011896,10090.ENSMUSP00000020277,10090.ENSMUSP00000020522,10090.ENSMUSP00000034834,10090.ENSMUSP00000049355,10090.ENSMUSP00000059801,10090.ENSMUSP00000068479,10090.ENSMUSP00000080683,10090.ENSMUSP00000102559,10090.ENSMUSP00000130858	Eno2,Pgam1,Hkdc1,Pfkl,Pkm,Gpi1,Pfkm,Ak1,Mpp5,Ak4,Tpi1	0.0001	0.024	Purine ribonucleoside diphosphate metabolic process
38	Process	GO:0042775	12	46	10090	10090.ENSMUSP00000010007,10090.ENSMUSP00000022062,10090.ENSMUSP00000026743,10090.ENSMUSP00000027111,10090.ENSMUSP00000027478,10090.ENSMUSP00000032882,10090.ENSMUSP00000033176,10090.ENSMUSP00000039692,10090.ENSMUSP00000042967,10090.ENSMUSP00000095695,10090.ENSMUSP00000106481,10090.ENSMUSP00000138019	Sdhb,Sdha,Uqcrc1,Ndufs1,Ndufa10,Ndufc2,Uqcrc2,Ndufa7,Ndufv1,Coq7,Dld,Cox4i1	0.00014	0.0299	Mitochondrial ATP synthesis coupled electron transport
39	Process	GO:0009206	14	62	10090	10090.ENSMUSP00000010007,10090.ENSMUSP00000014438,10090.ENSMUSP00000022062,10090.ENSMUSP00000023851,10090.ENSMUSP00000026459,10090.ENSMUSP00000027111,10090.ENSMUSP00000027478,10090.ENSMUSP00000032882,10090.ENSMUSP00000034834,10090.ENSMUSP00000039692,10090.ENSMUSP00000042967,10090.ENSMUSP00000043926,10090.ENSMUSP00000118918,10090.ENSMUSP00000144904	Sdhb,Ndufa2,Sdha,Ndufa5,Atp5b,Ndufs1,Ndufa10,Ndufc2,Pkm,Ndufa7,Ndufv1,Pnp,Ndufb2,Ndufa9	0.00015	0.0308	Purine ribonucleoside triphosphate biosynthetic process
40	Process	GO:0009152	19	106	10090	10090.ENSMUSP00000010007,10090.ENSMUSP00000014438,10090.ENSMUSP00000022062,10090.ENSMUSP00000023851,10090.ENSMUSP00000026459,10090.ENSMUSP00000027111,10090.ENSMUSP00000027478,10090.ENSMUSP00000031160,10090.ENSMUSP00000032882,10090.ENSMUSP00000034547,10090.ENSMUSP00000034834,10090.ENSMUSP00000039692,10090.ENSMUSP00000042967,10090.ENSMUSP00000043926,10090.ENSMUSP00000068479,10090.ENSMUSP00000102559…	Sdhb,Ndufa2,Sdha,Ndufa5,Atp5b,Ndufs1,Ndufa10,Paics,Ndufc2,Acat1,Pkm,Ndufa7,Ndufv1,Pnp,Ak1,Ak4,Dld,Ndufb2,Ndufa9	0.00015	0.0312	Purine ribonucleotide biosynthetic process
41	Process	GO:0050877	34	261	10090	10090.ENSMUSP00000004774,10090.ENSMUSP00000006721,10090.ENSMUSP00000019192,10090.ENSMUSP00000021077,10090.ENSMUSP00000022322,10090.ENSMUSP00000026265,10090.ENSMUSP00000028727,10090.ENSMUSP00000031286,10090.ENSMUSP00000031423,10090.ENSMUSP00000032629,10090.ENSMUSP00000033770,10090.ENSMUSP00000034206,10090.ENSMUSP00000036181,10090.ENSMUSP00000043588,10090.ENSMUSP00000049355,10090.ENSMUSP00000055321…	Aqp1,Cryba2,Cryaa,Slc9a3r1,Glud1,Bbs4,Snap25,Crybb1,Atp2a2,Cyfip1,Mecp2,Bbs2,Myo6,Crygs,Gpi1,Bbs1,Slc4a7,Prkca,Impg2,Rdh8,Cryba1,Aqp4,Ttc8,Slc12a5,Myh10,Crybb2,Cryba4,Impg1,Crygc,Gls,Crybb3,Rlbp1,Psap,Ube3a	0.00016	0.0312	Nervous system process
42	Process	GO:0006006	12	48	10090	10090.ENSMUSP00000004378,10090.ENSMUSP00000011896,10090.ENSMUSP00000019323,10090.ENSMUSP00000020277,10090.ENSMUSP00000020522,10090.ENSMUSP00000029046,10090.ENSMUSP00000034834,10090.ENSMUSP00000040580,10090.ENSMUSP00000048345,10090.ENSMUSP00000049355,10090.ENSMUSP00000059801,10090.ENSMUSP00000130858	Eno2,Pgam1,Mdh2,Hkdc1,Pfkl,Fabp5,Pkm,Galm,Hectd4,Gpi1,Pfkm,Tpi1	0.0002	0.037	Glucose metabolic process
43	Process	GO:0019637	39	322	10090	10090.ENSMUSP00000000317,10090.ENSMUSP00000004378,10090.ENSMUSP00000005826,10090.ENSMUSP00000010007,10090.ENSMUSP00000010804,10090.ENSMUSP00000011896,10090.ENSMUSP00000014438,10090.ENSMUSP00000020277,10090.ENSMUSP00000020522,10090.ENSMUSP00000020948,10090.ENSMUSP00000022062,10090.ENSMUSP00000023851,10090.ENSMUSP00000026459,10090.ENSMUSP00000027111,10090.ENSMUSP00000027478,10090.ENSMUSP00000029046…	Ckmt1,Eno2,Cs,Sdhb,Plcd1,Pgam1,Ndufa2,Hkdc1,Pfkl,Abca8b,Sdha,Ndufa5,Atp5b,Ndufs1,Ndufa10,Fabp5,Paics,Ndufc2,Mecp2,Acat1,Pkm,Acaa2,Ndufa7,Ndufv1,Pnp,Abca8a,Gpi1,Pfkm,Ak1,Prdx6,Mpp5,Ak4,Dld,Ndufb2,Hadha,Tpi1,Hspa1b,Ndufa9,Ckm	0.00021	0.037	Organophosphate metabolic process
44	Process	GO:0006165	10	34	10090	10090.ENSMUSP00000004378,10090.ENSMUSP00000011896,10090.ENSMUSP00000020277,10090.ENSMUSP00000020522,10090.ENSMUSP00000034834,10090.ENSMUSP00000049355,10090.ENSMUSP00000059801,10090.ENSMUSP00000068479,10090.ENSMUSP00000102559,10090.ENSMUSP00000130858	Eno2,Pgam1,Hkdc1,Pfkl,Pkm,Gpi1,Pfkm,Ak1,Ak4,Tpi1	0.00023	0.0372	Nucleoside diphosphate phosphorylation
45	Process	GO:0019646	11	41	10090	10090.ENSMUSP00000010007,10090.ENSMUSP00000022062,10090.ENSMUSP00000026743,10090.ENSMUSP00000027111,10090.ENSMUSP00000027478,10090.ENSMUSP00000032882,10090.ENSMUSP00000033176,10090.ENSMUSP00000039692,10090.ENSMUSP00000042967,10090.ENSMUSP00000106481,10090.ENSMUSP00000138019	Sdhb,Sdha,Uqcrc1,Ndufs1,Ndufa10,Ndufc2,Uqcrc2,Ndufa7,Ndufv1,Dld,Cox4i1	0.00022	0.0372	Aerobic electron transport chain
46	Process	GO:0042744	6	10	10090	10090.ENSMUSP00000023934,10090.ENSMUSP00000071636,10090.ENSMUSP00000095794,10090.ENSMUSP00000105356,10090.ENSMUSP00000114159,10090.ENSMUSP00000152046	Hbb-bs,Prdx6,Hbb-bt,Prdx2,Prdx1,Txnrd1	0.00023	0.0372	Hydrogen peroxide catabolic process
47	Process	GO:0042776	12	49	10090	10090.ENSMUSP00000010007,10090.ENSMUSP00000014438,10090.ENSMUSP00000022062,10090.ENSMUSP00000023851,10090.ENSMUSP00000026459,10090.ENSMUSP00000027111,10090.ENSMUSP00000027478,10090.ENSMUSP00000032882,10090.ENSMUSP00000039692,10090.ENSMUSP00000042967,10090.ENSMUSP00000118918,10090.ENSMUSP00000144904	Sdhb,Ndufa2,Sdha,Ndufa5,Atp5b,Ndufs1,Ndufa10,Ndufc2,Ndufa7,Ndufv1,Ndufb2,Ndufa9	0.00023	0.0372	Proton motive force-driven mitochondrial ATP synthesis
48	Process	GO:0046031	10	34	10090	10090.ENSMUSP00000004378,10090.ENSMUSP00000011896,10090.ENSMUSP00000020277,10090.ENSMUSP00000020522,10090.ENSMUSP00000034834,10090.ENSMUSP00000049355,10090.ENSMUSP00000059801,10090.ENSMUSP00000068479,10090.ENSMUSP00000102559,10090.ENSMUSP00000130858	Eno2,Pgam1,Hkdc1,Pfkl,Pkm,Gpi1,Pfkm,Ak1,Ak4,Tpi1	0.00023	0.0372	ADP metabolic process
49	Process	GO:0055086	31	235	10090	10090.ENSMUSP00000004378,10090.ENSMUSP00000005826,10090.ENSMUSP00000010007,10090.ENSMUSP00000011896,10090.ENSMUSP00000014438,10090.ENSMUSP00000020277,10090.ENSMUSP00000020522,10090.ENSMUSP00000022062,10090.ENSMUSP00000023851,10090.ENSMUSP00000026459,10090.ENSMUSP00000027111,10090.ENSMUSP00000027478,10090.ENSMUSP00000031160,10090.ENSMUSP00000032882,10090.ENSMUSP00000034547,10090.ENSMUSP00000034834…	Eno2,Cs,Sdhb,Pgam1,Ndufa2,Hkdc1,Pfkl,Sdha,Ndufa5,Atp5b,Ndufs1,Ndufa10,Paics,Ndufc2,Acat1,Pkm,Acaa2,Ndufa7,Ndufv1,Pnp,Apobec2,Gpi1,Pfkm,Ak1,Mpp5,Ak4,Dld,Ndufb2,Tpi1,Hspa1b,Ndufa9	0.00026	0.0392	Nucleobase-containing small molecule metabolic process
50	Process	GO:0006754	13	58	10090	10090.ENSMUSP00000010007,10090.ENSMUSP00000014438,10090.ENSMUSP00000022062,10090.ENSMUSP00000023851,10090.ENSMUSP00000026459,10090.ENSMUSP00000027111,10090.ENSMUSP00000027478,10090.ENSMUSP00000032882,10090.ENSMUSP00000034834,10090.ENSMUSP00000039692,10090.ENSMUSP00000042967,10090.ENSMUSP00000118918,10090.ENSMUSP00000144904	Sdhb,Ndufa2,Sdha,Ndufa5,Atp5b,Ndufs1,Ndufa10,Ndufc2,Pkm,Ndufa7,Ndufv1,Ndufb2,Ndufa9	0.00027	0.0398	ATP biosynthetic process
51	Process	GO:0061448	10	35	10090	10090.ENSMUSP00000005218,10090.ENSMUSP00000026265,10090.ENSMUSP00000034206,10090.ENSMUSP00000034547,10090.ENSMUSP00000050076,10090.ENSMUSP00000055321,10090.ENSMUSP00000060199,10090.ENSMUSP00000062392,10090.ENSMUSP00000068380,10090.ENSMUSP00000104511	Cd44,Bbs4,Bbs2,Acat1,Adrm1,Bbs1,4932438A13Rik,Prkca,Fto,Anxa6	0.00027	0.0398	Connective tissue development
52	Process	GO:0006099	8	22	10090	10090.ENSMUSP00000005826,10090.ENSMUSP00000010007,10090.ENSMUSP00000019323,10090.ENSMUSP00000022062,10090.ENSMUSP00000022480,10090.ENSMUSP00000023116,10090.ENSMUSP00000056502,10090.ENSMUSP00000095316	Cs,Sdhb,Mdh2,Sdha,Ogdhl,Aco2,Idh3g,Idh1	0.0003	0.0422	Tricarboxylic acid cycle
53	Component	GO:0043209	35	153	10090	10090.ENSMUSP00000000317,10090.ENSMUSP00000004378,10090.ENSMUSP00000011896,10090.ENSMUSP00000016463,10090.ENSMUSP00000019323,10090.ENSMUSP00000019514,10090.ENSMUSP00000022062,10090.ENSMUSP00000023116,10090.ENSMUSP00000023934,10090.ENSMUSP00000025217,10090.ENSMUSP00000026459,10090.ENSMUSP00000026743,10090.ENSMUSP00000027111,10090.ENSMUSP00000027478,10090.ENSMUSP00000028222,10090.ENSMUSP00000028683…	Ckmt1,Eno2,Pgam1,Slc25a5,Mdh2,Calm3,Sdha,Aco2,Hbb-bs,Hspa9,Atp5b,Uqcrc1,Ndufs1,Ndufa10,Hspa5,Pdia3,Snap25,Fscn1,Uqcrc2,Got2,Pkm,Atp1a1,Calm2,Gpi1,Mpp5,Dnm1,Tagln3,Rps27a,Prdx2,Dld,Prdx1,Slc25a12,Cryab,Pacsin1,Calm1	9.6e-10	1.2e-06	Myelin sheath
54	Component	GO:0005739	85	773	10090	10090.ENSMUSP00000000317,10090.ENSMUSP00000001242,10090.ENSMUSP00000005057,10090.ENSMUSP00000005826,10090.ENSMUSP00000007255,10090.ENSMUSP00000010007,10090.ENSMUSP00000010804,10090.ENSMUSP00000011492,10090.ENSMUSP00000014438,10090.ENSMUSP00000016463,10090.ENSMUSP00000019226,10090.ENSMUSP00000019323,10090.ENSMUSP00000019514,10090.ENSMUSP00000020277,10090.ENSMUSP00000020948,10090.ENSMUSP00000022062…	Ckmt1,Gatd3a,Thop1,Cs,Ddah2,Sdhb,Plcd1,Acad9,Ndufa2,Slc25a5,Slc25a22,Mdh2,Calm3,Hkdc1,Abca8b,Sdha,Glud1,Ogdhl,Aco2,Ndufa5,Mrps23,Mrpl14,Hsp90ab1,Hspa9,Atp5b,Echs1,Uqcrc1,Ndufs1,Ndufa10,Cyb5r1,Hspa5,Hat1,Pdia3,Chchd6,Ndufc2,Uqcrc2,Got2,Acat1,Pkm,Gsta4,Acaa2,H2-Ke6,Timm8b,Ndufa7,Aldh5a1,Apex1,Ndufv1,Hibch,Calm2,Cpox,Idh3g,Prkca,Abat,Dnm3,Aldh7a1,Ilf3,Marc2,Bsg,Prdx6,Etnppl,Akr7a5,Gad1,Idh1,Coq7,Ak4…	4.61e-07	0.00029	Mitochondrion
55	Component	GO:1902495	20	99	10090	10090.ENSMUSP00000014438,10090.ENSMUSP00000019514,10090.ENSMUSP00000023670,10090.ENSMUSP00000023851,10090.ENSMUSP00000026743,10090.ENSMUSP00000027111,10090.ENSMUSP00000027478,10090.ENSMUSP00000028727,10090.ENSMUSP00000031423,10090.ENSMUSP00000032882,10090.ENSMUSP00000033176,10090.ENSMUSP00000039657,10090.ENSMUSP00000039692,10090.ENSMUSP00000042967,10090.ENSMUSP00000048857,10090.ENSMUSP00000055091…	Ndufa2,Calm3,Clic6,Ndufa5,Uqcrc1,Ndufs1,Ndufa10,Snap25,Atp2a2,Ndufc2,Uqcrc2,Atp1a1,Ndufa7,Ndufv1,Calm2,Kcnv2,Kcnip4,Ndufb2,Ndufa9,Calm1	2.35e-05	0.0098	Transmembrane transporter complex
56	Component	GO:1990204	17	76	10090	10090.ENSMUSP00000010007,10090.ENSMUSP00000014438,10090.ENSMUSP00000022062,10090.ENSMUSP00000022480,10090.ENSMUSP00000023851,10090.ENSMUSP00000026743,10090.ENSMUSP00000027111,10090.ENSMUSP00000027478,10090.ENSMUSP00000032882,10090.ENSMUSP00000033176,10090.ENSMUSP00000038069,10090.ENSMUSP00000039692,10090.ENSMUSP00000042967,10090.ENSMUSP00000056502,10090.ENSMUSP00000106481,10090.ENSMUSP00000118918…	Sdhb,Ndufa2,Sdha,Ogdhl,Ndufa5,Uqcrc1,Ndufs1,Ndufa10,Ndufc2,Uqcrc2,H2-Ke6,Ndufa7,Ndufv1,Idh3g,Dld,Ndufb2,Ndufa9	3.22e-05	0.01	Oxidoreductase complex
57	Component	GO:0005740	44	356	10090	10090.ENSMUSP00000000317,10090.ENSMUSP00000005057,10090.ENSMUSP00000010007,10090.ENSMUSP00000010804,10090.ENSMUSP00000011492,10090.ENSMUSP00000014438,10090.ENSMUSP00000016463,10090.ENSMUSP00000019226,10090.ENSMUSP00000019323,10090.ENSMUSP00000019514,10090.ENSMUSP00000020277,10090.ENSMUSP00000020948,10090.ENSMUSP00000022062,10090.ENSMUSP00000022322,10090.ENSMUSP00000023851,10090.ENSMUSP00000024486…	Ckmt1,Thop1,Sdhb,Plcd1,Acad9,Ndufa2,Slc25a5,Slc25a22,Mdh2,Calm3,Hkdc1,Abca8b,Sdha,Glud1,Ndufa5,Mrps23,Mrpl14,Atp5b,Uqcrc1,Ndufs1,Ndufa10,Pdia3,Chchd6,Ndufc2,Uqcrc2,Got2,Acat1,Acaa2,H2-Ke6,Timm8b,Ndufa7,Ndufv1,Calm2,Cpox,Prkca,Marc2,Coq7,Rab7,Ndufb2,Hadha,Slc25a12,Cox4i1,Ndufa9,Calm1	4.89e-05	0.0122	Mitochondrial envelope
58	Component	GO:0005743	34	250	10090	10090.ENSMUSP00000000317,10090.ENSMUSP00000010007,10090.ENSMUSP00000011492,10090.ENSMUSP00000014438,10090.ENSMUSP00000016463,10090.ENSMUSP00000019226,10090.ENSMUSP00000019323,10090.ENSMUSP00000020948,10090.ENSMUSP00000022062,10090.ENSMUSP00000022322,10090.ENSMUSP00000023851,10090.ENSMUSP00000024486,10090.ENSMUSP00000024734,10090.ENSMUSP00000026459,10090.ENSMUSP00000026743,10090.ENSMUSP00000027111…	Ckmt1,Sdhb,Acad9,Ndufa2,Slc25a5,Slc25a22,Mdh2,Abca8b,Sdha,Glud1,Ndufa5,Mrps23,Mrpl14,Atp5b,Uqcrc1,Ndufs1,Ndufa10,Chchd6,Ndufc2,Uqcrc2,Got2,Acat1,Acaa2,Timm8b,Ndufa7,Ndufv1,Cpox,Marc2,Coq7,Ndufb2,Hadha,Slc25a12,Cox4i1,Ndufa9	7.41e-05	0.0122	Mitochondrial inner membrane
59	Component	GO:0005746	14	56	10090	10090.ENSMUSP00000010007,10090.ENSMUSP00000014438,10090.ENSMUSP00000022062,10090.ENSMUSP00000023851,10090.ENSMUSP00000026743,10090.ENSMUSP00000027111,10090.ENSMUSP00000027478,10090.ENSMUSP00000032882,10090.ENSMUSP00000033176,10090.ENSMUSP00000039692,10090.ENSMUSP00000042967,10090.ENSMUSP00000118918,10090.ENSMUSP00000138019,10090.ENSMUSP00000144904	Sdhb,Ndufa2,Sdha,Ndufa5,Uqcrc1,Ndufs1,Ndufa10,Ndufc2,Uqcrc2,Ndufa7,Ndufv1,Ndufb2,Cox4i1,Ndufa9	5.81e-05	0.0122	Mitochondrial respirasome
60	Component	GO:0031966	41	330	10090	10090.ENSMUSP00000000317,10090.ENSMUSP00000010007,10090.ENSMUSP00000010804,10090.ENSMUSP00000011492,10090.ENSMUSP00000014438,10090.ENSMUSP00000016463,10090.ENSMUSP00000019226,10090.ENSMUSP00000019323,10090.ENSMUSP00000019514,10090.ENSMUSP00000020277,10090.ENSMUSP00000020948,10090.ENSMUSP00000022062,10090.ENSMUSP00000022322,10090.ENSMUSP00000023851,10090.ENSMUSP00000024486,10090.ENSMUSP00000024734…	Ckmt1,Sdhb,Plcd1,Acad9,Ndufa2,Slc25a5,Slc25a22,Mdh2,Calm3,Hkdc1,Abca8b,Sdha,Glud1,Ndufa5,Mrps23,Mrpl14,Atp5b,Uqcrc1,Ndufs1,Ndufa10,Chchd6,Ndufc2,Uqcrc2,Got2,Acat1,Acaa2,Timm8b,Ndufa7,Ndufv1,Calm2,Cpox,Prkca,Marc2,Coq7,Rab7,Ndufb2,Hadha,Slc25a12,Cox4i1,Ndufa9,Calm1	8.28e-05	0.0122	Mitochondrial membrane
61	Component	GO:0098803	14	57	10090	10090.ENSMUSP00000010007,10090.ENSMUSP00000014438,10090.ENSMUSP00000022062,10090.ENSMUSP00000023851,10090.ENSMUSP00000026743,10090.ENSMUSP00000027111,10090.ENSMUSP00000027478,10090.ENSMUSP00000032882,10090.ENSMUSP00000033176,10090.ENSMUSP00000039692,10090.ENSMUSP00000042967,10090.ENSMUSP00000118918,10090.ENSMUSP00000138019,10090.ENSMUSP00000144904	Sdhb,Ndufa2,Sdha,Ndufa5,Uqcrc1,Ndufs1,Ndufa10,Ndufc2,Uqcrc2,Ndufa7,Ndufv1,Ndufb2,Cox4i1,Ndufa9	6.86e-05	0.0122	Respiratory chain complex
62	Component	GO:0005759	25	164	10090	10090.ENSMUSP00000005826,10090.ENSMUSP00000016463,10090.ENSMUSP00000019323,10090.ENSMUSP00000022322,10090.ENSMUSP00000022480,10090.ENSMUSP00000024486,10090.ENSMUSP00000024734,10090.ENSMUSP00000025217,10090.ENSMUSP00000026459,10090.ENSMUSP00000026538,10090.ENSMUSP00000027478,10090.ENSMUSP00000034097,10090.ENSMUSP00000034547,10090.ENSMUSP00000037348,10090.ENSMUSP00000038069,10090.ENSMUSP00000039692…	Cs,Slc25a5,Mdh2,Glud1,Ogdhl,Mrps23,Mrpl14,Hspa9,Atp5b,Echs1,Ndufa10,Got2,Acat1,Acaa2,H2-Ke6,Ndufa7,Idh3g,Abat,Ak4,Dld,Gls,Prdx1,Hadha,Hspa1b,Ndufa9	0.00015	0.0154	Mitochondrial matrix
63	Component	GO:0034464	5	6	10090	10090.ENSMUSP00000026265,10090.ENSMUSP00000034206,10090.ENSMUSP00000055321,10090.ENSMUSP00000078148,10090.ENSMUSP00000122058	Bbs4,Bbs2,Bbs1,Ttc8,Bbs9	0.00027	0.0241	BBSome
64	Component	GO:0031514	13	59	10090	10090.ENSMUSP00000011896,10090.ENSMUSP00000019514,10090.ENSMUSP00000021077,10090.ENSMUSP00000026265,10090.ENSMUSP00000034206,10090.ENSMUSP00000039657,10090.ENSMUSP00000048857,10090.ENSMUSP00000055321,10090.ENSMUSP00000059801,10090.ENSMUSP00000068479,10090.ENSMUSP00000106481,10090.ENSMUSP00000120007,10090.ENSMUSP00000158788	Pgam1,Calm3,Slc9a3r1,Bbs4,Bbs2,Atp1a1,Calm2,Bbs1,Pfkm,Ak1,Dld,Dync2h1,Calm1	0.00032	0.0262	Motile cilium

## Sheet: 4M.WSB.V.Pigmented
logFC	AveExpr	t	P.Value	adj.P.Val	B	gene	count	sca.t	sca.P.Value	sca.adj.pval	GeneSymbol	EID
2.18932	7.39176	15.0353	5.38745e-43	2.61507e-39	85.7244	F8WGE3	1418	15.0687	3.8619e-43	1.87457e-39	Abca8a	217258
4.98983	4.08584	10.2313	1.35639e-22	3.29197e-19	40.3037	Q0QER9	1034	10.2258	1.43213e-22	3.47578e-19	Idh1
3.31188	7.28032	10.0587	6.0005e-22	9.70881e-19	38.8669	Q6GT24	760	10.0565	6.15202e-22	9.95397e-19	Prdx6	11758
-1.20313	7.92096	-9.78269	6.24686e-21	7.58056e-18	36.6038	A0A0R4J0H3	2204	-9.81644	4.72898e-21	5.73862e-18	Rbp3	19661
0.77194	8.61496	9.32325	2.79183e-19	2.71031e-16	32.9349	P17809	460	9.40382	1.45414e-19	1.41168e-16	Slc2a1	20525
-3.44255	4.55304	-8.75903	2.48451e-17	2.00997e-14	28.6045	Q8BTJ9	641	-8.75558	2.56171e-17	2.07242e-14	Slc3a2
0.644587	9.05049	8.36699	4.98117e-16	3.02232e-13	25.7148	P14824	869	8.45189	2.6334e-16	1.82607e-13	Anxa6	11749
-5.27795	6.76055	-8.39659	3.98621e-16	2.76415e-13	25.9295	D3Z6W3	59	-8.39108	4.16839e-16	2.52917e-13	Rdh8	235033
0.809914	8.36163	8.16482	2.24595e-15	1.21132e-12	24.2643	Q8QZS1	325	8.21163	1.59336e-15	8.59352e-13	Hibch	227095
1.51199	8.35511	8.07726	4.27524e-15	2.0752e-12	23.6446	Q3TDN8	350	8.08547	4.03701e-15	1.95956e-12	Bphl
0.755527	8.35239	7.33409	8.12493e-13	3.58531e-10	18.5994	Q8JZN5	418	7.37269	6.25959e-13	2.76219e-10	Acad9	229211
-1.44142	7.55572	-7.25106	1.42482e-12	5.76341e-10	18.0602	Q3U9Q8	230	-7.25687	1.37266e-12	5.55241e-10	Gsn
-0.525561	8.34505	-6.91332	1.32807e-11	4.60462e-09	15.9191	P12382	1313	-6.98558	8.31052e-12	3.10302e-09	Pfkl	18641
2.3426	4.57462	6.93679	1.14037e-11	4.25796e-09	16.0652	P02088	704	6.93508	1.15499e-11	4.00453e-09	Hbb-b1	100503605; 101488143; 15129
-1.19071	7.81816	-6.65332	6.98639e-11	2.26079e-08	14.3291	Q811G0	158	-6.66103	6.66489e-11	2.15676e-08	Bbs9	319845
0.649487	8.36229	6.57032	1.1741e-10	3.56194e-08	13.8323	Q8BWF0	506	6.6084	9.27106e-11	2.81261e-08	Aldh5a1	214579
-0.988394	8.4322	-6.49593	1.86141e-10	5.31487e-08	13.3916	Q64471	236	-6.50857	1.72387e-10	4.92214e-08	Gstt1	14871
0.38641	8.57619	6.38301	3.71596e-10	9.01863e-08	12.7308	P47857	858	6.49227	1.90625e-10	5.14052e-08	Pfkm	18642
0.731036	8.87939	6.40882	3.17564e-10	8.56364e-08	12.8809	P17563	495	6.43534	2.7039e-10	6.90774e-08	Selenbp1	20341
-5.26213	6.78693	-6.39168	3.525e-10	9.00544e-08	12.7812	Q99JT9	64	-6.38709	3.62924e-10	8.80817e-08	Adi1	104923
0.447026	8.10234	6.29862	6.18901e-10	1.43054e-07	12.2435	Q6PCX2	267	6.37462	3.9147e-10	9.04856e-08	Slc6a1	232333
0.529893	8.50928	6.25426	8.07474e-10	1.78158e-07	11.9895	P24472	566	6.30565	5.93956e-10	1.31048e-07	Gsta4	14860
0.457441	8.92959	6.21268	1.03458e-09	2.00874e-07	11.7529	Q9Z2D6	867	6.28229	6.83441e-10	1.44236e-07	Mecp2	17257
0.690697	8.13723	6.24403	8.58319e-10	1.78928e-07	11.9312	Q8BH95	361	6.2718	7.27814e-10	1.472e-07	Echs1	93747
-0.447344	8.11176	-6.16773	1.35046e-09	2.42782e-07	11.4986	Q8QZT1	497	-6.23905	8.85188e-10	1.66566e-07	Acat1	110446
-1.99369	7.90976	-6.23896	8.84689e-10	1.78928e-07	11.9023	A2APM3	127	-6.23773	8.92195e-10	1.66566e-07	Cd44	12505
0.564227	8.40519	6.15502	1.45564e-09	2.52346e-07	11.4271	H7BX64	897	6.19745	1.13373e-09	2.03819e-07	Slmap	83997
-3.81916	7.0174	-6.17089	1.32545e-09	2.42782e-07	11.5165	Q8VC33	81	-6.16688	1.35866e-09	2.35534e-07	Nxnl1	234404
0.545011	8.72951	5.95712	4.60644e-09	7.45322e-07	10.3288	Q545N7	743	5.99835	3.63622e-09	6.08628e-07	Ckmt1	12716
-2.45381	7.65477	-5.98321	3.96439e-09	6.63557e-07	10.4718	Q8K440	514	-5.98065	4.02707e-09	6.51579e-07	Abca8b	27404
-3.20217	5.62408	-5.90245	6.29774e-09	9.86104e-07	10.0309	A0A0G2JFX7	213	-5.89895	6.43019e-09	1.00684e-06	Rbm8a
0.437306	8.66289	5.71656	1.79148e-08	2.63511e-06	9.03614	Q8BWT1	473	5.77539	1.29179e-08	1.95948e-06	Acaa2	52538
-2.16983	3.43747	-5.74255	1.55051e-08	2.35193e-06	9.1735	Q9JJU9	433	-5.74048	1.56974e-08	2.30895e-06	Crybb3	12962
0.454629	8.55917	5.64765	2.62092e-08	3.74175e-06	8.6745	Q3TV47	500	5.69961	1.96948e-08	2.81172e-06	Atp1b1	11931
-2.63865	7.28118	-5.62858	2.90997e-08	4.03571e-06	8.57511	Q9CWF6	174	-5.62564	2.95929e-08	4.10411e-06	Bbs2	67378
2.03348	7.17429	5.61283	3.17184e-08	4.27669e-06	8.49326	Q922R8	388	5.61102	3.20562e-08	4.32224e-06	Pdia6	71853
-0.419759	7.94352	-5.50454	5.70491e-08	6.92291e-06	7.93596	Q61553	909	-5.56166	4.19361e-08	5.37415e-06	Fscn1	14086
-2.8935	6.125	-5.5604	4.21951e-08	5.53554e-06	8.22223	Q9CYA6	66	-5.55714	4.29763e-08	5.37415e-06	Zcchc8	70650
0.521348	8.55852	5.52076	5.22801e-08	6.50687e-06	8.0188	Q9D172	484	5.55628	4.31792e-08	5.37415e-06	Gatd3	28295
0.389889	8.34512	5.48091	6.4764e-08	7.48487e-06	7.81562	Q91VD9	1091	5.54712	4.53736e-08	5.50608e-06	Ndufs1	227197
-2.75062	7.68197	-5.54552	4.57351e-08	5.84206e-06	8.14574	P36552	172	-5.54246	4.65311e-08	5.50883e-06	Cpox	12892
0.6017	8.59129	5.48102	6.47246e-08	7.48487e-06	7.8162	Q544Y3	1013	5.50592	5.66652e-08	6.41637e-06	Rlbp1	19771
0.454953	8.34831	5.45879	7.28943e-08	8.22858e-06	7.70345	Q4VA93	733	5.50535	5.68405e-08	6.41637e-06	Prkca	18750
-3.31542	6.6452	-5.33039	1.43711e-07	1.5854e-05	7.06008	D3Z383	133	-5.32694	1.46416e-07	1.61523e-05	Mest	17294
0.419503	8.39831	5.26141	2.0578e-07	2.12523e-05	6.72018	D3Z7P3	846	5.31091	1.59198e-07	1.67338e-05	Gls	14660
-1.8991	3.63801	-5.31149	1.58626e-07	1.67448e-05	6.96657	Q61597	321	-5.30985	1.60086e-07	1.67338e-05	Crygc	12966
-4.78472	6.6961	-5.31142	1.58686e-07	1.67448e-05	6.96621	Q03517	149	-5.30753	1.62029e-07	1.67338e-05	Scg2	20254
0.437785	8.4584	5.18944	2.9804e-07	3.01393e-05	6.36974	P48758	554	5.23249	2.39068e-07	2.41758e-05	Cbr1	12408
-1.46141	8.01144	-5.15181	3.61103e-07	3.57713e-05	6.18828	Q9WUR9	83	-5.15153	3.61803e-07	3.58407e-05	Ak4	11639
0.287803	8.39366	5.01867	7.05462e-07	6.58521e-05	5.55579	Q8BH59	1199	5.11521	4.34963e-07	4.22262e-05	Slc25a12	78830
-2.0149	4.98508	-5.09296	4.86388e-07	4.72185e-05	5.90685	Q3UPY3	597	-5.09092	4.91647e-07	4.67932e-05	Crygs	12970
-2.55785	7.0638	-5.02343	6.88955e-07	6.55723e-05	5.57813	Q3UNA4	96	-5.02055	6.99218e-07	6.52693e-05	Nxt2	237082
0.346752	8.40885	4.93975	1.04191e-06	9.19531e-05	5.18799	O88844	1129	5.00118	7.69857e-07	7.05073e-05	Idh1	15926
0.876572	8.00752	4.96439	9.22987e-07	8.45316e-05	5.30226	Q3UXR4	907	4.97059	8.95586e-07	8.05033e-05	Ezr
-2.09592	3.96512	-4.95911	9.47307e-07	8.51523e-05	5.27773	P62696	1191	-4.95688	9.58209e-07	8.45663e-05	Crybb2	12961
0.409371	8.67144	4.89294	1.30978e-06	0.000111538	4.97237	A0A076FRG6	1537	4.93434	1.07039e-06	9.27802e-05	Slc12a5
-0.532839	7.88912	-4.90483	1.23606e-06	0.00010714	5.02695	A2APL8	238	-4.92748	1.10699e-06	9.42692e-05	Slc1a2	20511
-4.10119	6.59848	-4.8719	1.45081e-06	0.000121418	4.87604	Q6PHU5	67	-4.86837	1.47645e-06	0.000123563	Sort1	20661
-1.9919	3.35574	-4.8339	1.74344e-06	0.000143435	4.70305	Q9QXC6	878	-4.83181	1.76177e-06	0.000144943	Cryba1	12957
-3.53442	6.82045	-4.8304	1.77307e-06	0.000143441	4.68719	D4AFX7	118	-4.82705	1.8026e-06	0.000145675	Dnajc13
-2.77309	3.94038	-4.82682	1.80388e-06	0.000143542	4.67097	P85094	173	-4.82384	1.83069e-06	0.000145675	Isoc2a	664994
-2.99713	6.36993	-4.7734	2.32992e-06	0.00018241	4.43022	E9QAT4	54	-4.77027	2.36583e-06	0.000185222	Sec16a	227648
-1.8136	3.44581	-4.7455	2.66055e-06	0.000204989	4.30545	Q9D1U0	212	-4.74372	2.68409e-06	0.000206803	Grifin	77998
-2.51352	8.06777	-4.73859	2.74913e-06	0.000208504	4.27466	Q8R3B1	116	-4.73581	2.78673e-06	0.000211356	Plcd1	18799
-1.87223	3.3404	-4.71383	3.09051e-06	0.00023079	4.16465	Q9WVJ5	688	-4.71193	3.11949e-06	0.000232954	Crybb1	12960
-0.925789	8.20051	-4.68341	3.56614e-06	0.000262273	4.03018	Q9DD05	420	-4.68729	3.50299e-06	0.000257629	Alad	17025
-3.38706	6.79312	-4.67901	3.6404e-06	0.000263739	4.01083	Q8BGW1	122	-4.67578	3.69724e-06	0.000267857	Fto	26383
-1.95788	3.85009	-4.6734	3.73741e-06	0.000266785	3.98613	Q9JJV1	444	-4.67132	3.7753e-06	0.00026949	Cryba2	12958
0.568116	8.38314	4.64418	4.28378e-06	0.000301355	3.85804	E9Q517	255	4.66029	3.97515e-06	0.000279643	Slc6a9
0.506262	8.38175	4.6201	4.79109e-06	0.000330606	3.75301	P48318	391	4.64113	4.3468e-06	0.000299059	Gad1	14415
0.407322	7.86072	4.60542	5.12816e-06	0.000340551	3.68923	Q3THP1	434	4.63977	4.37437e-06	0.000299059	Dpp3
0.524371	8.20503	4.61508	4.90392e-06	0.000330606	3.73117	Q9DB73	276	4.63427	4.4876e-06	0.000302539	Cyb5r1	72017
-2.14595	4.05367	-4.61721	4.85587e-06	0.000330606	3.74041	E9QAS6	201	-4.61483	4.91141e-06	0.000326575	Cryba4	12959
0.407813	8.39519	4.57763	5.8298e-06	0.000377305	3.56897	Q99LC3	543	4.61124	4.99369e-06	0.000327559	Ndufa10	67273
-3.51506	6.40122	-4.60276	5.19175e-06	0.000340551	3.67767	P50171	61	-4.59952	5.272e-06	0.000341204	Hsd17b8	14979
0.351277	8.08108	4.55027	6.60994e-06	0.000416684	3.45125	A0A5F8MPR1	1269	4.59624	5.35224e-06	0.000341839	Epb41l3
0.641965	7.92596	4.57381	5.93312e-06	0.000378939	3.5525	Q3U4Y0	463	4.58501	5.63676e-06	0.000355335	H1f0
0.313144	8.3914	4.51529	7.75362e-06	0.000476406	3.30174	Q9CQA3	504	4.57285	5.96125e-06	0.000370973	Sdhb	67680
-3.4846	7.34534	-4.52495	7.42023e-06	0.000461767	3.34291	Q9CRF7	86	-4.52175	7.53142e-06	0.000462754	Srp19
-2.03651	7.41906	-4.51247	7.85375e-06	0.000476526	3.28973	A2AN08	290	-4.51024	7.93653e-06	0.000481549	Ubr4	69116
-2.61682	6.48979	-4.50482	8.13138e-06	0.00048728	3.25719	P32883-2	149	-4.50202	8.23816e-06	0.00049368	Kras
0.309823	8.49957	4.40944	1.2489e-05	0.000721683	2.85571	Q8BLF1	392	4.46401	9.78264e-06	0.000579085	Nceh1	320024
1.05277	8.3729	4.43045	1.13698e-05	0.00066868	2.94349	P23492	205	4.43185	1.13023e-05	0.00066098	Pnp	18950
-2.34512	4.39282	-4.4292	1.1434e-05	0.00066868	2.93823	A2RTH4	202	-4.42662	1.15701e-05	0.000668589	Cryge	12968
-2.23161	6.95865	-4.40462	1.276e-05	0.000728671	2.83564	Q3TDN2	144	-4.40213	1.29058e-05	0.000736998	Faf2	76577
-2.36236	7.0181	-4.38242	1.40829e-05	0.000794864	2.74346	F8VQ05	320	-4.37984	1.42491e-05	0.000804243	Fryl	72313
0.264655	8.25005	4.28927	2.12069e-05	0.00116638	2.36132	A0A0R4IZY0	440	4.35962	1.55824e-05	0.000869391	Thop1	50492
-2.99672	3.91533	-4.34149	1.68736e-05	0.000941429	2.57461	Q9WV35	89	-4.33854	1.7099e-05	0.000943166	Apobec2	11811
0.431796	8.46034	4.28734	2.1386e-05	0.00116638	2.35347	P47199	328	4.31107	1.92874e-05	0.00105192	Cryz	12972
0.308118	8.2144	4.2278	2.76702e-05	0.00147595	2.11336	Q8VDN2	2549	4.27626	2.24473e-05	0.00121066	Atp1a1	11928
0.327323	8.32144	4.20093	3.10507e-05	0.00162064	2.00602	A0A0R4J0Z1	576	4.24248	2.59812e-05	0.00138585	Pdia4	12304
-1.02427	5.53206	-4.23515	2.6809e-05	0.0014459	2.14281	Q05816	268	-4.23634	2.66786e-05	0.00140759	Fabp5	16592
-2.6819	6.87414	-4.22303	2.82442e-05	0.00149019	2.09423	Q91X72	186	-4.22027	2.85873e-05	0.00149207	Hpx	15458
-0.44628	7.28204	-4.1898	3.2564e-05	0.00168155	1.96172	Q9WUL7	496	-4.21021	2.9849e-05	0.00154135	Arl3	56350
-0.342241	8.00406	-4.16843	3.56664e-05	0.00182236	1.87705	P52480	4161	-4.20519	3.04981e-05	0.00155829	Pkm	18746
0.442854	8.09117	4.13781	4.0608e-05	0.00205324	1.75637	Q566K0	383	4.15771	3.73363e-05	0.00188782	Hmga1	111241; 15361
-1.71666	7.54287	-4.12073	4.36406e-05	0.00218383	1.68943	Q8BWR2	122	-4.11887	4.39927e-05	0.00220145	Pithd1	66193
0.630171	7.81916	4.07718	5.23764e-05	0.00256803	1.51993	P51881	1313	4.08485	5.07372e-05	0.00250205	Slc25a5	11740
-2.6141	3.35983	-4.08614	5.04534e-05	0.00249899	1.55467	A0A0R4J0I1	207	-4.08347	5.10308e-05	0.00250205	Serpina3k	20714
0.334983	8.44748	4.04147	6.07564e-05	0.00291992	1.3822	Q9Z1F9	688	4.07636	5.2569e-05	0.0025517	Uba2	50995
-0.761288	8.24809	-4.06193	5.58113e-05	0.00270908	1.46097	Q3U6M5	192	-4.06598	5.48912e-05	0.00263804	Ranbp1
0.407106	8.47573	4.03503	6.23974e-05	0.00294056	1.35747	D3YUM1	822	4.05737	5.68929e-05	0.00270743	Ndufv1
-2.8238	6.8012	-4.03827	6.15661e-05	0.00292982	1.36992	Q32M02	102	-4.03552	6.22854e-05	0.00293527	Fscn2	238021
0.258659	8.29141	3.95457	8.67827e-05	0.00386462	1.05179	Q3UBU0	1810	4.01189	6.86611e-05	0.00320462	Hsp90b1
-3.39348	6.1807	-4.01151	6.87534e-05	0.00320893	1.26753	B2RRY4	79	-4.00861	6.95938e-05	0.00321722	Pals1	56217
0.283224	8.69618	3.94696	8.95062e-05	0.00394966	1.02319	P05202	1530	3.99376	7.39686e-05	0.0033872	Got2	14719
-3.50556	6.36791	-3.99198	7.44955e-05	0.00344382	1.19319	Q3YAA7	85	-3.98906	7.54049e-05	0.00342071	Kcnip4	80334
0.262527	8.48821	3.92619	9.73614e-05	0.00421957	0.94535	Q99KI0	1979	3.98045	7.81106e-05	0.00351064	Aco2	11429
-3.23187	4.53638	-3.98011	7.82029e-05	0.0035811	1.14819	P17879	1589	-3.97728	7.91287e-05	0.00352377	Hspa1b	15511
0.867897	8.63441	3.96959	8.16356e-05	0.00370336	1.1084	Q3TBF1	323	3.97168	8.09573e-05	0.00357242	Padi2	18600
0.28776	8.40223	3.92176	9.91197e-05	0.00425776	0.928793	Q9R1Q8	584	3.966	8.28555e-05	0.00361323	Tagln3	56370
-1.56545	7.88213	-3.96614	8.27908e-05	0.00372099	1.09539	Q9CPU2	79	-3.96448	8.33707e-05	0.00361323	Ndufb2	68198
0.282062	8.54896	3.91056	0.000103697	0.0043769	0.887046	A0A1L1STE4	719	3.95638	8.61648e-05	0.00370128	Ilf3	16201
-3.24415	6.04598	-3.93435	9.41991e-05	0.0041193	0.975898	E9Q2E4	82	-3.93152	9.53022e-05	0.00405787	Hectd4	269700
0.288322	8.39146	3.87259	0.000120755	0.00496732	0.746288	O55143	850	3.91493	0.000101905	0.00429752	Atp2a2	11938
-2.61274	7.38334	-3.91563	0.000101598	0.00432595	0.905949	D3YVU0	52	-3.913	0.000102701	0.00429752	Usp46
-3.29082	5.43969	-3.89734	0.000109361	0.00457617	0.837877	Q8BX80	144	-3.89453	0.000110621	0.00458935	Engase	217364
0.28233	8.61784	3.84302	0.000135837	0.00540455	0.637601	Q9CZ13	753	3.88628	0.00011434	0.00470342	Uqcrc1	22273
-1.47212	3.41326	-3.88047	0.000117006	0.00485425	0.775424	Q52L78	631	-3.87906	0.00011769	0.00480057	Cryab	12955
1.73913	7.87696	3.86687	0.000123541	0.00503925	0.725213	Q8BHB9	179	3.86495	0.000124513	0.00503656	Clic6	209195
-1.55688	6.42077	-3.85701	0.000128489	0.00518023	0.688948	O08759	124	-3.85537	0.000129356	0.00516861	Ube3a	22215
-1.46634	5.05867	-3.85576	0.000129132	0.00518023	0.684337	Q8CHT1	122	-3.8543	0.000129907	0.00516861	Ngef	53972
0.393519	8.54958	3.8282	0.000144052	0.00556257	0.583414	P68510	1117	3.8485	0.000132939	0.00524621	Ywhah	22629
-3.80787	6.42273	-3.84021	0.000137361	0.00542073	0.627307	Q8K2J0	78	-3.83734	0.000138956	0.00543946	Plcd3	72469
0.408263	8.5451	3.80937	0.000155163	0.00583845	0.514873	Q9CQ75	171	3.82736	0.000144555	0.0055749	Ndufa2	17991
-2.96974	7.05936	-3.8295	0.000143314	0.00556257	0.588152	Q3V424	71	-3.82679	0.000144884	0.0055749	Snrpg
-2.77139	5.19979	-3.82697	0.000144751	0.00556257	0.578947	Q9D6J1	40	-3.82433	0.0001463	0.0055749	Cers4	67260
-2.42934	7.19972	-3.8256	0.000145539	0.00556257	0.573938	Q8VD72	129	-3.8231	0.00014701	0.0055749	Ttc8	76260
0.29673	8.1284	3.78423	0.00017127	0.00627229	0.423816	Q3TGZ3	377	3.82106	0.000148197	0.00557634	Idh3g	15929
0.273239	8.3415	3.77261	0.000179232	0.00635032	0.381945	P28352	705	3.81641	0.000150943	0.00563597	Apex1	11792
-2.89357	6.29519	-3.80995	0.000154812	0.00583845	0.516962	P81117	159	-3.80728	0.000156472	0.00579781	Nucb2	53322
-1.43681	7.94312	-3.80022	0.000160853	0.00600602	0.481659	Q3V3N7	242	-3.79884	0.000161757	0.00594823	Bbs1	52028
0.418066	8.83943	3.77954	0.000174446	0.00627229	0.406887	P62983	436	3.79636	0.000163337	0.00596119	Rps27a	78294
-3.28356	4.66682	-3.78682	0.000169542	0.00627229	0.433161	Q3TR89	93	-3.78406	0.00017141	0.00620913	Cog1
-3.56733	5.26336	-3.78194	0.000172814	0.00627229	0.415547	Q3UK78	38	-3.77914	0.000174745	0.00625581	Pcgf5	76073
-3.5524	5.95579	-3.78072	0.000173637	0.00627229	0.411171	A0A097BVN3	56	-3.77793	0.000175576	0.00625581	Gfra1
-1.00719	8.02953	-3.77617	0.000176758	0.00630871	0.394752	B1ATV5	231	-3.77649	0.000176565	0.00625581	Bbs7
0.266625	8.16019	3.72785	0.000213296	0.00734284	0.22174	Q9DB77	1041	3.77235	0.000179442	0.00631166	Uqcrc2	67003
0.290165	8.43662	3.73199	0.000209905	0.00727769	0.23649	Q80TJ1-4	1274	3.76912	0.000181725	0.00634599	Cadps
-0.462707	7.83272	-3.7435	0.000200745	0.00701018	0.277557	Q3ULW0	437	-3.75622	0.000191091	0.00662541	Ran
-3.48187	5.88531	-3.75421	0.000192566	0.00677332	0.315851	G3X926	45	-3.75144	0.000194684	0.00670208	Rpf2	67239
0.266357	8.21075	3.70363	0.000234183	0.00789392	0.13581	Q5SV64	1159	3.74732	0.000197822	0.00676217	Myh10	77579
-0.315315	8.2753	-3.69635	0.000240828	0.00806193	0.110086	Q9R0Y5	444	-3.72623	0.000214666	0.00728662	Ak1	11636
0.288561	8.4779	3.68004	0.000256357	0.00846503	0.0526544	P51150	553	3.71593	0.000223378	0.0075297	Rab7a	19349
-1.32233	7.84452	-3.71426	0.000224789	0.00768399	0.17346	Q9JMH6	209	-3.71311	0.000225818	0.00755946	Txnrd1	50493
-2.2852	6.21849	-3.71124	0.000227418	0.00771948	0.162767	B9EJ54	278	-3.70887	0.000229545	0.00763159	Nup205	70699
0.272203	8.5447	3.66393	0.000272632	0.00882238	-0.00388837	Q9D8E6	720	3.70417	0.00023373	0.00771788	Rpl4	67891
0.317951	8.50024	3.67102	0.000265355	0.00870291	0.0209638	P60879	743	3.69976	0.000237732	0.00779696	Snap25	20614
-0.61504	7.63963	-3.68683	0.000249778	0.00830427	0.076546	Q3TML0	351	-3.69233	0.000244605	0.00796854	Pdia6	71853
-0.309447	7.96148	-3.64556	0.000292364	0.00927539	-0.0680434	P17751	1290	-3.67542	0.000260966	0.00840239	Tpi1	21991
0.338653	8.19164	3.65056	0.000286865	0.00916081	-0.0506144	Q8K2C9	453	3.675	0.000261385	0.00840239	Hacd3	57874
1.32414	8.7982	3.66441	0.00027213	0.00882238	-0.00219409	Q9JIK8	131	3.6632	0.00027343	0.00873176	Ndk3
-1.80115	6.84238	-3.66175	0.000274898	0.0088368	-0.0114898	Q8CCV1	92	-3.65972	0.00027708	0.00879048	Gspt1	14852
0.269192	8.2463	3.61832	0.000324099	0.0100921	-0.162593	P26443	998	3.65796	0.000278939	0.00879202	Glud1	14661
-3.69166	5.30155	-3.63222	0.000307523	0.00969298	-0.114435	Q99P31	83	-3.62949	0.000310752	0.00973155	Hspbp1	66245
0.625622	8.03552	3.61812	0.000324344	0.0100921	-0.163284	Q8CG76	265	3.62292	0.00031857	0.00991242	Akr7a2	110198
-3.17433	5.22148	-3.60256	0.000343913	0.0106328	-0.216998	P60898	36	-3.59993	0.000347373	0.0107398	Polr2i	69920
0.302719	8.21538	3.5654	0.000395214	0.0116265	-0.344376	Q9CPP6	286	3.59443	0.00035462	0.0108945	Ndufa5	68202
-1.41545	3.62439	-3.58793	0.000363313	0.0111615	-0.26729	A8DUK4	777	-3.58651	0.000365307	0.011097	Hbb-bs	100503605; 101488143
0.522683	8.41031	3.57835	0.000376578	0.0113794	-0.300142	P63054	242	3.58616	0.000365784	0.011097	Pcp4	18546
-2.76045	6.63856	-3.58162	0.000371996	0.0113564	-0.288928	A0A0A6YWI6	151	-3.57911	0.000375564	0.0112986	Dclk2
-0.893381	7.85362	-3.57726	0.000378113	0.0113794	-0.303869	A6H669	281	-3.57802	0.000377086	0.0112986	Bbs4	102774
-3.0173	6.04663	-3.57608	0.000379782	0.0113794	-0.307901	Q8VE22	79	-3.57349	0.00038352	0.0114209	Mrps23	64656
0.251474	8.42164	3.52713	0.000455494	0.0127802	-0.474265	A0A571BEK3	602	3.56949	0.000389291	0.0114251	Dlg2
-2.89061	3.64827	-3.57045	0.000387847	0.0115231	-0.327146	Q9WVQ5	62	-3.56789	0.000391616	0.0114251	Apip	56369
-0.338399	7.92297	-3.54553	0.000425513	0.0123679	-0.411986	A0A0A1HAM8	379	-3.56776	0.000391805	0.0114251	Marcks
-2.87148	6.04814	-3.56943	0.000389325	0.0115231	-0.33063	Q7TMB8	234	-3.5669	0.000393075	0.0114251	Cyfip1	20430
0.234359	8.46185	3.5007	0.00050202	0.0136899	-0.563158	P56480	2097	3.54895	0.000420196	0.0121407	Atp5f1b	11947
-3.37	5.74536	-3.54555	0.000425474	0.0123679	-0.411902	Q14DS6	167	-3.54293	0.000429682	0.0123413	Lars2
0.291239	8.22731	3.5095	0.000486067	0.0134055	-0.533651	P61264	763	3.53971	0.000434839	0.0123755	Stx1b	56216
0.684168	7.92553	3.53329	0.00044524	0.0125651	-0.453442	Q3TG37	193	3.53641	0.000440191	0.0123755	Nherf1	26941
-2.77342	6.15807	-3.53797	0.000437598	0.0125651	-0.437605	Q8C541	95	-3.53546	0.000441735	0.0123755	Faah
-1.71532	3.05026	-3.53712	0.00043898	0.0125651	-0.44049	Q569M7	1476	-3.53522	0.000442129	0.0123755	Cryaa	12954
0.936668	7.588	3.53404	0.000444012	0.0125651	-0.450916	Q8VDC1	122	3.53431	0.00044362	0.0123755	Fyco1	17281
-1.36516	6.86908	-3.53376	0.000444462	0.0125651	-0.451842	Q3UL43	178	-3.5324	0.000446764	0.0123919	Nup155
0.526875	8.62431	3.51745	0.000472046	0.0130932	-0.506899	Q8BGN8-2	232	3.5246	0.000459818	0.0126816	Synpr
0.325662	8.48253	3.4989	0.000505342	0.0137035	-0.569184	P08249	1256	3.52221	0.000463894	0.0127217	Mdh2	17448
0.400967	8.45596	3.5048	0.000494518	0.0135615	-0.549402	Q545V3	1840	3.51923	0.000469012	0.0127898	Eno2	13807
-2.99756	4.60309	-3.51898	0.000469393	0.0130932	-0.501745	Q9Z1P6	174	-3.51644	0.000473864	0.0128499	Ndufa7	66416
0.32673	8.80086	3.48276	0.0005361	0.0142198	-0.623147	P61922	738	3.50553	0.000493255	0.0133014	Abat	268860
-3.14313	5.17352	-3.49666	0.000509521	0.0137401	-0.576708	F8WHU7	151	-3.4941	0.000514378	0.0137944	Stag1	20842
-2.4316	7.39151	-3.49288	0.00051662	0.0138545	-0.589346	Q8VCN9	50	-3.49049	0.000521218	0.0139011	Tbcc	72726
-1.84138	7.56967	-3.48446	0.000532778	0.0142094	-0.617472	Q91V81	49	-3.4824	0.000536869	0.0142402	Rbm42	68035
1.35205	3.06746	3.4799	0.000541734	0.0142912	-0.632692	A8DUV1	249	3.47855	0.00054447	0.0143634	Hbat1
0.21416	8.11927	3.41234	0.000691881	0.0179593	-0.855773	P20029	1660	3.46641	0.000569104	0.014932	Hspa5	14828
-1.49582	7.22782	-3.43636	0.000634544	0.0166491	-0.77695	Q91VN4	123	-3.43471	0.000638411	0.0166605	Chchd6	66098
0.277317	8.05361	3.39127	0.000746124	0.018863	-0.924491	E9PWE8	1487	3.42145	0.00066965	0.0173823	Dpysl3	22240
-0.741925	7.73589	-3.41671	0.000681108	0.0177747	-0.84148	P07310	510	-3.41858	0.000676603	0.0174693	Ckm	12715
0.416191	8.66417	3.39969	0.00072399	0.0185556	-0.89708	Q3TA69	614	3.41154	0.000693957	0.0178226
0.488106	10.7312	3.39806	0.00072823	0.0185556	-0.902396	Q3UNI8	184	3.40576	0.000708493	0.0181001	Ddt	13202
0.222894	8.26856	3.35713	0.000842493	0.0206538	-1.03497	A0A1S6GWH5	2069	3.40424	0.000712371	0.0181039	Uba1	22201
-2.96117	3.43538	-3.40439	0.000711886	0.0183803	-0.88173	H3BLL2	40	-3.40192	0.000718315	0.0181599	Atpaf1	230649
-1.3532	8.19856	-3.39732	0.000730143	0.0185556	-0.904785	Q9CY64	156	-3.39592	0.000733895	0.0184576	Blvra	109778
0.249908	8.45825	3.35408	0.000851645	0.0207733	-1.04479	P18872-2	1122	3.3907	0.000747712	0.0187082	Gnao1
-2.50848	6.90865	-3.38596	0.000760412	0.0191246	-0.941752	Q9JLI6	127	-3.3836	0.000766906	0.0190901	Scly	50880
0.380418	8.44924	3.36016	0.000833494	0.020585	-1.02521	Q80XH2	345	3.37428	0.000792789	0.0196337	Impg2	224224
0.400969	8.3674	3.3595	0.000835446	0.020585	-1.02734	Q8BU20	214	3.37183	0.000799727	0.0197049	Ndufb5
-2.98234	6.38517	-3.371	0.000802008	0.0200667	-0.990199	P27641	74	-3.36854	0.000809153	0.0198365	Xrcc5	22596
-2.82222	6.68703	-3.36314	0.000824716	0.0205291	-1.01559	P62965	69	-3.36071	0.000831947	0.0202928	Crabp1	12903
-3.04951	5.63757	-3.34893	0.000867307	0.0210495	-1.06135	A0A087WNV1	72	-3.34646	0.000874985	0.0212359	Agfg1	15463
0.339783	7.9767	3.32585	0.000940816	0.0224962	-1.13524	Q58ET1	566	3.34372	0.000883506	0.0212545	Rpl7a	27176
0.308606	8.11134	3.3212	0.000956318	0.0227548	-1.15008	O08749	849	3.3434	0.00088451	0.0212545	Dld	13382
-2.87769	3.73638	-3.34273	0.000886505	0.0214084	-1.08124	Q99PL9	65	-3.3403	0.000894235	0.0213823
-2.69714	5.94293	-3.3382	0.000900784	0.0216456	-1.09576	A0A1B0GRU3	124	-3.33582	0.00090847	0.0216162	Zc3h4
0.198326	8.55896	3.27674	0.00111693	0.0256947	-1.29087	P39053	2892	3.33287	0.000917972	0.0217358	Dnm1	13429
0.226123	8.24638	3.28064	0.00110189	0.0255913	-1.27859	Q64511	1550	3.32309	0.000950078	0.0223868	Top2b	21974
0.250992	8.38062	3.28377	0.00108995	0.0254358	-1.26871	B2RXT3	1189	3.31769	0.000968278	0.0227054	Ogdhl	239017
-2.51098	6.22397	-3.31382	0.000981386	0.0232373	-1.17356	Q9R099	53	-3.31149	0.00098953	0.0230922	Tbl2	27368
-2.98535	4.87903	-3.30878	0.000998881	0.0235367	-1.18959	Q6ZQ56	515	-3.30636	0.00100746	0.0233982	mKIAA0743
-2.89624	4.14123	-3.29787	0.0010377	0.0243332	-1.22417	Q8JZR6	220	-3.29548	0.00104651	0.0241893	Slc4a8	59033
-0.633061	7.54309	-3.27925	0.00110723	0.0255929	-1.28297	D3Z2H9	697	-3.28224	0.00109589	0.0252107	Tpm3-rs7
0.356865	8.33057	3.25566	0.0012015	0.0272023	-1.35697	Q61171	459	3.27048	0.00114157	0.0260661	Prdx2	21672
0.280436	8.11071	3.24241	0.00125767	0.0280033	-1.39832	Q8K2B3	775	3.26788	0.00115191	0.0260661	Sdha	66945
-1.36283	3.37441	-3.26917	0.00114666	0.0261309	-1.31467	A0A494B9Q6	1341	-3.26773	0.0011525	0.0260661	Cryaa	12954
-3.22979	4.9701	-3.26965	0.00114473	0.0261309	-1.31314	Q9DCL2	35	-3.26721	0.00115455	0.0260661	Ciao2a	68250
0.210851	8.59646	3.21767	0.00136911	0.0298944	-1.47511	E9QLL2	1895	3.26412	0.00116699	0.0262248	Dnm3
0.489867	9.18426	3.25351	0.00121049	0.0272023	-1.36372	Q9CZH7	212	3.26001	0.0011837	0.0264777	Mxra7	67622
-1.76822	7.40483	-3.25432	0.00120709	0.0272023	-1.36118	Q8BMA6	148	-3.25238	0.00121532	0.0270603	Srp68	217337
1.80361	7.13203	3.25191	0.00121718	0.0272268	-1.36871	Q3TWC7	124	3.24994	0.00122561	0.0271648	Gpnmb
0.258205	8.29759	3.20358	0.00143657	0.0305004	-1.51857	Q9WUB3	1981	3.23302	0.00129905	0.0286617	Pygm	19309
0.242827	8.42501	3.19721	0.00146806	0.030742	-1.53815	P14148	796	3.23068	0.00130953	0.0286948	Rpl7	19989
-1.94278	7.70556	-3.23169	0.00130491	0.0289225	-1.43168	Q8K157	51	-3.22962	0.00131434	0.0286948	Galm	319625
0.269042	8.22095	3.20182	0.00144522	0.0305004	-1.52399	P38647	1086	3.22865	0.0013187	0.0286948	Hspa9	15526
-2.78738	6.20725	-3.22977	0.00131352	0.028981	-1.43763	E9Q3L1	1137	-3.22744	0.0013242	0.0286948	Myo6	17920
0.225325	8.26397	3.18532	0.00152858	0.0314396	-1.57463	P27773	1309	3.22428	0.0013386	0.0288729	Pdia3	14827
-0.901878	4.74453	-3.22301	0.00134432	0.0295264	-1.45859	A8DUK2	759	-3.22304	0.00134431	0.0288729	Hbbt1
0.362703	8.00436	3.20353	0.00143685	0.0305004	-1.51874	Q8BVI9	1512	3.21705	0.00137214	0.0293409	Slc25a4
-2.40113	6.19892	-3.21642	0.00137496	0.0298944	-1.47896	A0A0G2JE35	59	-3.21417	0.00138571	0.0294386	Arhgef9
-1.75143	8.83372	-3.21545	0.00137955	0.0298944	-1.48197	Q8CFS6	94	-3.21351	0.00138884	0.0294386	Kcnv2	240595
0.365022	8.3775	3.19696	0.00146933	0.030742	-1.53894	Q9DBF1	415	3.21015	0.00140488	0.0296491	Aldh7a1	110695
-1.30503	7.89481	-3.2085	0.00141269	0.0304582	-1.50343	B1AX58	171	-3.20713	0.00141945	0.0297183	Pls3	102866
1.03904	6.68524	3.20737	0.00141812	0.0304582	-1.50689	P07759	212	3.20672	0.00142142	0.0297183	Serpina3k	20714
0.260165	8.20777	3.17747	0.00156981	0.0316178	-1.59865	Q543Y7	1104	3.20567	0.00142653	0.0297183	Pacsin1	23969
-3.0274	6.29861	-3.20204	0.00144413	0.0305004	-1.52331	Q7TN29	38	-3.19967	0.00145596	0.0302018	Smap2	69780
0.330726	8.13724	3.17939	0.00155961	0.0315431	-1.59276	P18572	597	3.19578	0.00147539	0.0303561	Bsg	12215
0.361964	8.48085	3.18127	0.00154972	0.0315431	-1.58703	P32037	243	3.19443	0.00148216	0.0303561	Slc2a3	20527
-3.24972	5.89514	-3.19559	0.0014762	0.030753	-1.54314	Q6PB44	52	-3.19319	0.0014884	0.0303561	Ptpn23	104831
-1.45881	2.37019	-3.19381	0.00148515	0.0308073	-1.5486	Q8CIX8	59	-3.19216	0.00149367	0.0303561	Lgsn	266744
0.255557	8.39604	3.16307	0.00164805	0.0330564	-1.64252	P19783	609	3.19196	0.00149467	0.0303561	Cox4i1	12857
-2.1879	6.53577	-3.18938	0.00150768	0.0311415	-1.5622	Q9D1I6	84	-3.18721	0.00151894	0.0307206	Mrpl14	68463
-1.28996	6.23012	-3.18364	0.00153736	0.0314866	-1.5798	E9PZ12	191	-3.18229	0.00154453	0.0311085	Magi1	14924
-1.15686	3.84586	-3.1804	0.00155431	0.0315431	-1.58969	Q8BY71	129	-3.17933	0.0015601	0.0312922	Hat1	107435
-1.95434	6.94528	-3.15925	0.00166946	0.0333479	-1.65416	Q80U56	105	-3.1572	0.00168114	0.0335813	Avl9	78937
0.337517	8.38087	3.14089	0.00177569	0.0350374	-1.70976	Q9D6M3	479	3.15587	0.00168866	0.0335933	Slc25a22	68267
0.210198	8.41206	3.10864	0.00197757	0.0377918	-1.80669	A0A498WGK2	795	3.15055	0.00171917	0.0340607	Nars	70223
0.718492	8.53104	3.14404	0.00175705	0.034811	-1.70025	F8WHX2	150	3.14528	0.0017499	0.0345286	Cutc	66388
-2.30299	7.61414	-3.14592	0.00174599	0.0347338	-1.69456	Q8C2S9	48	-3.14373	0.00175901	0.0345677	Mvp
0.243512	8.14907	3.10516	0.00200054	0.0380808	-1.81708	Q8BMS1	509	3.13543	0.00180863	0.0352866	Hadha	97212
1.72275	6.11418	3.13705	0.00179867	0.0353472	-1.72134	P10637-5	518	3.13518	0.00181013	0.0352866	Mapt
-1.07455	7.47687	-3.13254	0.00182607	0.035741	-1.73496	Q6PGH1	279	-3.1317	0.00183134	0.0355574	Bud31	231889
-2.82249	5.44512	-3.12802	0.00185387	0.0361393	-1.74856	Q9EPN1	104	-3.12573	0.00186828	0.0361299	Nbea	26422
0.399806	8.35586	3.11372	0.00194439	0.0374402	-1.79147	Q3UEB3-2	393	3.12333	0.00188326	0.0362753	Puf60
-3.08341	6.49063	-3.1243	0.00187702	0.0364443	-1.75974	Q91W97	461	-3.12198	0.00189177	0.0362951	Hkdc1	216019
0.230653	7.99076	3.08596	0.00213195	0.0396493	-1.87428	Q8BTY3	810	3.11942	0.001908	0.0363856	Ppa1
-3.08019	5.44764	-3.1212	0.00189654	0.0366765	-1.76905	Q3TJ91	53	-3.11887	0.00191148	0.0363856	Llgl2	217325
-2.88385	4.70789	-3.11264	0.00195146	0.0374402	-1.79474	Q542S9	120	-3.11034	0.00196655	0.0372876	Sntb2	20650
0.317477	8.24694	3.09118	0.00209546	0.0394239	-1.85876	Q9DCL9	350	3.10755	0.00198494	0.0374898	Paics	67054
-0.516816	7.10575	-3.09819	0.0020474	0.0388206	-1.8379	P15864	2882	-3.10283	0.00201626	0.0379338	H1-2	50708
0.276948	8.42923	3.07857	0.00218463	0.0400158	-1.89621	Q3UKT3	784	3.1007	0.00203055	0.0380552	Oat	18242
0.469877	8.73513	3.09145	0.00209363	0.0394239	-1.85798	P68134	1419	3.09755	0.00205192	0.0383077	Acta1	11459
0.186853	8.33177	3.045	0.00243917	0.0416507	-1.99514	Q62318	937	3.09563	0.00206498	0.0384039	Trim28	21849
0.255662	7.94932	3.06642	0.00227378	0.0404479	-1.93213	A0A0R3P9C8	890	3.09256	0.0020861	0.0386487	Ndufa9
0.222913	8.6306	3.05365	0.00237114	0.0414011	-1.96976	P35700	667	3.08849	0.00211435	0.0390123	Prdx1	18477
-1.16549	2.04027	-3.08813	0.0021167	0.0396493	-1.86783	A2AAE1	31	-3.08698	0.00212499	0.0390123	Bltp1	229227
-2.20749	5.18862	-3.08612	0.00213081	0.0396493	-1.8738	Q4VA98	67	-3.08399	0.00214603	0.0390123	Zfp219	69890
0.923392	8.17633	3.08333	0.00215054	0.039691	-1.88208	Q8CIF2	306	3.08303	0.00215284	0.0390123	Aldh1l1
0.735164	8.521	3.08193	0.00216055	0.0397246	-1.88625	P0DP26	576	3.0829	0.00215376	0.0390123	Calm1	12313; 12314; 12315
0.25339	8.17701	3.05604	0.00235262	0.0412261	-1.96273	Q04750	494	3.08237	0.00215754	0.0390123	Top1	21969
-3.07067	5.31879	-3.08405	0.00214545	0.039691	-1.87995	Q8VCS3	34	-3.08175	0.00216199	0.0390123	Fam20b	215015
-0.376824	8.50993	-3.06587	0.0022779	0.0404479	-1.93376	Q922Q1	317	-3.07641	0.00220042	0.0393929	Mtarc2	67247
0.451901	8.62192	3.06958	0.00225029	0.0404479	-1.92281	Q8BJY1	337	3.07617	0.00220216	0.0393929	Psmd5	66998
-0.236693	7.7543	-3.04421	0.0024455	0.0416507	-1.99746	P06745	1874	-3.07449	0.00221434	0.0393929	Gpi	14751
0.410661	8.09251	3.06588	0.00227783	0.0404479	-1.93373	Q8BME2	262	3.07433	0.00221555	0.0393929	Ndufa12
-2.80665	4.88046	-3.07346	0.00222173	0.0404479	-1.91134	E9PWW9	56	-3.0712	0.00223851	0.0395371	Rsf1	233532
0.630726	8.21264	3.06885	0.00225566	0.0404479	-1.92495	Q91YJ3	249	3.071	0.00223995	0.0395371	Thyn1	77862
-1.38292	8.16407	-3.06966	0.00224966	0.0404479	-1.92256	Q6PAL3	69	-3.0681	0.00226147	0.0396029	Ap3s2	11778
-2.03785	6.97392	-3.06996	0.00224748	0.0404479	-1.92169	P04247	88	-3.0679	0.00226292	0.0396029	Mb	17189
-0.638229	7.59767	-3.06516	0.00228322	0.0404479	-1.93585	D3Y273	316	-3.0672	0.00226815	0.0396029	Slc4a7
-2.43784	4.39657	-3.06252	0.00230309	0.0406083	-1.94363	Q3ULB0	41	-3.06034	0.00231982	0.040186	Rbm6	19654
0.161381	8.3788	2.99445	0.00287421	0.0471332	-2.14216	Q60597-3	1105	3.06026	0.00232047	0.040186	Ogdh
-2.8679	4.80168	-3.06174	0.002309	0.0406083	-1.94593	P62077	38	-3.05948	0.00232638	0.040186	Timm8b	30057
0.272403	8.81386	3.03297	0.00253682	0.042608	-2.03034	Q8R1W8	666	3.05485	0.00236195	0.0405452	Impg1	63859
-0.321204	7.65736	-3.03953	0.00248312	0.0421436	-2.01115	Q99LD8	411	-3.0546	0.00236388	0.0405452	Ddah2	51793
-1.94682	5.31591	-3.05174	0.002386	0.0414568	-1.97537	A0A140LIF0	40	-3.04973	0.00240193	0.0410334	Coq7
-2.84364	4.91047	-3.05105	0.00239141	0.0414568	-1.9774	Q8BWU8	26	-3.0488	0.00240926	0.0410334	Etnppl	71760
-0.945848	8.49861	-3.04721	0.00242162	0.0416507	-1.98866	G5E8R1	632	-3.04677	0.00242528	0.0411063	Tpm1	22003
-2.26992	6.82434	-3.04725	0.00242133	0.0416507	-1.98856	G5E8R4	97	-3.04512	0.00243841	0.0411063	Ppp6r3	52036
1.03064	7.59598	3.0459	0.00243201	0.0416507	-1.9925	Q02013	83	3.04505	0.00243894	0.0411063	Aqp1	11826
-0.241783	7.94763	-3.0142	0.00269639	0.0449769	-2.08499	Q9DBJ1	1140	-3.04219	0.00246183	0.0413485	Pgam1	18648
-2.02981	6.87816	-3.03471	0.00252249	0.042608	-2.02526	Q9JKV1	114	-3.03268	0.00253945	0.0424124	Adrm1	56436
0.271279	8.38627	3.01042	0.00272963	0.0453315	-2.09596	A0A338P769	510	3.03196	0.0025454	0.0424124	Septin5
-2.70139	4.5679	-3.03346	0.00253281	0.042608	-2.02892	O35405	50	-3.03124	0.00255138	0.0424124	Pld3	18807
0.187743	8.37517	2.9771	0.00303917	0.048504	-2.19206	P29341	954	3.02377	0.00261411	0.0433068	Pabpc1	18458
-1.47824	4.20481	-3.02361	0.00261532	0.043775	-2.05765	Q6PAL8	79	-3.02193	0.00262981	0.0434187	Dennd5a	19347
-1.25127	7.29388	-3.00966	0.00273633	0.0453315	-2.09816	Q0PD53	308	-3.00834	0.00274827	0.0452207	Rab6b	270192
0.335654	8.31653	2.99306	0.00288705	0.0471844	-2.14615	Q9JMG7	499	3.00597	0.00276944	0.0453715	Hdgfl3	29877
0.226255	8.21464	2.97418	0.00306772	0.048504	-2.20042	P11499	1924	3.00522	0.00277613	0.0453715	Hsp90ab1	15516
0.66585	8.40856	3.00034	0.00282011	0.046429	-2.12515	Q58EU7	280	3.0018	0.00280705	0.0457228	Rbp1	19659
-2.06039	6.84721	-3.00016	0.00282171	0.046429	-2.12566	Q45VK7	180	-2.99814	0.0028404	0.0461114	Dync2h1	110350
0.318338	8.09453	2.97921	0.00301865	0.048504	-2.18601	Q9Z2X1	726	2.99363	0.00288201	0.0466308	Hnrnpf	98758
-1.56345	7.90995	-2.9917	0.00289977	0.0472332	-2.15008	J3QNU6	587	-2.98998	0.00291607	0.0470252	Arrb1
1.10209	8.59801	2.98666	0.00294717	0.0477061	-2.16458	Q9WVA4	239	2.98564	0.00295706	0.0475223	Tagln2	21346
-2.48826	4.05495	-2.98648	0.00294894	0.0477061	-2.16512	Q6A0A1	107	-2.98433	0.0029696	0.0475223	mKIAA0224
-2.6092	3.96969	-2.98549	0.00295829	0.0477061	-2.16795	P70662	49	-2.98332	0.00297927	0.0475223	Ldb1	16825
0.404658	8.42082	2.97477	0.00306197	0.048504	-2.19874	Q9CQ54	167	2.98253	0.00298677	0.0475223	Ndufc2	68197
0.432126	9.59702	2.97496	0.00306005	0.048504	-2.19819	A0A0R4J0Z3	345	2.98159	0.00299585	0.0475223	Aqp4	11829
-1.30851	7.93657	-2.97696	0.00304054	0.048504	-2.19247	Q8QZZ7	105	-2.9755	0.003055	0.0483028	Tprkb	69786
0.315467	8.73771	2.95844	0.00322617	0.050679	-2.24541	Q9CZU6	883	2.97284	0.0030812	0.0485589	Cs	12974
0.399251	8.98212	2.96342	0.00317524	0.050041	-2.2312	K3W4L3	293	2.97148	0.00309463	0.0486128	Psap
0.258128	8.50598	2.93639	0.00346077	0.0540148	-2.30807	Q02248	816	2.95863	0.0032245	0.0504894	Ctnnb1	12387
-0.228063	8.44863	-2.92829	0.0035507	0.0546214	-2.33094	P09411	2158	-2.95732	0.00323799	0.0505376	Pgk1	18655
0.603102	7.09313	2.94552	0.00336181	0.0526395	-2.28218	B2RXT5	1092	2.94764	0.00333938	0.0519531	Gpi1
-2.68677	6.06529	-2.93506	0.00347534	0.0540682	-2.31181	Q6A0D1	68	-2.9329	0.00349947	0.0541514	Emc2	66736
0.585002	7.27952	2.93025	0.00352876	0.0545497	-2.32542	P51491	376	2.93258	0.00350299	0.0541514	Opn1sw	12057
-0.502732	8.4865	-2.92687	0.00356669	0.0546214	-2.33495	P10639	270	-2.93084	0.0035224	0.0542786	Txn	22166
-2.42088	3.38483	-2.9315	0.00351486	0.0545084	-2.3219	Q3TPV0	27	-2.92939	0.00353859	0.0543554	Slc5a7
-2.60999	5.70671	-2.92683	0.00356716	0.0546214	-2.33507	B7ZNF6	138	-2.9247	0.00359158	0.0549953	Ctnnd2
-1.88984	7.14093	-2.91946	0.00365133	0.0557344	-2.35586	Q9QUN9	72	-2.91752	0.00367399	0.0560804	Dkk3	50781
0.356182	8.27347	2.9044	0.00382875	0.0575379	-2.39812	Q791V5	204	2.91436	0.00371074	0.0564543	Mtch2	56428
-2.43664	7.22403	-2.91505	0.00370242	0.0562571	-2.36824	Q9D4H1	98	-2.91295	0.00372726	0.0564543	Exoc2	66482
-2.81232	6.10126	-2.91451	0.00370875	0.0562571	-2.36976	A0A2R8VH99	73	-2.91234	0.00373442	0.0564543	Nudt16l1
-2.21508	4.06486	-2.91348	0.00372085	0.0562649	-2.37266	A6ZI47	741	-2.91145	0.00374501	0.0564543	Aldoart2	79459
0.367138	8.81689	2.89741	0.00391377	0.0586341	-2.41768	Q9D6J6	389	2.90665	0.00380194	0.057135	Ndufv2	72900
-2.78552	3.97072	-2.90747	0.00379201	0.0571628	-2.38954	Q8CI75	46	-2.90531	0.00381809	0.0571721	Dis3l2	208718
0.177829	8.26618	2.85834	0.00442149	0.0634968	-2.52614	F7BQW7	1307	2.90449	0.00382796	0.0571721	Synj1
0.305288	8.56468	2.88632	0.00405214	0.0599667	-2.4486	Q544Q7	455	2.90061	0.00387485	0.0576949	Atp1b3	11933
0.370619	8.22138	2.88767	0.00403511	0.0599667	-2.44485	Q56A15	502	2.8966	0.00392395	0.0582473	Cycs	13063
-1.9367	7.65206	-2.89583	0.00393325	0.0587446	-2.4221	Q91XF0	83	-2.89388	0.00395761	0.0585678	Pnpo	103711
0.376614	8.58149	2.88417	0.00407954	0.0601887	-2.45459	Q9D0M3	349	2.89269	0.00397244	0.0586085	Cyc1	66445
0.425891	8.30489	2.88022	0.00413018	0.0607512	-2.46557	Q4V9X9	229	2.88629	0.00405278	0.0596127	Rpl23a
-2.26323	5.48409	-2.88725	0.0040404	0.0599667	-2.44601	Q8C7E9	63	-2.8852	0.00406665	0.059636	Cstf2t	83410
-0.238925	8.03048	-2.85542	0.00446166	0.0638846	-2.53417	O35600	1857	-2.87958	0.00413877	0.0603991	Abca4	11304
0.198466	8.13288	2.84341	0.00463076	0.0657243	-2.5672	Q921M3	1056	2.87921	0.00414357	0.0603991	Sf3b3	101943
0.1876	8.12733	2.83772	0.00471287	0.0666947	-2.58279	Q99KP6	522	2.87785	0.00416113	0.0604734	Prpf19	28000
0.342533	8.97093	2.86565	0.00432211	0.0625798	-2.50594	Q9CWS0	554	2.87624	0.00418209	0.0605966	Ddah1	69219
-2.63249	3.70021	-2.87602	0.00418476	0.0613414	-2.47724	Q0PD24	141	-2.87391	0.00421265	0.0608158	Rab30	75985
-2.17895	3.02777	-2.87519	0.00419558	0.0613414	-2.47953	Q9JJA4	29	-2.87318	0.00422228	0.0608158	Wdr12	57750
-1.76273	7.7104	-2.87157	0.00424322	0.0618516	-2.48957	Q80TL0	126	-2.86972	0.00426796	0.061292	Ppm1e	320472
-0.60902	8.16319	-2.86493	0.00433186	0.0625798	-2.50794	Q921H8	201	-2.86663	0.00430918	0.0617006	Acaa1a	113868
-2.59399	4.09041	-2.8678	0.00429335	0.0623949	-2.50001	Q922H4	82	-2.86569	0.00432184	0.0617006	Gmppa	69080
-1.05314	6.97018	-2.85968	0.0044031	0.0634203	-2.52244	Q3TKT4	323	-2.85871	0.0044166	0.0628686	Smarca4	20586
0.370722	8.5237	2.84917	0.00454891	0.064752	-2.55137	Q3TUF3	354	2.85767	0.00443098	0.0628889	Calu	12321
0.22627	8.33821	2.8263	0.00488169	0.0686833	-2.61401	Q6PER3	513	2.85262	0.00450087	0.0636946	Mapre3	100732
-2.16467	3.25437	-2.85035	0.00453242	0.0647069	-2.54814	B2RWX5	192	-2.84835	0.00456073	0.064354	Cep250
0.200427	8.30533	2.81196	0.00510142	0.0713611	-2.65303	Q3UPA3	988	2.84578	0.00459723	0.064681	Gdi2	14569
-0.182855	8.39821	-2.79595	0.00535717	0.0735125	-2.69634	Q3V3U0	2140	-2.83649	0.00473109	0.066372	Pygb
0.210874	8.49418	2.80411	0.00522541	0.0726766	-2.6743	P68040	904	2.83411	0.00476589	0.0666675	Rack1	14694
0.217091	7.83798	2.80283	0.00524595	0.0727539	-2.67777	D3YXK2	503	2.8309	0.00481331	0.0671374	Safb	224903
0.209272	8.27999	2.79958	0.0052982	0.0732692	-2.68655	G3UX26	885	2.82993	0.0048277	0.0671451	Vdac2
0.509855	8.38256	2.82481	0.00490403	0.0687982	-2.61806	Q91WN1	286	2.82807	0.00485548	0.0673385	Dnajc9	108671
-1.35888	7.2389	-2.82802	0.00485589	0.0685189	-2.60931	Q52KI7	102	-2.82649	0.00487914	0.0674739	Lrpap1	16976
0.166098	8.26556	2.77033	0.0057909	0.077011	-2.76519	E9QNN1	1536	2.81877	0.00499627	0.0688974	Dhx9	13211
-0.205864	7.77198	-2.77718	0.00567202	0.0766908	-2.74686	Q3TU85	1603	-2.80785	0.00516625	0.0709359	Hspa1b	193740
-2.66929	3.76047	-2.80949	0.00514015	0.0716963	-2.65973	A0A571BEC9	63	-2.8074	0.00517332	0.0709359	Plin4
-0.421718	8.35776	-2.79859	0.00531421	0.0732818	-2.68922	P31786	303	-2.80421	0.00522403	0.0714294	Dbi	13167
-1.14544	7.77175	-2.7957	0.00536123	0.0735125	-2.69701	Q8CGF6	166	-2.79449	0.00538137	0.0733324	Wdr47	99512
-1.20532	7.83723	-2.79467	0.00537813	0.0735364	-2.6998	Q3TI79	117	-2.79335	0.00540022	0.0733324	Dkc1
0.312252	8.46097	2.78097	0.00560703	0.0760239	-2.73667	P55264	234	2.79284	0.00540853	0.0733324	Adk	11534
-2.6979	4.37849	-2.79317	0.00540282	0.0736665	-2.70385	E0CYH4	57	-2.79109	0.00543741	0.0735186	Wdr26	226757
-2.71243	4.92443	-2.7914	0.00543198	0.0738567	-2.70861	Q8C1Y5	37	-2.78933	0.00546672	0.0737096
0.21343	8.4224	2.7594	0.00598538	0.0789484	-2.79437	P46460	2189	2.78717	0.00550273	0.0739896	Nsf	18195
-0.256861	8.07561	-2.75997	0.00597517	0.0789484	-2.79287	A6ZI44	1715	-2.77836	0.00565205	0.0757875	Aldoa	11674
0.164287	8.22041	2.72951	0.00654775	0.0839613	-2.87361	Q5U222	1702	2.77684	0.00567815	0.0759277	Ddx5
-1.02976	8.48863	-2.77587	0.00569458	0.076782	-2.75037	P62311	122	-2.77488	0.005712	0.0761705	Lsm3	67678
-2.28793	6.00493	-2.77418	0.00572379	0.0768429	-2.75489	Q9CPY7	125	-2.77219	0.00575869	0.0764796	Lap3	66988
-2.31442	6.75911	-2.77352	0.0057353	0.0768429	-2.75667	A0A0R4J1Q0	101	-2.77152	0.00577041	0.0764796	Edc4	234699
-2.51729	4.01549	-2.77287	0.0057466	0.0768429	-2.75841	A0A5F8MPX8	39	-2.77083	0.00578245	0.0764796
-2.26042	5.93642	-2.77148	0.00577086	0.0769554	-2.76213	Q6DID3	45	-2.76949	0.005806	0.0765823	Scaf8	106583
-2.08427	3.19798	-2.76548	0.00587641	0.0779346	-2.77814	Q8C3W1	85	-2.76355	0.00591127	0.0777596
0.212329	7.77181	2.72822	0.00657299	0.0839613	-2.877	P27546-2	1234	2.75531	0.00606007	0.0795016	Map4
-2.31973	4.1808	-2.7561	0.00604518	0.0795211	-2.80315	A0A286YDA2	74	-2.75411	0.00608192	0.0795731	Nolc1	70769
-1.34131	6.95639	-2.75231	0.00611471	0.0802184	-2.81325	Q9D820	82	-2.75079	0.00614312	0.0799949	Prorsd1	67939
0.207971	8.17525	2.72182	0.00669991	0.0851344	-2.89385	P35486	848	2.74994	0.00615873	0.0799949	Pdha1	18597
0.321464	8.25067	2.73917	0.00636107	0.0822278	-2.8481	E9QB02	246	2.74968	0.0061636	0.0799949	Mars1	216443
0.403918	8.75085	2.74186	0.00630995	0.0822278	-2.84098	Q544B1	372	2.74774	0.00619976	0.0802496	Aldh2	11669
0.575791	8.31716	2.74238	0.00629999	0.0822278	-2.83959	A0A0R4J0P1	324	2.74414	0.00626716	0.0809063	Acad8	66948
-2.66742	4.85631	-2.74035	0.00633863	0.0822278	-2.84498	Q8BH48	45	-2.73831	0.00637785	0.0820383	Ubap1	67123
-2.27074	6.0843	-2.73971	0.00635073	0.0822278	-2.84667	F8VQJ3	116	-2.73774	0.00638864	0.0820383	Lamc1	226519
-2.25712	4.08108	-2.73872	0.00636952	0.0822278	-2.84927	A0A494B968	192	-2.73677	0.00640737	0.0820617	Matr3
-2.36762	7.67293	-2.7332	0.00647592	0.0833796	-2.86388	Q8VC93	67	-2.73121	0.00651494	0.0832197	Eri3
0.403369	8.41385	2.72426	0.00665142	0.0847402	-2.88745	Q8VDC3	404	2.73002	0.00653812	0.0832966	aco1
-1.98578	3.07144	-2.72844	0.00656873	0.0839613	-2.87643	Q5ND43	48	-2.72655	0.00660634	0.0839455	Inpp5k	19062
0.337427	8.39867	2.71312	0.00687593	0.0866904	-2.91669	Q91WS0	159	2.72202	0.00669635	0.0848671	Cisd1	52637
0.215356	8.49273	2.69412	0.00727487	0.0910109	-2.96633	Q3TFD9	2459	2.71934	0.00675009	0.0853055	Vim
-1.19722	8.05832	-2.71987	0.00673904	0.0854081	-2.89898	P61458	121	-2.71854	0.00676609	0.0853055	Pcbd1	13180
-1.49904	5.51692	-2.71783	0.00678016	0.0857054	-2.90434	Q9QYE9	32	-2.71618	0.00681385	0.085685	Plekhb1	27276
0.160475	8.29699	2.66015	0.00804045	0.0968051	-3.05423	Q5F2D0	1314	2.70605	0.00702246	0.0880802	Acsl6	216739
-2.21173	3.4707	-2.70584	0.00702647	0.0883588	-2.93576	E9QP59	81	-2.7039	0.00706746	0.0884161	Lemd3	380664
0.260261	8.4708	2.68222	0.00753523	0.0935448	-2.99724	P62823	682	2.69846	0.00718236	0.0894086	Rab3c	67295
-2.39992	6.05244	-2.70038	0.00714132	0.089571	-2.95003	Q4FJX5	54	-2.6984	0.00718363	0.0894086	Dhcr7
0.709006	8.55185	2.69263	0.00730709	0.0911789	-2.97021	P10605	212	2.69292	0.00730121	0.0906395	Ctsb	13030
-2.57274	5.12794	-2.68303	0.0075173	0.0935448	-2.99515	Q3U3Q1	34	-2.68104	0.00756191	0.0935545	Ulk3	71742
-0.348475	7.39794	-2.67264	0.00775095	0.0948529	-3.02204	Q3UI46	190	-2.68047	0.00757456	0.0935545	Nedd8	18002
-2.49752	4.46746	-2.67552	0.00768563	0.0948529	-3.0146	Q8K297	49	-2.67354	0.00773083	0.0949651	Colgalt1	234407
-2.71181	4.84456	-2.67497	0.00769795	0.0948529	-3.01601	Q8VD35	152	-2.67297	0.00774373	0.0949651	Otx2	18424
-1.70068	6.2666	-2.67358	0.0077296	0.0948529	-3.01962	Q925I1	90	-2.67182	0.00777005	0.0949651	Atad3	108888
-2.04025	4.04496	-2.67333	0.0077352	0.0948529	-3.02025	Q8BI84	38	-2.67145	0.00777847	0.0949651	Mia3	338366
-0.901041	7.56861	-2.6718	0.00777012	0.0948529	-3.02421	Q6W8Q3	114	-2.6711	0.00778659	0.0949651	Pcp4l1	66425
-1.96674	3.92106	-2.67148	0.00777739	0.0948529	-3.02503	D5MR34	683	-2.66964	0.00782003	0.0951296	Tubb3
0.284072	8.24084	2.65585	0.00814238	0.0973476	-3.06528	Q3UK61	406	2.66865	0.00784286	0.0951296	Oxct1
-0.334956	8.23247	-2.65944	0.00805712	0.0968051	-3.05605	P70349	188	-2.66795	0.00785888	0.0951296	Hint1	15254
-2.39067	4.46204	-2.66801	0.00785722	0.0955864	-3.034	Q8C9W5	41	-2.66605	0.00790281	0.0954235	Erap1
-2.0637	3.3547	-2.66372	0.0079567	0.0965546	-3.04504	Q7TMN7	173	-2.66185	0.00800092	0.0963683	Anxa4
-2.25963	3.20448	-2.66052	0.00803185	0.0968051	-3.05329	Q8C0L6	30	-2.65859	0.0080776	0.0970512	Paox	212503
-2.46275	6.01819	-2.6597	0.00805114	0.0968051	-3.0554	P61967	39	-2.65774	0.00809788	0.0970546	Ap1s1	11769
-1.40883	2.60325	-2.65692	0.00811687	0.0972822	-3.06253	P04344	202	-2.65537	0.00815413	0.0974881	Crygb	12965
0.209197	8.28092	2.61982	0.00904279	0.106023	-3.15719	P63038	1406	2.64439	0.0084199	0.100418	Hspd1	15510
0.323058	9.00501	2.63347	0.00869159	0.1029	-3.1225	Q9D051	573	2.6426	0.00846405	0.100697	Pdhb	68263
-2.44008	5.68263	-2.64294	0.00845516	0.100839	-3.09834	Q9DB70	75	-2.641	0.00850371	0.100922	Fundc1	72018
-1.16809	2.26681	-2.6384	0.00856786	0.101683	-3.10994	Q8BNU0	16	-2.63711	0.00860048	0.101575	Armc6	76813
-2.63604	6.16267	-2.63874	0.00855935	0.101683	-3.10907	E9PX68	53	-2.63677	0.00860904	0.101575	Slc4a1ap	20534
0.395785	8.65042	2.63095	0.00875553	0.103405	-3.12892	E9PYH2	360	2.63627	0.00862153	0.101575	Acot7	70025
0.200865	8.50032	2.60247	0.00950726	0.109979	-3.20099	P62259	1524	2.62878	0.00881121	0.103558	Ywhae	22627
-2.08158	2.91639	-2.62698	0.00885705	0.10435	-3.13902	A0A0R4J1F5	22	-2.62511	0.00890544	0.104413
-2.51476	4.26435	-2.62505	0.00890664	0.10468	-3.14391	Q921W4	90	-2.6231	0.00895746	0.10477	Cryzl1	66609
-0.290107	8.29027	-2.60552	0.00942404	0.109436	-3.19331	Q3TWY9	174	-2.61676	0.00912339	0.106454	Rab28	100972
-0.807119	8.10426	-2.6141	0.00919364	0.107532	-3.17166	Q9D898	131	-2.61369	0.00920472	0.106945	Arpc5l	74192
0.206421	8.0739	2.58916	0.0098779	0.112289	-3.23441	Q3UB67	639	2.61351	0.00920952	0.106945	Rpl3
0.810059	8.7347	2.60894	0.00933169	0.108624	-3.1847	Q5M8N4	136	2.60852	0.00934335	0.10824	Sdr39u1	654795
-2.44171	6.26761	-2.60897	0.0093307	0.108624	-3.18461	Q63829	45	-2.60704	0.00938315	0.108442	Commd3	12238
0.166247	8.54442	2.56553	0.0105681	0.116851	-3.29334	P05201	1503	2.60347	0.00948035	0.109305	Got1	14718
-1.72553	7.12131	-2.60214	0.00951614	0.109979	-3.20181	Q9D289	118	-2.60041	0.00956423	0.110011	Trappc6b	78232
0.287174	9.21531	2.58665	0.00994933	0.112312	-3.2407	Q9JJV2	348	2.59805	0.00962945	0.110115	Pfn2	18645
0.237664	8.23356	2.5793	0.0101609	0.113643	-3.25907	P84086	149	2.59646	0.00967335	0.110115	Cplx2	12890
-2.30612	5.04112	-2.59715	0.00965398	0.11053	-3.21438	A2BH40	156	-2.59525	0.00970705	0.110115	Arid1a	93760
-2.19287	5.37445	-2.59703	0.00965712	0.11053	-3.21466	H3BKL6	40	-2.59516	0.00970978	0.110115	Mia2
-2.27142	4.3963	-2.59675	0.00966505	0.11053	-3.21538	Q3UGB8	24	-2.59486	0.00971806	0.110115	Derl1
-2.35421	5.13682	-2.59639	0.00967503	0.11053	-3.21628	Q8BGZ4	88	-2.59448	0.0097286	0.110115	Cdc23	52563
-2.548	5.05113	-2.59629	0.00967766	0.11053	-3.21652	D3YTS4	82	-2.59436	0.00973205	0.110115	Lamtor2
0.413055	8.10722	2.58769	0.00991981	0.112312	-3.2381	Q99JY0	374	2.5921	0.00979544	0.110527	Hadhb	231086
0.190394	8.37097	2.56266	0.0106548	0.117275	-3.30046	Q62420	636	2.5908	0.00983211	0.110527	Sh3gl2	20404
-2.14592	3.663	-2.59172	0.00980564	0.111729	-3.228	Q8BXH2	452	-2.58987	0.00985835	0.110527	Amph
0.16494	8.50853	2.55189	0.0109858	0.119295	-3.32711	P06801	978	2.58983	0.00985951	0.110527	Me1	17436
-0.442065	7.13636	-2.583	0.0100538	0.112966	-3.24982	P15409	684	-2.58657	0.00995199	0.111107	Rho	212541
-0.782765	8.21946	-2.58669	0.00994818	0.112312	-3.2406	P62192	227	-2.58639	0.00995704	0.111107	Psmc1	19179
-2.52968	4.23077	-2.5846	0.010008	0.112712	-3.24583	B2RQG2	41	-2.58267	0.0100637	0.11204	Phf3	213109
0.216841	8.24	2.56034	0.0107253	0.117784	-3.30621	P14152	1373	2.58142	0.0100998	0.112184	Mdh1	17449
1.57259	5.25275	2.57986	0.0101447	0.113643	-3.25768	P07758	207	2.57821	0.010193	0.112961	Serpina1a	20700
0.35916	8.21824	2.56879	0.0104705	0.116036	-3.28525	Q542P2	303	2.57512	0.0102833	0.113536	Gpm6a	234267
-2.19243	6.16301	-2.5767	0.0102367	0.114227	-3.26555	A0A0G2JFF2	119	-2.57484	0.0102917	0.113536	Fbrsl1
-2.13785	4.03219	-2.57322	0.0103389	0.115103	-3.27422	E9PUP9	73	-2.57137	0.0103942	0.114407	Epha5
-1.6747	6.74674	-2.56896	0.0104652	0.116036	-3.28481	Q8BIG7	210	-2.56727	0.0105163	0.115489	Comtd1	69156
0.358319	8.33056	2.55725	0.0108197	0.118121	-3.31384	Q8BFY9	565	2.56355	0.0106281	0.116453	Tnpo1	238799
-1.10342	8.21006	-2.56328	0.0106359	0.117275	-3.29892	A0A3B2WBH9	209	-2.56209	0.0106726	0.116677	Tjp2
0.215961	8.03569	2.54011	0.011358	0.122244	-3.35612	Q9WV55	437	2.5608	0.0107116	0.116841	Vapa	30960
-0.550759	7.42121	-2.55695	0.010829	0.118121	-3.31459	E9Q452	575	-2.55842	0.0107845	0.117372	Tpm1	22003
-1.5555	3.61459	-2.55759	0.0108095	0.118121	-3.31302	A0A571BEV2	41	-2.55594	0.0108606	0.117936	Gm8251
-1.98471	2.91911	-2.55416	0.0109151	0.118793	-3.32149	Q61823	60	-2.55235	0.0109717	0.118876	Pdcd4	18569
-2.10675	5.418	-2.54663	0.0111505	0.120698	-3.34007	Q8CB77	72	-2.5448	0.011209	0.120972	Eloa	27224
-2.26883	4.39445	-2.54618	0.0111647	0.120698	-3.34118	E9Q6C1	57	-2.54432	0.0112242	0.120972	Osbpl9
0.250904	8.26787	2.52927	0.0117109	0.124933	-3.38273	Q9ERK4	945	2.54383	0.0112399	0.120972	Cse1l	110750
1.84588	2.4948	2.54364	0.0112455	0.121301	-3.34746	Q8R1F5	7	2.54188	0.0113018	0.121369	Hyi	68180
0.298405	8.24594	2.53002	0.0116861	0.124933	-3.38089	Q9CQZ5	211	2.53958	0.0113755	0.121892	Ndufa6	67130
-0.909576	8.04382	-2.53887	0.0113979	0.122402	-3.35917	Q6ZQ08	347	-2.53808	0.0114238	0.122139	Cnot1	234594
0.738092	8.00487	2.52984	0.0116921	0.124933	-3.38133	Q9JHI5	188	2.52967	0.0116979	0.124795	Ivd	56357
-0.32047	7.76263	-2.51833	0.0120763	0.127998	-3.40944	Q61012	718	-2.5263	0.0118094	0.125708	Gngt1	14699
-2.1792	5.37295	-2.52124	0.0119781	0.127504	-3.40235	E9PZA7	112	-2.51941	0.0120403	0.127711	Trrap
0.184022	8.44536	2.49139	0.0130206	0.13362	-3.47478	Q9WV34	1094	2.51912	0.0120502	0.127711	Mpp2	50997
0.273468	8.34343	2.5062	0.0124937	0.1307	-3.43895	Q3U1J4	994	2.51775	0.0120965	0.127923	Ddb1	13194
2.08647	2.97079	2.51831	0.0120773	0.127998	-3.40951	Q9D1H6	9	2.5165	0.012139	0.128093	Ndufaf4	68493
-1.30427	7.67796	-2.51657	0.0121363	0.128343	-3.41374	Q9CZX9	124	-2.51512	0.0121862	0.128251	Emc4	68032
-2.2957	5.56106	-2.5154	0.0121759	0.128402	-3.41658	E9QMK9	29	-2.51356	0.0122396	0.128251	Dglucy
0.234876	8.2892	2.49722	0.0128109	0.133157	-3.4607	Q3TI98	601	2.51344	0.0122434	0.128251	Farsb
-2.50817	5.66125	-2.51485	0.0121948	0.128402	-3.41792	A0A1D5RLV0	79	-2.51297	0.0122596	0.128251	Iws1	73473
-2.4079	5.86592	-2.51259	0.0122723	0.128939	-3.42342	F8VPN4	89	-2.51073	0.012337	0.128782	Agl	77559
0.166369	7.91582	2.47493	0.0136292	0.138402	-3.51436	Q6ZQ61	1526	2.50874	0.0124058	0.129223	Matr3
-1.19952	2.90763	-2.50871	0.0124063	0.130065	-3.43285	P14873	2704	-2.50739	0.0124528	0.129435	Map1b	17755
-0.883347	7.52584	-2.50223	0.0126331	0.131873	-3.44857	E9PUK6	132	-2.50146	0.0126607	0.131314	Srrm1	51796
0.182068	8.31196	2.47166	0.013753	0.139077	-3.52218	Q61548	946	2.49933	0.0127362	0.131549	Snap91	20616
-1.70304	6.8487	-2.50027	0.0127023	0.132311	-3.45331	E9QM90	202	-2.49859	0.0127624	0.131549	Relch	227446
-0.351245	8.30327	-2.49292	0.0129653	0.133528	-3.47108	O08997	76	-2.49853	0.0127646	0.131549	Atox1	11927
-2.37309	5.49716	-2.49588	0.012859	0.13337	-3.46395	Q8K2V6	37	-2.49403	0.0129258	0.132921	Ipo11	76582
-1.80854	7.47568	-2.49501	0.01289	0.133407	-3.46604	Q99M31	102	-2.49329	0.0129525	0.132921	Hspa14	50497
-2.49236	4.01903	-2.49412	0.012922	0.133454	-3.46819	A0A2I3BRL2	55	-2.49225	0.0129898	0.133022	Flywch1
-0.954541	7.30412	-2.4924	0.0129842	0.133528	-3.47235	Q4FK59	1280	-2.49147	0.0130182	0.133033	Eno3
0.183722	8.06766	2.46295	0.0140879	0.141286	-3.543	A0A0A6YY91	1895	2.48978	0.0130795	0.133377	Ncam1
0.1891	8.46194	2.45968	0.0142154	0.141686	-3.55079	P11983	888	2.48475	0.0132635	0.134619	Tcp1	21454
-2.34993	4.274	-2.4865	0.0131989	0.135091	-3.48657	Q91YN5	56	-2.48466	0.0132671	0.134619	Uap1	107652
-1.8767	6.76656	-2.48593	0.0132197	0.135091	-3.48793	Q99L04	74	-2.48419	0.0132844	0.134619	Dhrs1	52585
-2.43709	5.97914	-2.48345	0.013311	0.135739	-3.4939	Q9ESU1	66	-2.4816	0.0133801	0.135306	Smarcb1
-1.29455	7.52885	-2.48194	0.0133671	0.136025	-3.49754	Q8R0F8	60	-2.48048	0.0134216	0.135444	Fahd1	68636
-0.375556	8.02385	-2.47037	0.013802	0.139283	-3.52527	Q6ZQ49	1724	-2.47525	0.0136178	0.137138	Atp1a2
-1.55257	7.45318	-2.47256	0.0137189	0.139022	-3.52004	E9PVP0	104	-2.47095	0.0137807	0.138358	Stard10
0.178874	8.14906	2.44284	0.0148887	0.145999	-3.59079	Q9QZQ8	1291	2.47055	0.0137959	0.138358	LOC110307790
-2.75822	4.52634	-2.4658	0.0139773	0.140523	-3.53619	B6CI26	24	-2.46393	0.0140501	0.140346	Slc25a21	217593
-2.0722	3.68526	-2.46566	0.0139828	0.140523	-3.53653	A0A0G2JGD2	13	-2.46389	0.014052	0.140346	S100a4
-0.562755	7.98658	-2.46031	0.0141908	0.141686	-3.5493	Q52L50	284	-2.46132	0.0141518	0.141053	Rap1b	215449
-2.28443	4.92647	-2.46064	0.0141776	0.141686	-3.5485	Q3TUA8	98	-2.45883	0.0142492	0.141522	Papss1	23971
-0.578077	7.20562	-2.45503	0.0143984	0.142632	-3.56185	Q8CFW1	220	-2.45586	0.0143661	0.141522	Ano2	243634
0.210515	7.93895	2.43644	0.0151515	0.147385	-3.60589	Q9JIS5	851	2.45562	0.0143755	0.141522	Sv2a	64051
0.184009	8.5437	2.42907	0.0154598	0.149486	-3.62328	P50396	1026	2.45465	0.0144142	0.141522	Gdi1	14567
-1.78951	6.99913	-2.45604	0.0143587	0.142632	-3.55947	Q3TEX8	87	-2.45433	0.0144267	0.141522	Usp4
0.170678	8.14966	2.42417	0.0156676	0.150166	-3.6348	Q6A0F1	1135	2.45412	0.0144351	0.141522	Cct8
0.213527	8.66098	2.43553	0.0151893	0.147458	-3.60805	Q9D1A2	799	2.45409	0.0144364	0.141522	Cndp2	66054
0.319369	8.58488	2.44668	0.0147326	0.145055	-3.58169	Q5M9P5	295	2.4539	0.0144439	0.141522	Ndufs8	225887
-2.19924	3.39105	-2.45526	0.0143894	0.142632	-3.56132	Q3TW36	82	-2.45346	0.0144613	0.141522
0.219421	8.30297	2.43238	0.0153207	0.148437	-3.61548	Q9CZM2	303	2.44968	0.0146123	0.142441	Rpl15	66480
-2.09881	6.03134	-2.45142	0.0145422	0.143763	-3.57044	Q8BTY8	43	-2.44964	0.0146139	0.142441	Scfd2	212986
0.313605	8.48231	2.44001	0.0150043	0.146541	-3.59747	Q3U367	330	2.44751	0.0146996	0.14295
-2.52507	5.25904	-2.44872	0.0146503	0.144537	-3.57684	A0A087WNZ7	80	-2.44688	0.0147249	0.14295	Trip12
-2.31422	6.34889	-2.44539	0.0147846	0.145272	-3.58473	Q8C8H5	97	-2.44358	0.0148587	0.14396	Gabrg2
-0.847348	7.38751	-2.44063	0.0149787	0.146541	-3.59599	A0A494BB95	180	-2.43994	0.0150077	0.145115	Eif1a
0.6676	7.97012	2.43784	0.0150936	0.147117	-3.60259	E9Q4P1	112	2.43788	0.0150924	0.145643	Wdfy1	69368
0.251962	8.32181	2.42427	0.0156631	0.150166	-3.63455	Q3THU8	923	2.4368	0.0151372	0.145785	Slc25a3
-0.363475	7.66915	-2.42438	0.0156586	0.150166	-3.6343	Q9DCJ9	176	-2.42925	0.0154526	0.148276	Npl	74091
0.167218	8.30427	2.39887	0.0167808	0.156877	-3.69392	A0A0G2JGX4	3324	2.42915	0.0154569	0.148276	Atp1a3
0.311264	8.424	2.41744	0.015957	0.15128	-3.65057	P67871	209	2.42478	0.015642	0.149572	Csnk2b	13001
-2.24448	4.59077	-2.4263	0.0155769	0.150166	-3.62979	A2AS45	76	-2.42451	0.0156536	0.149572	Pkp4
-1.39356	7.16518	-2.42376	0.0156848	0.150166	-3.63574	Q91WC0	148	-2.42226	0.0157496	0.149939	Setd3	52690
0.504723	8.51932	2.42067	0.0158177	0.150906	-3.64301	O09111	115	2.42217	0.0157538	0.149939	Ndufb11	104130
-0.625949	7.82833	-2.41907	0.0158865	0.150906	-3.64676	P08553	269	-2.41942	0.0158721	0.150769	Nefm	18040
1.67435	6.4819	2.42018	0.0158385	0.150906	-3.64415	Q9Z1R9	55	2.41853	0.0159103	0.150818	Prss1	114228
-2.33537	3.68625	-2.41966	0.0158611	0.150906	-3.64538	D3Z159	75	-2.41786	0.0159394	0.150818	Cops9
-2.04407	6.49503	-2.41517	0.0160559	0.151921	-3.6559	A2AI52	69	-2.41342	0.0161329	0.152317	Usp8	84092
-0.26169	8.53704	-2.40169	0.0166532	0.156656	-3.68735	P00493	618	-2.41279	0.0161605	0.152317	Hprt1	15452
0.285531	8.35395	2.39928	0.0167621	0.156877	-3.69296	P52760	305	2.4082	0.0163627	0.153923	Rida	15473
-1.29016	7.23156	-2.40589	0.016465	0.155488	-3.67757	B3DFI8	114	-2.40446	0.0165292	0.155189	Cisd3
0.341957	8.32491	2.3976	0.0168382	0.156877	-3.69686	P11031	297	2.4032	0.0165857	0.155419	Sub1	20024
-0.170134	8.05839	-2.37369	0.017957	0.163227	-3.75215	Q8BYI9	585	-2.40187	0.0166457	0.15568	Tnr	21960
-1.6882	7.23094	-2.40268	0.0166084	0.156538	-3.68503	Q9Z1R2	107	-2.40104	0.0166828	0.155728	Bag6	224727
0.212209	7.95866	2.38097	0.0176094	0.161886	-3.73536	Q99JF8	1105	2.39846	0.0167996	0.156467	Psip1	101739
-1.20848	2.00776	-2.39875	0.0167861	0.156877	-3.69419	Q6PG95	23	-2.3974	0.016848	0.156467	Cramp1	57354
0.883787	1.75297	2.39799	0.0168204	0.156877	-3.69595	A0A571BEN1	13	2.39716	0.0168587	0.156467	Mybpc1
-1.38234	7.19389	-2.39403	0.0170013	0.158093	-3.70515	Q9D0D5	159	-2.39254	0.0170701	0.157935	Gtf2e1	74197
-0.809902	7.05982	-2.39295	0.0170509	0.15825	-3.70765	Q3UJR8	86	-2.39229	0.017082	0.157935	Btf3	218490
-2.01971	4.79726	-2.39158	0.0171141	0.158534	-3.71084	Q7TQH0	103	-2.38985	0.0171944	0.158673	Atxn2l	233871
-0.576171	1.69245	-2.38568	0.0173881	0.160155	-3.7245	Q80U44	17	-2.38631	0.0173591	0.159755	Zfyve16	218441
0.900687	10.9446	2.38678	0.0173365	0.160027	-3.72194	F8WHP8	206	2.38591	0.0173775	0.159755	Atp5j2
-2.48314	4.47671	-2.38668	0.0173412	0.160027	-3.72217	Q8K070	39	-2.38489	0.0174256	0.159894	Samd14	217125
0.331887	7.79579	2.37704	0.0177963	0.162881	-3.74443	O55142	361	2.38293	0.0175174	0.160433	Rpl35a	57808
0.499859	8.44505	2.37841	0.0177311	0.162697	-3.74128	A0A0R4J094	195	2.3799	0.0176609	0.161442	Fahd2a	68126
0.178142	8.72605	2.35117	0.0190697	0.166611	-3.80372	Q64105	409	2.37586	0.0178534	0.162508	Spr
-2.09017	3.79241	-2.37658	0.0178182	0.162881	-3.74549	B9EIE9	103	-2.37485	0.0179017	0.162508	Adss	11566
-0.923663	7.76272	-2.37575	0.0178579	0.162937	-3.7474	B2RXC1	113	-2.3748	0.0179039	0.162508	Trappc11	320714
-1.24489	2.84269	-2.375	0.017894	0.16296	-3.74913	Q64G17	166	-2.37362	0.0179606	0.162508	Anp32c
0.407969	8.38259	2.36989	0.0181406	0.163367	-3.76089	Q3KNM2	243	2.37307	0.0179873	0.162508	Marchf5	69104
0.339014	8.18474	2.36746	0.0182586	0.163495	-3.76645	Q9DAR7	427	2.37296	0.0179927	0.162508	Dcps	69305
0.336646	7.96811	2.36683	0.0182896	0.163495	-3.7679	Q91V61	372	2.37242	0.0180188	0.162508	Sfxn3	94280
-1.51991	7.10576	-2.37207	0.0180351	0.163367	-3.75588	Q9CQQ8	169	-2.37051	0.0181108	0.162508	Lsm7	66094
-2.03528	3.67959	-2.37092	0.0180905	0.163367	-3.75851	Q69ZW3	56	-2.3692	0.0181747	0.162508	Ehbp1	216565
-1.94917	4.97152	-2.37028	0.0181214	0.163367	-3.75998	Q80Y55	60	-2.36858	0.0182048	0.162508	Bsdc1	100383
-2.11889	4.38245	-2.3703	0.0181207	0.163367	-3.75994	Q8CES0	59	-2.36856	0.0182057	0.162508	Naa30	70646
0.149268	8.27884	2.33289	0.0200169	0.171171	-3.84523	G3UVV4	2380	2.36834	0.0182163	0.162508	Hk1	15275
-1.0446	7.32651	-2.36874	0.0181961	0.163495	-3.76351	Q8BXK8	88	-2.36757	0.0182539	0.162508	Agap1	347722
0.26436	8.64162	2.35591	0.0188305	0.166021	-3.79291	P26041	958	2.36607	0.0183275	0.162508	Msn	17698
0.143659	8.443	2.32726	0.0203165	0.172761	-3.85794	Q99LF4	545	2.36543	0.0183588	0.162508	Rtcb	28088
-2.17126	3.97096	-2.36686	0.018288	0.163495	-3.76783	P29788	23	-2.36512	0.0183738	0.162508	Vtn	22370
0.344419	8.62377	2.35929	0.0186617	0.165584	-3.78518	Q9CQ69	233	2.36444	0.0184073	0.162508	Uqcrq	22272
0.174261	8.46845	2.33873	0.0197095	0.170534	-3.83198	P17427	1846	2.36428	0.0184153	0.162508	Ap2a2	11772
-1.05984	7.78787	-2.36529	0.0183649	0.163621	-3.77143	Q80UG5	119	-2.36411	0.0184235	0.162508	Septin9	53860
-1.21009	7.77321	-2.36459	0.0183995	0.163621	-3.77305	Q8C027	99	-2.36323	0.0184669	0.162508	Vps11
-1.46007	7.90216	-2.36448	0.0184049	0.163621	-3.7733	Q3TPM3	146	-2.36295	0.0184805	0.162508	Cul1
-1.53027	7.57946	-2.35864	0.0186939	0.165584	-3.78666	Q64727	203	-2.35709	0.018772	0.164772	Vcl	22330
-0.938211	7.96036	-2.35492	0.01888	0.166021	-3.79515	Q9D273	118	-2.35394	0.0189301	0.165244	Mmab	77697
0.139302	8.28673	2.31356	0.021063	0.177808	-3.88877	Q5FWI9	724	2.35361	0.0189465	0.165244	Ap2m1	11773
-1.94712	6.04344	-2.35506	0.0188729	0.166021	-3.79483	Q9JHK4	130	-2.35337	0.0189586	0.165244	Rabggta	56187
-1.95296	6.25088	-2.35499	0.0188764	0.166021	-3.79499	Q9DB16	320	-2.35331	0.0189618	0.165244	Cab39l	69008
0.823109	11.0405	2.35316	0.0189686	0.166499	-3.79917	Q9CR61	142	2.35247	0.0190045	0.165319	Ndufb7	66916
-1.62742	5.29014	-2.35245	0.0190046	0.166514	-3.80079	Q9CRB2	38	-2.35085	0.0190863	0.165656	Nhp2	52530
0.375385	8.16446	2.34638	0.0193139	0.16771	-3.81463	Q4KMM3	378	2.35035	0.0191116	0.165656	Oxr1	170719
-1.61488	6.83044	-2.35088	0.0190844	0.166611	-3.80438	Q3UVR2	102	-2.34928	0.019166	0.165832	Cntfr
-1.8231	5.57883	-2.34952	0.0191534	0.166913	-3.80748	P70699	56	-2.34786	0.0192389	0.166166	Gaa	14387
2.19073	4.87597	2.34647	0.0193095	0.16771	-3.81443	Q91ZQ5	122	2.34474	0.0193989	0.167251	Rpe65	19892
-0.955198	7.39433	-2.3396	0.0196643	0.170447	-3.83002	O35136	219	-2.3386	0.019717	0.169692	Ncam2	17968
-1.69979	7.19945	-2.33488	0.0199114	0.171171	-3.84071	Q8N7N5	42	-2.33326	0.0199975	0.171252	Dcaf8	98193
-2.32231	4.24181	-2.33498	0.0199062	0.171171	-3.84049	A0A1L1SUR7	217	-2.33325	0.0199985	0.171252	Picalm
-1.54185	7.57579	-2.33456	0.0199282	0.171171	-3.84143	Q5DU67	108	-2.33301	0.0200111	0.171252	Ganc
-0.815901	1.79541	-2.33288	0.0200172	0.171171	-3.84524	Q03740	242	-2.33221	0.0200535	0.171252	Cryge	12968
-1.27636	7.0342	-2.33289	0.0200165	0.171171	-3.84521	Q9ET01	693	-2.33151	0.0200906	0.171252	Pygl	110095
-1.65342	6.05119	-2.33263	0.0200305	0.171171	-3.84581	Q9D8B7	46	-2.33103	0.0201161	0.171252	Jam3	83964
-1.42784	7.57317	-2.33197	0.0200652	0.171171	-3.84729	A0A1C7CYU3	149	-2.33048	0.0201452	0.171252	Nucb1	18220
0.160923	8.35126	2.29866	0.0219016	0.182039	-3.9221	Q9D6Z1	473	2.32736	0.0203117	0.172366	Nop56	67134
0.247259	8.36814	2.31457	0.0210069	0.177644	-3.8865	P48774	999	2.32579	0.0203963	0.172655	Gstm5	14866
-2.35739	6.4947	-2.32715	0.0203227	0.172761	-3.8582	Q5DTM8	38	-2.3254	0.0204169	0.172655	Rnf20	109331
0.156158	8.18822	2.29164	0.0223068	0.184479	-3.93772	Q9WV02	803	2.32202	0.0205997	0.173898	Rbmx	19655
-2.08108	3.15665	-2.32232	0.0205829	0.174667	-3.86907	Q9Z1A9	24	-2.32062	0.0206757	0.174236	Tbc1d8	54610
-1.89	2.92322	-2.31822	0.0208066	0.176257	-3.87831	Q8VE47	34	-2.31656	0.0208982	0.175568	Uba5	66663
0.231932	8.43541	2.30347	0.0216276	0.181	-3.91135	P57722	769	2.31628	0.0209133	0.175568	Pcbp3	59093
0.263309	8.47657	2.30623	0.0214721	0.18001	-3.9052	Q5F2A7	609	2.31576	0.0209422	0.175568	Eif4a1	13681
0.167337	8.33387	2.28574	0.0226522	0.186035	-3.95082	P53810	714	2.31167	0.0211685	0.177136	Pitpna	18738
-0.414977	7.46861	-2.30843	0.0213485	0.179669	-3.90027	Q80SZ7	79	-2.3109	0.0212112	0.177136	Gng5	14707
0.272786	8.17199	2.30174	0.0217258	0.18115	-3.91522	A0A0N4SV32	348	2.3104	0.0212388	0.177136	Serbp1
-0.501699	8.06379	-2.30827	0.0213574	0.179669	-3.90063	Q8C0M9	197	-2.3095	0.0212891	0.177251	Asrgl1	66514
0.237215	8.35255	2.29392	0.0221746	0.183992	-3.93266	Q8R1Q8	551	2.3059	0.0214912	0.178441	Dync1li1	235661
-1.44969	2.31714	-2.30715	0.0214204	0.179887	-3.90314	Q91WW6	24	-2.30564	0.0215055	0.178441	Taf4
-2.14083	5.60555	-2.30281	0.0216649	0.181001	-3.91283	P70392	90	-2.30111	0.0217621	0.179994	Rasgrf2	19418
0.255015	8.22654	2.29099	0.0223446	0.184479	-3.93917	Q60972	388	2.30103	0.0217669	0.179994	Rbbp4	19646
-1.61727	3.80692	-2.30118	0.0217575	0.18115	-3.91646	F6ZKZ3	31	-2.29961	0.0218477	0.180355	Sqor
0.262414	8.62545	2.28793	0.0225233	0.185617	-3.94596	P49615	432	2.29727	0.0219819	0.181154	Cdk5	12568
0.235198	8.20502	2.28332	0.0227954	0.186429	-3.95618	Q2TB46	908	2.29537	0.0220915	0.181749	Rcvrn	19674
-1.37437	7.45486	-2.29094	0.0223473	0.184479	-3.93927	E9QNF7	78	-2.28948	0.0224335	0.184251	Cntnap2	66797
0.591116	9.0595	2.28589	0.0226436	0.186035	-3.95049	Q9CQC7	244	2.28621	0.0226249	0.185509	Ndufb4	100042503; 68194
-1.92654	5.29649	-2.28512	0.0226891	0.186035	-3.9522	Q6P2B1	40	-2.28347	0.0227874	0.186526	Tnpo3	320938
0.253255	8.14894	2.27246	0.0234469	0.18911	-3.98017	B2MWM9	938	2.28242	0.0228492	0.186717	Calr	12317
-1.45757	2.45431	-2.28301	0.022814	0.186429	-3.95688	A2ARQ4	51	-2.2815	0.0229041	0.186845	Serf2	378702
0.410848	9.16397	2.27822	0.0230992	0.188105	-3.96746	Q8CBC8	412	2.28087	0.0229418	0.186845	Bcat1	12035
0.425132	8.41117	2.27628	0.023216	0.188445	-3.97175	P62717	295	2.27861	0.0230768	0.187448	Rpl18a	76808
0.287505	8.5134	2.2711	0.0235301	0.189411	-3.98318	Q9DAK9	277	2.27834	0.0230932	0.187448	Phpt1	75454
-2.07647	4.73617	-2.27799	0.0231133	0.188105	-3.96797	Q99M51	40	-2.27632	0.0232146	0.187893	Nck1	17973
-1.45844	7.26667	-2.27762	0.0231353	0.188105	-3.96878	S4R1W1	3157	-2.27614	0.0232253	0.187893	Gm3839
0.228775	7.93077	2.26302	0.0240269	0.191692	-4.00095	A0A1L1STE6	530	2.27548	0.0232651	0.187902	Idh3a
-1.00624	3.40407	-2.27536	0.0232714	0.188462	-3.97378	A0A494B9S0	91	-2.27423	0.0233403	0.188178	Mcrip2
-1.20392	8.51222	-2.27496	0.0232957	0.188462	-3.97466	E9PZ88	143	-2.27363	0.0233768	0.188178	Man2c1
-2.01973	6.6318	-2.27235	0.0234537	0.18911	-3.98042	Q3URE1	44	-2.27069	0.0235556	0.189302	Acsf3	257633
0.288343	8.70206	2.26264	0.0240503	0.191692	-4.00178	Q91VC3	554	2.26977	0.0236117	0.18944	Eif4a3	192170
-1.98951	3.96662	-2.26833	0.0236994	0.190189	-3.98928	Q9ESC8	22	-2.26668	0.0238014	0.190376	Aff4	93736
-1.95454	6.21066	-2.26824	0.0237051	0.190189	-3.98949	Q3UHL0	111	-2.26659	0.0238068	0.190376	Gtf3c1
0.27322	8.39793	2.25599	0.0244666	0.194054	-4.01636	Q8BKC5	765	2.26407	0.0239624	0.191305	Ipo5	70572
-2.02549	4.11643	-2.26383	0.0239768	0.191692	-3.99918	Q8BT60	71	-2.26217	0.0240805	0.191686	Cpne3	70568
-1.54117	7.60462	-2.26356	0.0239933	0.191692	-3.99976	A2AFG7	41	-2.26203	0.0240891	0.191686	L1cam
-1.74926	6.77283	-2.25936	0.0242551	0.193007	-4.00898	Q62383	142	-2.25777	0.0243554	0.193488	Supt6h	20926
-2.28898	5.29865	-2.25685	0.0244128	0.193944	-4.01449	A0A5K1VVS7	43	-2.25515	0.02452	0.194477	Unc45a
-1.24803	7.34206	-2.25409	0.0245865	0.194687	-4.02051	Q9CXE2	49	-2.25272	0.0246744	0.195383	Bcl7a	77045
-1.78704	7.16261	-2.25125	0.0247669	0.195796	-4.02672	Q9JI46	56	-2.24965	0.02487	0.19661	Nudt3	56409
-1.8964	5.10982	-2.25028	0.0248289	0.195967	-4.02884	Q3UHM2	58	-2.24865	0.0249337	0.196794	Traf3
0.271384	8.49149	2.23901	0.025558	0.198177	-4.0534	Q641N3	620	2.247	0.0250396	0.197039	Rps16
1.84075	5.88507	2.24851	0.0249419	0.196539	-4.0327	A0A0M3HEQ0	28	2.2469	0.025046	0.197039	Txnrd2
0.320914	8.57457	2.2409	0.0254346	0.197961	-4.04929	Q3TY19	135	2.24594	0.0251083	0.19721	Dpp6	13483
-1.15617	2.12505	-2.24544	0.0251397	0.197777	-4.0394	F6Q609	634	-2.24417	0.0252227	0.197788	Cct3
-1.7599	6.79972	-2.24305	0.0252942	0.197961	-4.0446	Q61239	139	-2.24147	0.0253979	0.198217	Fnta	14272
-1.61243	2.64909	-2.2419	0.0253691	0.197961	-4.04711	Q9R257	28	-2.24036	0.0254704	0.198217	Hebp1	15199
-1.62714	6.87355	-2.24174	0.0253797	0.197961	-4.04746	Q3UG16	88	-2.24018	0.0254816	0.198217	Ap1m1	11767
-1.0386	6.71822	-2.24123	0.0254129	0.197961	-4.04857	Q99KG3-2	72	-2.24005	0.0254906	0.198217	Rbm10
-0.889342	7.51369	-2.24068	0.0254486	0.197961	-4.04976	Q8BMP6	188	-2.23977	0.0255088	0.198217	Acbd3	170760
-1.22793	8.36054	-2.24091	0.0254338	0.197961	-4.04927	Q8R059	132	-2.23956	0.0255224	0.198217	Gale	74246
-1.10724	8.16714	-2.23961	0.0255187	0.198177	-4.05209	Q9CQZ1	98	-2.23836	0.0256011	0.198511	Hsbp1	68196
1.46758	7.28159	2.23723	0.0256743	0.198761	-4.05725	P62315	58	2.23574	0.0257733	0.199424	Snrpd1	20641
0.2502	8.29161	2.22576	0.0264382	0.202734	-4.08209	P48678	1126	2.23532	0.0258011	0.199424	Lmna	16905
-2.10077	4.19397	-2.23614	0.0257463	0.198993	-4.05962	Q80TN4	40	-2.23449	0.0258561	0.199528	Dnajc16	214063
-2.14731	4.54055	-2.23553	0.0257863	0.198993	-4.06094	Q8BGX2	59	-2.23387	0.0258967	0.199528	Timm29	69773
0.468613	8.70208	2.23143	0.0260582	0.200454	-4.06983	Q5SVF7	252	2.23285	0.0259645	0.199733	Nipsnap1	18082
-1.33778	2.39258	-2.23212	0.0260123	0.200418	-4.06833	A0PJL0	13	-2.23071	0.0261071	0.200513	1700017B05Rik
0.411892	8.19625	2.2276	0.0263145	0.202105	-4.07812	S4R1C4	1187	2.22998	0.0261557	0.200568	Atp2b2
0.195458	8.49247	2.2119	0.0273871	0.206424	-4.11193	P62806	7966	2.22842	0.0262599	0.200738	H4c1; H4c11; H4c12; H4c14; H4c16; H4c2; H4c3; H4c4; H4c6; H4c8; H4c9; Hist1h4m	100041230; 319155; 319156; 319157; 319158; 319159; 319160; 319161; 320332; 326619; 326620; 69386; 97122
0.264427	8.50024	2.22016	0.0268181	0.204036	-4.09417	Q0PD65	327	2.22841	0.0262606	0.200738	Rab2a	59021
0.423744	8.58801	2.22236	0.0266685	0.203536	-4.08944	P45952	285	2.22446	0.0265265	0.202452	Acadm	11364
0.173595	8.47701	2.20133	0.0281312	0.21027	-4.13459	Q58EU6	664	2.22254	0.0266572	0.20293	Rpl5	100503670
-1.53927	6.97871	-2.22381	0.0265698	0.203352	-4.0863	Q9JK81	155	-2.22231	0.0266726	0.20293	Myg1	60315
-2.36277	4.53945	-2.22333	0.0266025	0.203352	-4.08734	G3UX48	37	-2.22165	0.0267171	0.202949	Prrc2a
-2.01703	5.46256	-2.221	0.0267613	0.203924	-4.09238	Q8BKT3	44	-2.21936	0.0268734	0.203818	Gcfc2	330361
0.183687	8.89746	2.19942	0.028267	0.210618	-4.13866	Q93092	1484	2.2181	0.0269596	0.204153	Taldo1	21351
-1.54966	7.19906	-2.21759	0.0269944	0.204853	-4.09971	Q9ES34	50	-2.21607	0.0270994	0.204543	Ube3b	117146
-1.94639	3.42352	-2.21694	0.0270386	0.204853	-4.1011	A0A087WR75	42	-2.21533	0.0271506	0.204543	Atf7ip
-2.00275	5.51444	-2.21675	0.0270521	0.204853	-4.10152	Q3TV62	47	-2.21512	0.0271649	0.204543	Tor1a	30931
0.197834	8.05285	2.19909	0.0282907	0.210618	-4.13937	P56546-2	1172	2.21491	0.0271796	0.204543	Ctbp2
-0.168986	8.13047	-2.19092	0.0288798	0.212525	-4.15677	E0CYE2	594	-2.21308	0.027306	0.204567	Impdh1
0.223258	8.79214	2.20101	0.0281535	0.21027	-4.13526	Q9D6F9	3997	2.21304	0.0273087	0.204567	Tubb4a	22153
0.168763	7.97393	2.19073	0.0288942	0.212525	-4.15719	Q9CPQ1	302	2.21286	0.0273217	0.204567	Cox6c	12864
0.181458	8.17013	2.19295	0.0287323	0.212525	-4.15244	Q9Z1G3	965	2.21196	0.0273835	0.204567	Atp6v1c1	66335
-1.29146	7.53337	-2.21291	0.027317	0.206248	-4.10977	E9QN59	91	-2.21152	0.0274144	0.204567	Mapk10
-2.10372	3.87174	-2.21285	0.0273213	0.206248	-4.1099	Q9EP82	31	-2.21121	0.0274358	0.204567	Wdr4	57773
0.211503	8.46153	2.19472	0.0286044	0.212302	-4.14868	Q8C1B7	528	2.20821	0.0276457	0.205816	Septin11	52398
-1.61649	3.21568	-2.20576	0.0278175	0.209312	-4.12512	C0HKD9	35	-2.20422	0.0279262	0.206997	Mfap1b	100034361; 67532
-1.36198	7.44394	-2.2052	0.0278566	0.209312	-4.1263	P61290	112	-2.20378	0.0279579	0.206997	Psme3	19192
0.121681	8.26215	2.16056	0.0311644	0.222459	-4.22091	Q99PV0	2141	2.20377	0.0279587	0.206997	Prpf8	192159
0.232749	8.16362	2.19276	0.028746	0.212525	-4.15285	Q9D0I9	515	2.20354	0.0279749	0.206997	Rars1	104458
-1.95891	5.51273	-2.20233	0.0280595	0.21027	-4.13244	Q3TY06	111	-2.20073	0.0281746	0.208158	Pmpca
-1.51261	6.78288	-2.20096	0.0281572	0.21027	-4.13537	J3QNW0	135	-2.19947	0.0282641	0.208501	Dnmt1	13433
-0.300089	7.80041	-2.19069	0.0288972	0.212525	-4.15727	Q3V299	484	-2.19641	0.0284834	0.209542	Unc119	22248
0.17213	8.23761	2.17551	0.0300204	0.218469	-4.18943	Q9R0P9	455	2.1963	0.0284916	0.209542	Uchl1	22223
-1.64816	7.42265	-2.1969	0.0284477	0.211463	-4.14404	P24788	100	-2.19536	0.0285589	0.20955	Cdk11b	12537
0.160997	8.20687	2.17114	0.0303514	0.218909	-4.19866	Q5DTP7	772	2.19509	0.0285789	0.20955	Chd4
0.269371	8.28624	2.18354	0.0294212	0.215693	-4.17244	P19157	387	2.19099	0.0288753	0.211404	Gstp1	14870
-1.73171	6.77268	-2.19102	0.0288728	0.212525	-4.15656	P42337	51	-2.18946	0.0289871	0.211903	Pik3ca	18706
0.155884	8.40246	2.1611	0.031122	0.222459	-4.21977	D3YZ62	1084	2.18643	0.0292089	0.213203	Myo5a	17918
-0.470193	8.50967	-2.18301	0.0294611	0.215693	-4.17358	Q545F0	269	-2.18424	0.0293705	0.214061	Mif	17319
-0.966375	3.38746	-2.18359	0.0294179	0.215693	-4.17234	D3Z4F8	84	-2.1825	0.0294991	0.214676	Satb1
0.627334	8.6084	2.18027	0.0296646	0.216856	-4.17938	Q91W87	202	2.18017	0.0296723	0.215612	Cyp2d22
-1.13018	7.89405	-2.17859	0.0297895	0.217441	-4.18292	O88587	147	-2.17734	0.0298841	0.216827	Comt	12846
-1.67206	5.02276	-2.17651	0.0299457	0.218253	-4.18733	Q9JKY5	76	-2.17497	0.030062	0.217792	Hip1r	29816
-1.81079	2.96197	-2.17429	0.0301129	0.218815	-4.19202	Q8C3F2	26	-2.17272	0.0302318	0.218355	Fam120c	207375
-1.41147	7.18253	-2.17309	0.0302036	0.218909	-4.19455	Q91VL8	75	-2.17164	0.0303138	0.218355	Terf2ip	57321
0.460905	8.38862	2.1698	0.0304531	0.218992	-4.20148	Q9D6J5	95	2.17099	0.0303631	0.218355	Ndufb8	67264
-1.73948	3.0026	-2.17242	0.0302539	0.218909	-4.19595	A2AQ43	67	-2.17087	0.0303724	0.218355	Fnbp1	14269
-1.9562	3.86288	-2.17197	0.0302882	0.218909	-4.19691	Q9JME4	48	-2.17038	0.0304099	0.218355	Itm2b
-1.77102	3.17026	-2.17147	0.030326	0.218909	-4.19796	E9Q1P8	26	-2.16992	0.0304448	0.218355	Irf2bp2	270110
0.318122	8.424	2.16513	0.0308104	0.220581	-4.2113	A0A2R8W6V9	263	2.16979	0.0304545	0.218355	Septin3
-1.35521	7.31645	-2.16986	0.0304487	0.218992	-4.20136	Q3TQU6	47	-2.16844	0.0305575	0.21877	Spin1
-2.38393	5.18471	-2.16863	0.0305422	0.219307	-4.20394	Q8R5H1	40	-2.16699	0.0306687	0.219243	Usp15	14479
-1.9659	5.39288	-2.16614	0.0307328	0.22035	-4.20918	Q3UYM1	53	-2.16455	0.030856	0.220257	Nub1	53312
0.201184	7.73237	2.14641	0.0322809	0.2262	-4.2505	Q3UXI9	446	2.16045	0.0311734	0.222196	Ilf2
0.134614	8.28496	2.1264	0.0339188	0.233212	-4.29202	Q80U89	4587	2.15944	0.031252	0.22243	mKIAA0034
-0.246209	8.01345	-2.14883	0.0320878	0.22573	-4.24546	P12960	502	-2.15762	0.0313938	0.223112	Cntn1	12805
-1.77651	3.07645	-2.15839	0.0313335	0.223338	-4.22546	Q3TXR9	43	-2.15684	0.0314555	0.223224	Hexb	15212
-1.98077	4.46288	-2.15747	0.0314053	0.223521	-4.22739	Q9CQF6	25	-2.15588	0.0315302	0.223427	Aasdhppt	67618
0.442734	8.23365	2.15283	0.0317702	0.224766	-4.2371	P08228	636	2.15435	0.0316508	0.223955	Sod1	20655
-2.17384	5.14644	-2.15529	0.0315765	0.22441	-4.23196	Q8VBX0	58	-2.15367	0.0317043	0.224007	Asb13	142688
0.18948	8.15662	2.13664	0.0330715	0.229984	-4.27081	P00920	1004	2.15251	0.0317958	0.224109	Ca2	12349
1.91165	3.79387	2.15389	0.0316862	0.224766	-4.23487	Q6DFY2	106	2.15232	0.0318111	0.224109	Opcml	330908
-0.65751	8.48951	-2.15125	0.0318953	0.224766	-4.2404	B1AQF4	172	-2.15096	0.0319187	0.224152	Dusp3
-2.03084	5.70005	-2.15211	0.0318271	0.224766	-4.2386	D3Z132	97	-2.15052	0.031954	0.224152	Thoc6
-2.05291	7.02492	-2.15161	0.0318665	0.224766	-4.23964	Q8CDG3	52	-2.15001	0.0319939	0.224152	Vcpip1	70675
-1.08659	7.23383	-2.15113	0.0319044	0.224766	-4.24064	Q7TNV1	107	-2.14991	0.0320019	0.224152	Tlcd3b	68952
0.147518	8.18931	2.12232	0.0342608	0.234558	-4.30043	P09103	1380	2.14929	0.0320517	0.224177	P4hb	18453
-1.62318	6.94905	-2.14749	0.0321946	0.226154	-4.24825	E9PUW7	120	-2.14599	0.0323156	0.225698	Xpo7
0.162004	8.16169	2.12289	0.0342126	0.234558	-4.29925	Q9CZP6	824	2.14489	0.0324038	0.225746	Rps3
-1.98955	4.92957	-2.14624	0.0322943	0.2262	-4.25085	Q3TPE9	55	-2.14466	0.0324221	0.225746	Ankmy2	217473
0.178786	8.37391	2.12638	0.03392	0.233212	-4.29205	Q7JCZ1	681	2.14416	0.0324621	0.225746	mt-Co2	17709; 3338897
-1.70892	3.03778	-2.14397	0.0324772	0.227153	-4.25559	O35969	25	-2.14244	0.0326008	0.226387	Gamt	14431
-1.87472	4.49117	-2.1427	0.0325789	0.227537	-4.25822	Q6Q783	49	-2.14114	0.032706	0.226793	Kmt5c	232811
-0.969653	7.89708	-2.14061	0.0327485	0.228065	-4.26257	Q9JIG8	125	-2.13953	0.032837	0.227281	Praf2	54637
-2.09086	4.66983	-2.14071	0.03274	0.228065	-4.26236	Q8BKH5	34	-2.13912	0.0328701	0.227281	Naa25
0.18127	8.80109	2.11947	0.0345021	0.235215	-4.30631	Q9DCS9	373	2.13649	0.0330848	0.228441	Ndufb10	68342
0.336245	8.3935	2.13076	0.0335557	0.232022	-4.283	F8WHT5	60	2.13422	0.0332705	0.229345	Mpv17
-0.494258	8.29628	-2.13291	0.0333781	0.231453	-4.27855	Q9DBE8	310	-2.13372	0.033312	0.229345	Alg2	56737
-1.18542	7.46476	-2.13396	0.0332914	0.231183	-4.27637	O54941	133	-2.13267	0.0333987	0.229345	Smarce1	57376
0.14079	8.18134	2.10346	0.0358831	0.23992	-4.33914	A0A0G2JFT8	714	2.13245	0.0334171	0.229345	Rufy3	52822
0.269052	7.86684	2.1252	0.0340193	0.233564	-4.2945	Q91VA7	542	2.132	0.0334536	0.229345	Idh3b	170718
-0.212078	7.95607	-2.11949	0.0345004	0.235215	-4.30627	Q3TPT3	948	-2.13145	0.0334993	0.229345	Syt1
-0.980704	2.32369	-2.13084	0.0335491	0.232022	-4.28284	Q3UYB8	45	-2.12973	0.0336419	0.229997	Bfsp2
-1.90736	5.49414	-2.12851	0.0337421	0.232962	-4.28765	Q64521	133	-2.12696	0.0338725	0.230894	Gpd2	14571
0.197862	8.57898	2.11284	0.0350687	0.23732	-4.31994	Q8CAA7	559	2.1267	0.0338944	0.230894	Pgm2l1	70974
-1.75487	4.20416	-2.12797	0.0337876	0.232962	-4.28878	Q3UY34	104	-2.12644	0.0339158	0.230894	Custos	72357
-0.99006	7.71503	-2.12042	0.0344216	0.235215	-4.30435	Q9Z1Q2	131	-2.11931	0.0345162	0.234652	Abhd16a	193742
-0.361017	8.28442	-2.11548	0.0348416	0.236533	-4.31451	Q99J99	322	-2.11842	0.0345921	0.234839	Mpst	246221
-0.75515	7.86552	-2.11785	0.0346392	0.235819	-4.30963	E0CXB9	358	-2.11721	0.0346952	0.23521	Ctnna2
0.97431	8.20383	2.1166	0.034746	0.236214	-4.31221	Q62150	107	2.11551	0.0348402	0.235864	Rnps1
-0.699874	7.7768	-2.11431	0.0349418	0.236882	-4.31691	Q570Z8	277	-2.11383	0.0349837	0.236505	Picalm	233489
-0.274788	7.70671	-2.10467	0.0357768	0.23992	-4.33666	Q80WM3	502	-2.11091	0.0352357	0.237568	Cplx4	225644
-1.93875	6.41313	-2.11242	0.0351042	0.23732	-4.32079	M1VMF6	119	-2.11087	0.0352387	0.237568	Mta1
0.214269	8.45887	2.09854	0.0363171	0.241815	-4.34919	Q6PB66	554	2.10983	0.035329	0.237846	Lrpprc	72416
0.29558	8.42088	2.10274	0.0359462	0.240004	-4.34061	P54923	353	2.10786	0.0354995	0.238415	Adprh	11544
-1.16354	2.81749	-2.10819	0.0354706	0.239464	-4.32948	A0A0U1RNN8	24	-2.10691	0.0355822	0.238415	Cnot3
0.158473	8.18481	2.08408	0.037618	0.245098	-4.37857	Q3THB3	1523	2.10585	0.0356747	0.238415	Hnrnpm	76936
-1.97828	5.81147	-2.10691	0.0355815	0.23981	-4.33209	F8VPU2	84	-2.10535	0.0357182	0.238415	Farp1	223254
0.165917	8.18702	2.08563	0.0374767	0.244835	-4.37543	O88935	818	2.10535	0.0357187	0.238415	Syn1	20964
0.234585	8.25423	2.09614	0.0365299	0.242221	-4.35407	Q5XJF6	448	2.10522	0.0357298	0.238415	Rpl10a	19896
-1.96221	3.73961	-2.10646	0.0356207	0.23981	-4.33301	Q80XC3	46	-2.1049	0.0357573	0.238415	Usp6nl	98910
-1.91336	6.6219	-2.10523	0.0357285	0.23992	-4.33553	Q8K0D5	56	-2.10368	0.0358647	0.238803	Gfm1	28030
-2.05648	4.70474	-2.10378	0.0358551	0.23992	-4.33849	Q8R034	43	-2.10221	0.0359934	0.239096	Anapc13	69010
-1.35854	6.3805	-2.10345	0.0358842	0.23992	-4.33917	P11531	96	-2.10206	0.0360072	0.239096	Dmd	13405
1.62815	7.07476	2.09974	0.0362105	0.241436	-4.34673	Q8VBZ3	122	2.09826	0.0363423	0.240991	Clptm1	56457
-1.37666	2.45339	-2.09678	0.0364732	0.242221	-4.35277	Q9DCE5	17	-2.09539	0.0365978	0.24222	Pak1ip1	68083
-1.90944	4.30092	-2.09652	0.0364966	0.242221	-4.35331	Q3TWN8	61	-2.09497	0.0366348	0.24222	Aldh18a1
-0.996032	7.56988	-2.09561	0.0365777	0.242221	-4.35516	Q3TMP1	192	-2.0945	0.0366773	0.24222	Gtf3c3	98488
1.24254	7.29776	2.09456	0.0366708	0.242507	-4.35729	A6PWX1	71	2.09323	0.0367909	0.24264	Cacfd1
-0.974001	7.45544	-2.09273	0.0368345	0.242725	-4.361	E0CYW1	83	-2.09163	0.0369345	0.242754	Ubl5
-0.903119	7.36319	-2.09249	0.0368563	0.242725	-4.3615	Q9Z103	113	-2.0915	0.0369465	0.242754	Adnp	11538
-2.00024	4.3503	-2.09215	0.0368872	0.242725	-4.3622	Q6P9J9	29	-2.0906	0.0370273	0.242754	Ano6	105722
-1.0062	7.63422	-2.09168	0.0369291	0.242725	-4.36315	Q3TFQ1	118	-2.09055	0.0370316	0.242754	Spryd7	66674
-1.80489	6.60229	-2.09141	0.0369539	0.242725	-4.36371	D3YWT5	59	-2.08988	0.0370916	0.242754	Cabp5
0.168913	8.1621	2.07116	0.038814	0.248225	-4.40465	Q9DCX2	1138	2.0897	0.0371083	0.242754	Atp5pd	71679
0.189562	8.3413	2.07467	0.0384853	0.248225	-4.39757	Q99MR6	587	2.08907	0.0371654	0.2428	Srrt	83701
-1.78113	4.79442	-2.08873	0.0371952	0.243612	-4.36914	F7BGR7	135	-2.08722	0.0373326	0.24321	Gm21992	102902673
-2.04543	4.00408	-2.0883	0.0372342	0.243612	-4.37001	Q9DCB8	35	-2.08674	0.0373759	0.24321	Isca2	74316
-1.84771	5.58132	-2.08824	0.0372394	0.243612	-4.37013	Q8R180	91	-2.08672	0.0373785	0.24321	Ero1a	50527
-0.944432	7.47843	-2.0841	0.0376159	0.245098	-4.37852	O09106	228	-2.08306	0.0377118	0.245051	Hdac1	433759
-1.1592	2.1751	-2.08123	0.037879	0.246354	-4.38433	B7ZP20	19	-2.07996	0.037996	0.246568	Ankfy1
-1.28809	6.89158	-2.0804	0.0379551	0.246354	-4.38601	Q8BHL3	127	-2.07906	0.0380797	0.246574	Tbc1d10b	68449
-1.57137	6.64638	-2.08031	0.0379632	0.246354	-4.38618	Q6ZQ33	57	-2.07885	0.0380986	0.246574	Rab11fip5	52055
-1.49915	2.59797	-2.07675	0.0382925	0.24816	-4.39338	Q8R124	26	-2.07532	0.0384262	0.248179	Klhl36	234796
0.726802	9.11889	2.07571	0.0383893	0.248225	-4.39549	O54962	108	2.07507	0.0384488	0.248179	Banf1	23825
-1.50782	2.71595	-2.07458	0.0384943	0.248225	-4.39776	Q3UQ84	24	-2.07314	0.0386288	0.24894	Tars2	71807
-0.629504	5.76642	-2.07188	0.0387458	0.248225	-4.40319	P84244	1711	-2.07165	0.0387688	0.24894	H3-3a; H3-3b	15078; 15081
-1.76353	3.2269	-2.07289	0.0386515	0.248225	-4.40116	O55242	22	-2.07139	0.0387925	0.24894	Sigmar1	18391
-1.33876	6.21731	-2.07233	0.038704	0.248225	-4.40229	Q8BYA0	68	-2.07096	0.0388336	0.24894	Tbcd	108903
1.72503	3.01834	2.07195	0.03874	0.248225	-4.40306	Q99J94	36	2.07045	0.0388806	0.24894	Slco1a6	28254
-1.6329	3.6939	-2.07174	0.0387595	0.248225	-4.40348	O55033	64	-2.07026	0.0388985	0.24894	Nck2	17974
-2.04661	5.15501	-2.07136	0.0387947	0.248225	-4.40424	Q3V250	38	-2.06982	0.0389405	0.24894	Pdk3
-0.191505	8.00791	-2.05576	0.0402809	0.253926	-4.43552	Q9WVL4	1080	-2.06943	0.0389771	0.24894	Grk1
1.26788	2.4345	2.06618	0.0392833	0.250896	-4.41466	Q3UWL8	9	2.06485	0.0394097	0.251373	Pfdn4	109054
-2.02453	5.04561	-2.06546	0.0393511	0.250999	-4.4161	Q8BMQ8	43	-2.06392	0.0394981	0.251488	Mon1b	270096
0.154788	8.26651	2.0421	0.0416224	0.259685	-4.46273	Q6NXX6	1090	2.06358	0.0395313	0.251488	Atp6v0a1
-0.999587	7.34604	-2.06336	0.0395515	0.251946	-4.42032	Q91VW3	110	-2.06223	0.0396595	0.251646	Sh3bgrl3	73723
0.21255	8.02893	2.05155	0.0406909	0.256043	-4.44394	P63101	1650	2.06223	0.0396599	0.251646	Ywhaz	22631
-1.22163	7.31157	-2.06231	0.0396518	0.252245	-4.42243	D3Z4J9	96	-2.061	0.0397776	0.251842	Eml1	68519
-0.872113	7.74547	-2.06178	0.0397023	0.252245	-4.42349	Q3U0J1	108	-2.06082	0.0397945	0.251842	Ppil1
-2.24816	4.63281	-2.06053	0.0398214	0.252671	-4.42598	A3KFM7	79	-2.05897	0.039972	0.252636	Chd6	71389
-0.3838	7.46397	-2.05616	0.0402426	0.253926	-4.43473	P63330	531	-2.05828	0.0400388	0.252729	Ppp2ca	19052
-1.75465	3.41841	-2.05739	0.0401238	0.253926	-4.43227	A0ZVB6	14	-2.0559	0.0402682	0.253499	Btaf1
-0.866408	7.5912	-2.05636	0.0402227	0.253926	-4.43432	J3QP56	161	-2.05543	0.0403139	0.253499	Lypla1
0.246248	8.29564	2.04795	0.0410434	0.257729	-4.4511	Q91YI0	378	2.05539	0.0403175	0.253499	Asl	109900
-1.93598	6.13048	-2.05591	0.040267	0.253926	-4.43523	Q9WVA2	82	-2.05439	0.0404153	0.253651	Timm8a1	30058
0.171737	8.43082	2.03713	0.0421196	0.261778	-4.47258	Q3V235	769	2.05407	0.0404463	0.253651	Phb2	12034
0.280504	8.4492	2.0459	0.0412456	0.258606	-4.45518	Q91WD5	449	2.05123	0.0407225	0.255049	Ndufs2	226646
0.695647	7.74402	2.05123	0.0407221	0.256043	-4.44457	Q06185	231	2.0507	0.0407741	0.255049	Atp5me	11958
-0.943091	7.28874	-2.04545	0.0412896	0.258606	-4.45607	P62307	93	-2.04439	0.0413958	0.258604	Snrpf	69878
-1.90808	4.08314	-2.04468	0.041366	0.258751	-4.4576	Q8BTX4	27	-2.04317	0.0415162	0.259023	Nop53
0.220633	8.39365	2.03231	0.0426059	0.263801	-4.4821	Q8BVI4	443	2.04177	0.0416553	0.259493	Qdpr	110391
-1.68033	6.17365	-2.04281	0.0415515	0.259577	-4.46132	Q9Z0R9	46	-2.04134	0.0416984	0.259493	Fads2	56473
-1.25748	6.39152	-2.04079	0.0417525	0.260162	-4.46532	D3Z4U0	138	-2.03948	0.0418845	0.260317	Zranb2	53861
0.139657	8.1555	2.01268	0.0446398	0.271191	-4.52071	Q8VIJ6	1238	2.03834	0.0419983	0.26069	Sfpq	71514
0.168933	8.31807	2.01941	0.0439335	0.268581	-4.50752	A0A0G2JGS4	883	2.03649	0.0421842	0.261329	Camk2d	108058
1.31956	7.93098	2.0376	0.0420721	0.261778	-4.47165	Q9DCS3	84	2.03625	0.0422089	0.261329	Mecr	26922
0.230814	8.45906	2.02632	0.0432185	0.266221	-4.49393	Q3UJS0	220	2.03466	0.0423691	0.261986	Rpl8
-1.95561	3.99585	-2.03429	0.0424061	0.263221	-4.47821	O35551	30	-2.03278	0.0425597	0.26283	Rabep1	54189
-2.05187	4.77983	-2.0318	0.0426577	0.263801	-4.48311	Q9Z2C9	35	-2.03028	0.0428132	0.263539	Mtmr7	54384
-1.79863	3.81783	-2.03176	0.0426624	0.263801	-4.4832	Q3UYV4	36	-2.03027	0.0428143	0.263539	Gmeb1	56809
0.270056	8.03401	2.02437	0.0434186	0.266589	-4.49776	P12658	578	2.03005	0.0428373	0.263539	Calb1	12307
-1.70872	6.22584	-2.03088	0.0427517	0.264016	-4.48493	Q91Z92	100	-2.02942	0.042902	0.263603	B3galt6	117592
-1.27383	7.78425	-2.02799	0.043047	0.265502	-4.49064	Q9EST4	52	-2.02666	0.0431839	0.265	Psmg2	107047
0.25749	8.40483	2.01972	0.0439015	0.268581	-4.50691	P14115	278	2.02604	0.0432479	0.265057	Rpl27a	26451
-1.76679	7.3331	-2.02447	0.0434083	0.266589	-4.49756	D3Z494	93	-2.023	0.0435614	0.266507	Akr1b10
0.923285	8.5738	2.02361	0.0434977	0.266589	-4.49927	Q9CPN9	118	2.02258	0.0436053	0.266507	Prss3b	67373
-1.676	3.15038	-2.02361	0.0434978	0.266589	-4.49927	Q3UFS0	93	-2.02215	0.0436492	0.266507	Zyg11b	414872
0.20123	8.09575	2.01006	0.0449166	0.271901	-4.52582	Q80TU6	614	2.02138	0.0437288	0.266658	Acin1	56215
0.3333	9.5159	2.01523	0.0443707	0.270232	-4.51571	P09528	162	2.01825	0.0440552	0.268311	Fth1	14319
0.262551	8.27038	2.01133	0.044782	0.271715	-4.52334	Q3TD78	196	2.01722	0.0441632	0.268316	Nipsnap2
-1.65333	6.74487	-2.01863	0.0440146	0.268738	-4.50904	F6SJM7	104	-2.01718	0.0441666	0.268316	Fuom
-1.88261	3.53118	-2.01691	0.0441943	0.269496	-4.51241	Q6PAK3	76	-2.01542	0.0443514	0.269102	Prmt8	381813
-2.13231	5.22609	-2.01284	0.044622	0.271191	-4.52038	Q4FJX7	41	-2.01133	0.0447833	0.271166	Tinagl1
-0.300243	8.03483	-2.00705	0.0452377	0.272571	-4.53171	Q3TSG4	217	-2.01114	0.0448034	0.271166	Alkbh5	268420
0.707853	1.81282	2.00999	0.0449246	0.271901	-4.52597	Q6P8J7	161	2.00938	0.0449898	0.271956	Ckmt2	76722
-0.227768	7.72651	-1.99967	0.046032	0.276192	-4.54609	P10649	717	-2.00798	0.045139	0.27246	Gstm1	14862
0.59658	8.3637	2.00777	0.0451611	0.272571	-4.53031	A0A141CM24	104	2.00754	0.0451855	0.27246	ND4
-1.0427	7.73094	-2.0076	0.0451792	0.272571	-4.53064	Q08943	208	-2.00644	0.045303	0.27283	Ssrp1	20833
-1.91105	6.19932	-2.00684	0.04526	0.272571	-4.53212	Q91VE0	84	-2.00535	0.0454201	0.273196	Slc27a4	26569
-1.80731	4.00695	-2.00459	0.0455003	0.273679	-4.53649	E9Q8I9	117	-2.00313	0.0456589	0.274292	Fry	320365
0.906182	7.64145	2.00037	0.0459557	0.276075	-4.54472	Q8C522	86	1.99935	0.0460675	0.276405	Endod1	71946
-1.9867	4.17594	-1.99826	0.0461843	0.276702	-4.54881	Q6PCZ4	40	-1.99677	0.0463476	0.27767	Magee1	107528
-1.91778	4.91529	-1.99783	0.046231	0.276702	-4.54965	Q8K3G7	362	-1.99636	0.0463927	0.27767	Rtn4
-0.358825	8.04446	-1.99191	0.0468791	0.280066	-4.56113	P97355	366	-1.99423	0.0466254	0.278719	Sms	20603
0.191579	8.32695	1.98057	0.0481416	0.284975	-4.58304	Q9CZD3	698	1.99265	0.046799	0.279413	Gars1	353172
-1.47833	2.69331	-1.99164	0.0469084	0.280066	-4.56165	Q6DVA0	14	-1.99026	0.0470618	0.280636	Lemd2	224640
0.472619	8.7427	1.98901	0.0471998	0.28146	-4.56676	Q9D8B4	132	1.9896	0.047135	0.280728	Ndufa11
0.194466	8.16467	1.97566	0.0486975	0.286982	-4.59249	Q9QUR6	703	1.98723	0.0473976	0.281946	Prep	19072
-1.61969	2.85441	-1.98647	0.0474817	0.282793	-4.57166	A0A2I3BRJ4	15	-1.98505	0.0476406	0.283045	6030458C11Rik
0.16367	8.23358	1.96758	0.049623	0.289508	-4.60798	Q3TGQ3	535	1.98442	0.0477111	0.283117	Ctnna1
-1.61893	2.87814	-1.98446	0.0477058	0.28378	-4.57555	A2AUF7	20	-1.98304	0.0478653	0.283685	Rabepk
-1.71295	3.4565	-1.98299	0.0478697	0.284406	-4.57837	Q3TLE2	96	-1.98155	0.0480321	0.283845	Fermt2	218952
0.458921	9.03167	1.98066	0.0481312	0.284975	-4.58286	Q9ERS2	195	1.9814	0.0480492	0.283845	Ndufa13	67184
0.296465	7.9914	1.97719	0.0485234	0.286753	-4.58954	A0A087WQ25	478	1.98123	0.0480678	0.283845	Ktn1	16709
-1.85398	4.90735	-1.98111	0.0480812	0.284975	-4.582	Q6PA06	68	-1.97964	0.048247	0.284322	Atl2	56298
0.154293	8.0205	1.96049	0.0504467	0.293018	-4.62151	Q545X8	863	1.97948	0.0482656	0.284322	Rps4x	20102
0.204513	8.01926	1.96844	0.0495234	0.28932	-4.60632	Q61029-3	374	1.97859	0.0483657	0.284566	Tmpo
-1.58769	3.729	-1.97687	0.0485601	0.286753	-4.59016	Q6PE09	38	-1.97546	0.0487211	0.28631	Osbp2	74309
-1.47604	7.10289	-1.97548	0.0487171	0.286982	-4.59282	O08576	51	-1.9741	0.0488754	0.286869	Rundc3a	51799
-1.94791	4.95194	-1.97432	0.0488494	0.287412	-4.59505	Q8R1G1	60	-1.97285	0.0490184	0.28722	Tasp1	75812
0.170514	8.64636	1.95676	0.0508857	0.293348	-4.62862	Q3UAF6	1816	1.97188	0.0491292	0.28722	Actb
0.138842	8.08249	1.94824	0.0518991	0.296787	-4.6448	Q571M2	1485	1.97169	0.0491514	0.28722	Hspa4
0.335929	8.16184	1.96837	0.0495313	0.28932	-4.60646	Q99L43	368	1.97111	0.0492177	0.28722	Cds2	110911
0.186096	8.15727	1.95855	0.0506743	0.293174	-4.6252	P17182	4833	1.97099	0.049231	0.28722	Eno1	13806; 433182
0.597095	7.91617	1.97052	0.0492838	0.28932	-4.60233	Q9D020	162	1.97028	0.0493124	0.28735	Nt5c3a	107569
-0.451619	7.86716	-1.96876	0.0494869	0.28932	-4.60572	Q6IRU2	334	-1.96956	0.0493958	0.287491	Tpm4	326618
-1.75187	6.44949	-1.97036	0.0493027	0.28932	-4.60265	B2RXS8	82	-1.96892	0.0494693	0.287574	Ptprz1	19283
-0.94091	7.52833	-1.96877	0.0494854	0.28932	-4.60569	Q9QXK3	194	-1.96772	0.0496069	0.288029	Copg2	54160
-2.06894	3.88129	-1.96397	0.0500408	0.291594	-4.61487	P60202	30	-1.96249	0.0502138	0.291204	Plp1	18823
0.33296	8.54787	1.95777	0.0507665	0.293269	-4.62669	Q921M7	243	1.9605	0.0504465	0.29213	Cyrib	223601
0.136168	8.57198	1.93598	0.0533868	0.298429	-4.66796	Q99KE1	389	1.95988	0.050519	0.29213	Me2	107029
-0.994359	2.53143	-1.96018	0.0504838	0.293018	-4.62211	Q9QUN8	668	-1.95908	0.0506133	0.29213	Hbb-b2
0.728745	1.72531	1.95975	0.0505335	0.293018	-4.62292	Q9JI91	303	1.95907	0.0506142	0.29213	Actn2	11472
-1.35139	7.69339	-1.95949	0.0505639	0.293018	-4.62341	Q8K2F8	194	-1.95817	0.0507202	0.292271	Lsm14a	67070
-1.90295	4.15759	-1.9593	0.0505869	0.293018	-4.62378	Q3TSG8	92	-1.95784	0.050759	0.292271	Trap1
-1.59877	3.18324	-1.95739	0.0508115	0.293269	-4.62742	Q8C197	14	-1.95599	0.0509773	0.29318	Extl2
0.213055	8.37006	1.94542	0.0522375	0.296787	-4.65013	Q642K1	299	1.95427	0.0511814	0.294005	Rpl18	19899
0.235925	8.22081	1.94632	0.0521291	0.296787	-4.64843	B7ZC46	645	1.95328	0.0512988	0.294179	Septin8	20362
0.218263	8.47946	1.94463	0.0523335	0.296787	-4.65163	Q9D023	427	1.95299	0.0513328	0.294179	Mpc2	70456
0.32933	9.4938	1.94811	0.0519146	0.296787	-4.64505	P99028	235	1.95088	0.0515841	0.294631	Uqcrh	66576
0.295596	8.08241	1.94692	0.0520573	0.296787	-4.6473	Q8VDD5	762	1.95077	0.0515969	0.294631	Myh9	17886
-1.17089	2.179	-1.95196	0.0514543	0.296274	-4.63774	J3QNY8	42	-1.95071	0.0516038	0.294631	Gm19965
-0.321455	7.65082	-1.94576	0.0521971	0.296787	-4.64949	G5E8T0	234	-1.94873	0.051841	0.294631	Dnajc5
-1.2602	2.21529	-1.94937	0.0517636	0.296787	-4.64266	A2A6A2	203	-1.94809	0.0519179	0.294631	Hsp90aa1
0.283547	8.40719	1.94387	0.052425	0.29684	-4.65307	D3Z440	80	1.94786	0.0519458	0.294631	Cops7a
-1.5922	6.27936	-1.94899	0.0518089	0.296787	-4.64337	Q9QUR8	42	-1.94759	0.0519773	0.294631	Sema7a	20361
0.245138	8.76683	1.94095	0.0527797	0.297077	-4.65859	Q3ULZ3	865	1.94721	0.0520236	0.294631	Psat1
0.173738	8.43871	1.93296	0.0537583	0.299231	-4.67363	Q3TQY2	162	1.94662	0.0520941	0.294631	Dctn4	67665
-1.67455	4.28874	-1.94799	0.0519295	0.296787	-4.64528	Q61001	64	-1.94657	0.0521004	0.294631	Lama5	16776
0.216736	8.10918	1.93805	0.053133	0.297958	-4.66406	Q8C0C7	361	1.94645	0.0521153	0.294631	Farsa	66590
0.350929	8.29282	1.9435	0.0524699	0.29684	-4.65377	Q9D2G2	506	1.94575	0.0521991	0.294631	Dlst	78920
-1.04747	1.92311	-1.94634	0.0521276	0.296787	-4.6484	Q3V0J1-3	20	-1.94518	0.0522675	0.294631	Tmem237
0.369108	8.03014	1.94227	0.0526194	0.297077	-4.6561	Q9D859	142	1.94407	0.0524019	0.294631	Rac1
0.16455	8.56462	1.92843	0.0543208	0.300311	-4.68215	P62082	431	1.94401	0.0524093	0.294631	Rps7	20115
0.1068	8.29235	1.90541	0.057252	0.311549	-4.72507	B9EKJ1	6421	1.94385	0.0524287	0.294631	Sptan1	20740
-1.18402	2.33856	-1.94492	0.052298	0.296787	-4.65108	Q8BG51-2	512	-1.94369	0.0524483	0.294631	Rhot1
-1.4776	3.55955	-1.94459	0.0523381	0.296787	-4.65171	B2RWW2	92	-1.94322	0.0525042	0.294631	Golgb1
-0.498889	6.70289	-1.94158	0.0527022	0.297077	-4.65739	B2RQQ8	280	-1.94189	0.052666	0.295197	Col4a2	12827
0.457027	8.89624	1.94063	0.0528178	0.297077	-4.65918	B1ARW4	134	1.94125	0.0527434	0.29529	Ndufs5
0.719437	1.66508	1.94066	0.0528145	0.297077	-4.65913	Q0VBD0	73	1.93995	0.0529025	0.295839	Itgb8	320910
-1.73544	6.16473	-1.93953	0.052952	0.297487	-4.66126	Q6PAJ1	109	-1.93811	0.053126	0.296748	Bcr	110279
0.35553	8.43302	1.93528	0.0534732	0.298429	-4.66928	Q3U6L3	81	1.93719	0.0532385	0.297034	Glrx	93692
-1.38537	2.59674	-1.93784	0.0531586	0.297958	-4.66445	Q3UM29	10	-1.93651	0.0533221	0.297159	Cog7	233824
-1.83602	4.18459	-1.93527	0.0534736	0.298429	-4.66929	A2A6A1	70	-1.93384	0.0536511	0.298187	Gpatch8	237943
-1.73537	3.49918	-1.93515	0.0534885	0.298429	-4.66952	Q0VGZ0	23	-1.93374	0.0536635	0.298187	Gtf2a1	83602
0.174677	8.75312	1.92	0.0553789	0.303739	-4.69792	Q8BFR5	747	1.93346	0.0536976	0.298187	Tufm	233870
-0.195485	8.03649	-1.92245	0.0550696	0.302384	-4.69334	Q3UWK3	849	-1.9329	0.0537665	0.298187	Prph2	19133
-1.45117	6.90506	-1.93387	0.0536457	0.298962	-4.67192	P83887	42	-1.93252	0.0538137	0.298187	Tubg1	103733
-0.776211	1.82571	-1.93112	0.0539858	0.299231	-4.67709	Q8K3X4	22	-1.93031	0.054088	0.298527	Irf2bpl	238330
-1.56118	3.16215	-1.931	0.0540012	0.299231	-4.67732	F6YTL8	80	-1.92962	0.0541736	0.298527	Ylpm1
-1.70137	5.53638	-1.93095	0.0540074	0.299231	-4.67742	A0A0G2JFJ6	55	-1.92954	0.0541834	0.298527	Ints3
-1.64337	5.06375	-1.93076	0.0540309	0.299231	-4.67777	Q3UDK1	81	-1.92936	0.0542055	0.298527	Trafd1	231712
-1.53498	6.48738	-1.93049	0.0540638	0.299231	-4.67827	Q5U4C3	46	-1.92912	0.0542355	0.298527	Scaf1	233208
0.123866	8.23202	1.90127	0.0577932	0.31216	-4.73273	P56399	747	1.92905	0.0542441	0.298527	Usp5	22225
0.301421	9.00638	1.92448	0.054814	0.301322	-4.68954	H7BX95	588	1.92796	0.0543796	0.298934	Srsf1
-1.80562	4.17944	-1.92739	0.0544506	0.300344	-4.6841	A0A0R4J215	40	-1.92596	0.0546294	0.299621	Gpatch11	53951
-1.66281	3.21446	-1.92718	0.0544768	0.300344	-4.6845	E9PVA8	55	-1.92578	0.0546529	0.299621	Gcn1	231659
-1.73734	3.37981	-1.92689	0.0545123	0.300344	-4.68503	O35127	31	-1.92548	0.0546897	0.299621	Grcc10	14790
-1.47129	2.93316	-1.92558	0.0546767	0.300908	-4.68749	G5E8H1	49	-1.92422	0.0548477	0.300148	Gria2
-0.310204	6.69237	-1.91622	0.055859	0.305001	-4.70497	P43275	954	-1.91937	0.0554599	0.303156	H1-1	80838
-1.30865	7.16206	-1.91879	0.0555325	0.304238	-4.70018	A0A087WRG0	211	-1.9175	0.0556972	0.30411	Pfkfb2
-1.454	5.96903	-1.91711	0.0557463	0.305001	-4.70332	Q4FJX4	74	-1.91576	0.055919	0.304978	Csrp1	13007
-0.979452	2.98821	-1.91622	0.0558602	0.305001	-4.70499	A0A1Y7VNC5	36	-1.91512	0.0560014	0.305085	Nin
0.160103	8.22302	1.8964	0.0584359	0.313423	-4.74174	Q3UKJ6	659	1.91211	0.0563868	0.30684	Dhx15	13204
-1.65007	2.98135	-1.91062	0.0565771	0.308568	-4.7154	Q8C6E3	79	-1.90923	0.0567573	0.308511	Cat
-1.29407	4.37954	-1.90785	0.0569359	0.310176	-4.72055	A0A0G2JF30	80	-1.90656	0.0571043	0.310049	Klhl7
-0.996449	6.87456	-1.90484	0.0573267	0.311577	-4.72613	Q641N8	361	-1.90374	0.0574705	0.311689	Nedd4l
-1.26209	7.12655	-1.90439	0.0573856	0.311577	-4.72697	A0A0G2JDM0	75	-1.90311	0.0575533	0.31179	Dcun1d1
-1.99513	5.34274	-1.90389	0.057451	0.311583	-4.72789	Q99LB6	40	-1.90245	0.0576392	0.311907	Mat2b	108645
2.02071	7.21577	1.9031	0.0575534	0.31179	-4.72935	Q925A3	44	1.90167	0.0577422	0.312063	Fgf2
-1.50906	8.09014	-1.90213	0.0576802	0.312129	-4.73114	P97429	184	-1.90079	0.0578577	0.312063	Anxa4	11746
0.607547	7.63307	1.90111	0.0578145	0.31216	-4.73304	Q5SX40	448	1.90076	0.0578609	0.312063	Myh1	17879
-1.58523	2.88451	-1.89792	0.0582347	0.31319	-4.73893	A0A1W2P7W8	67	-1.89655	0.0584166	0.313648	Sbno2
-1.66821	5.85067	-1.89739	0.0583048	0.31319	-4.73991	A0A5F8MPL9	51	-1.896	0.0584889	0.313648	Dock9	105445
-1.48227	2.81191	-1.89733	0.0583121	0.31319	-4.74002	Q14CH7	38	-1.89599	0.0584908	0.313648	Aars2	224805
-1.83068	4.39401	-1.89727	0.0583202	0.31319	-4.74013	D3YWS8	74	-1.89586	0.0585078	0.313648	Leng8	232798
1.59236	2.95464	1.89721	0.058328	0.31319	-4.74024	Q5CZY4	13	1.89585	0.0585095	0.313648	Nfix	18032
0.173819	8.12351	1.88283	0.0602555	0.318606	-4.76669	Q9CZW5	772	1.8956	0.0585425	0.313648	Tomm70	28185
1.5955	5.92773	1.89437	0.0587044	0.314516	-4.74548	Q8C570	47	1.893	0.0588875	0.315149	Rae1	66679
0.216618	8.16872	1.88337	0.0601825	0.318567	-4.7657	Q91VR5	1017	1.89102	0.0591522	0.316217	Ddx1	104721
-1.38909	7.5194	-1.89044	0.0592285	0.316974	-4.75271	Q922F4	1510	-1.88914	0.0594042	0.317215	Tubb6	67951
-0.620081	7.92963	-1.88822	0.0595269	0.317789	-4.7568	Q8CGF7	266	-1.88781	0.0595831	0.31782	Tcerg1	56070
-1.67255	6.4052	-1.88854	0.0594841	0.317789	-4.75621	Q9QZB1	35	-1.88716	0.0596705	0.317937	Rgs20	58175
-1.85263	5.39202	-1.88729	0.0596525	0.317789	-4.75851	G3X9J0	61	-1.88588	0.0598432	0.31797	Sipa1l3	74206
-1.67802	5.34428	-1.88717	0.0596677	0.317789	-4.75872	F6Z458	31	-1.8858	0.0598545	0.31797	Erlec1
1.26388	7.62882	1.88687	0.0597083	0.317789	-4.75927	Q3UDG5	74	1.8856	0.0598807	0.31797	Nup62
-1.87948	4.10835	-1.88623	0.0597954	0.317801	-4.76046	F8WGI9	25	-1.88482	0.0599864	0.31797	Vldlr	22359
-1.13231	2.54888	-1.88589	0.0598414	0.317801	-4.76108	Q05D93	135	-1.88469	0.0600042	0.31797	Rufy2
-1.55395	5.56681	-1.88444	0.0600376	0.318338	-4.76374	Q3TAQ8	65	-1.88308	0.0602223	0.318289	Bpgm
0.135766	8.29451	1.8616	0.0631976	0.328087	-4.80537	P60487	474	1.88286	0.0602517	0.318289	Pdxp	57028
-1.66798	5.21924	-1.88417	0.0600737	0.318338	-4.76423	A0A0R4J057	30	-1.8828	0.0602611	0.318289	Peli3	240518
-0.167291	8.10733	-1.86581	0.0626051	0.326485	-4.79773	Q8R5M8-4	459	-1.8793	0.0607371	0.320113	Cadm1
-1.79074	5.00344	-1.8803	0.0606	0.320079	-4.77132	Q78XF5	25	-1.87891	0.060791	0.320113	Ostc	66357
0.290696	8.11502	1.87532	0.0612834	0.322985	-4.78043	P50149	771	1.87881	0.0608042	0.320113	Gnat2	14686
0.212111	8.5285	1.8705	0.06195	0.324736	-4.7892	P21279	329	1.87833	0.0608703	0.320113	Gnaq	14682
0.132183	8.37398	1.85549	0.0640657	0.330184	-4.81642	Q920I9	453	1.87779	0.0609437	0.320152	Wdr7	104082
0.165749	8.57205	1.86315	0.0629791	0.327303	-4.80256	A2ARP8	675	1.87688	0.0610693	0.320465	Map1a	17754
-1.60951	3.18418	-1.87772	0.0609531	0.321594	-4.77604	Q8CCI9	17	-1.87636	0.0611405	0.320492	Clcn7
-0.910321	7.63302	-1.87454	0.06139	0.323196	-4.78184	Q3UXN3	188	-1.87353	0.0615307	0.32219	Cars	27267
-1.70122	4.41311	-1.87363	0.0615155	0.323324	-4.78349	Q60520	106	-1.87226	0.0617065	0.322593	Sin3a	20466
-1.81394	3.39575	-1.8734	0.0615474	0.323324	-4.78392	E9PUJ3	16	-1.87201	0.0617406	0.322593	Elapor2
0.424503	8.69918	1.86943	0.0620992	0.325167	-4.79116	Q3TWV0	2400	1.87024	0.0619869	0.323532	Vim
-1.73714	3.94925	-1.8705	0.0619493	0.324736	-4.7892	Q61687	54	-1.86912	0.0621424	0.323995	Atrx	22589
-1.49344	3.32707	-1.86764	0.0623491	0.326124	-4.79441	Q3TLU4	541	-1.86631	0.0625351	0.325693
1.29097	8.35914	1.86575	0.0626133	0.326485	-4.79784	P40240	59	1.86448	0.0627929	0.326451	Cd9	12527
-1.7795	4.60385	-1.8657	0.0626201	0.326485	-4.79793	K4DI63	59	-1.86432	0.0628153	0.326451	Creg1
-1.62417	3.73111	-1.86498	0.0627218	0.326665	-4.79924	A1L3B6	47	-1.86362	0.0629136	0.326613	Nol7	70078
-1.73259	3.45673	-1.8632	0.0629712	0.327303	-4.80246	Q91YD9	70	-1.86183	0.0631663	0.327574	Wasl	73178
0.339236	8.38787	1.85764	0.0637596	0.329962	-4.81254	P15532	515	1.8597	0.0634666	0.32878	Nme1	18102
-1.6334	6.13867	-1.85938	0.0635123	0.329368	-4.80939	Q571D6	72	-1.85802	0.0637061	0.329669	Elmo1
-0.345412	6.71499	-1.85503	0.0641309	0.330184	-4.81724	Q3UMU9	326	-1.85695	0.0638576	0.330101	Hdgfl2	15193
-1.23216	2.4844	-1.85744	0.0637878	0.329962	-4.8129	Q6PDI6	42	-1.85619	0.0639661	0.330263	Mindy2	235461
-1.6494	6.66953	-1.85714	0.0638308	0.329962	-4.81344	Q9CWK8	110	-1.85578	0.0640251	0.330263	Snx2	67804
-1.73813	4.46242	-1.85532	0.0640904	0.330184	-4.81673	Q8CIM8	84	-1.85395	0.0642876	0.33085	Ints4	101861
-1.12612	7.50863	-1.85493	0.0641458	0.330184	-4.81743	Q9ERR7	86	-1.85374	0.0643176	0.33085	Selenof	93684
0.142175	8.51162	1.83517	0.0670245	0.337686	-4.85291	Q3UF82	622	1.85356	0.0643434	0.33085	Mapk1
-1.67861	5.42841	-1.85399	0.0642809	0.330529	-4.81913	Q3TZ84	131	-1.85263	0.0644766	0.331185	Epn3
1.54681	3.68096	1.85313	0.0644044	0.330814	-4.82068	Q9DBS2	15	1.85179	0.0645967	0.331319	Tprg1l	67808
0.8853	2.03583	1.85249	0.0644962	0.330935	-4.82184	Q3UTP5	15	1.8515	0.0646394	0.331319	Slc8a3	110893
0.340257	8.15959	1.84774	0.0651813	0.331754	-4.83038	P60122	279	1.84972	0.064895	0.331922	Ruvbl1	56505
-1.30562	2.83589	-1.8503	0.0648118	0.331754	-4.82579	Q9CY97	12	-1.84903	0.064995	0.331922	Ssu72	68991
-1.29867	2.78957	-1.85016	0.0648307	0.331754	-4.82602	Q8K224	81	-1.8489	0.0650149	0.331922	Nat10	98956
-0.478025	8.04499	-1.84843	0.0650811	0.331754	-4.82914	P56380	165	-1.84868	0.0650462	0.331922	Nudt2	66401
-1.51175	3.23534	-1.84964	0.0649067	0.331754	-4.82697	Q9ES63	15	-1.84832	0.0650988	0.331922	Usp29	57775
-1.50313	4.05092	-1.84869	0.0650442	0.331754	-4.82868	P41233	70	-1.84736	0.0652372	0.332004	Abca1	11303
-1.84308	4.85791	-1.84819	0.0651166	0.331754	-4.82958	O35407	32	-1.84681	0.0653176	0.332004	Ddr1
-0.218529	8.57122	-1.83987	0.0663303	0.335383	-4.8445	Q9CPU0	526	-1.84678	0.065322	0.332004	Glo1	109801
-1.60268	3.42279	-1.84759	0.0652026	0.331754	-4.83065	Q91VK4	66	-1.84625	0.0653988	0.332004	Itm2c	64294
-0.729761	8.13739	-1.8466	0.0653471	0.332002	-4.83244	P49442	165	-1.84585	0.0654568	0.332004	Inpp1	16329
-1.55903	4.16058	-1.84632	0.0653881	0.332002	-4.83294	Q8R2T8	35	-1.84498	0.0655831	0.332009	Gtf3c5	70239
-0.179878	8.12149	-1.83406	0.0671898	0.337686	-4.85489	Q3UUR0	1337	-1.8449	0.0655947	0.332009	Rgs9	19739
0.200187	8.41124	1.83538	0.0669939	0.337686	-4.85254	Q3UHJ0	606	1.84384	0.0657498	0.332218	Aak1	269774
-0.15623	8.52424	-1.82887	0.0679657	0.337686	-4.86415	O35381	633	-1.84363	0.0657811	0.332218	Anp32a	11737
-0.852549	7.69417	-1.84417	0.0657005	0.333003	-4.8368	A0A0R4J1Z3	110	-1.84321	0.0658413	0.332218	Tmem33	67878
-1.45142	2.83166	-1.84402	0.0657224	0.333003	-4.83706	Q3UKA1	46	-1.84271	0.0659147	0.332243	Dnajc3
0.188817	8.1686	1.83138	0.067589	0.337686	-4.85967	Q3U4P3	639	1.84102	0.0661629	0.333148	Dnm1l
-1.25937	7.87888	-1.8408	0.0661938	0.335042	-4.84284	P23591	102	-1.83955	0.0663779	0.333884	Gfus	22122
-1.12867	2.3345	-1.8378	0.0666361	0.336578	-4.84822	Q9JI19	6	-1.83662	0.0668112	0.335716	Fibp	58249
0.251818	7.71505	1.83094	0.067655	0.337686	-4.86046	Q8C2E6	180	1.8356	0.0669622	0.336127	Slc16a1
-1.66269	3.87142	-1.83423	0.0671639	0.337686	-4.85458	Q91ZP9	73	-1.83289	0.0673654	0.337666	Necab2	117148
0.927926	7.06006	1.83348	0.0672756	0.337686	-4.85592	Q9DB60	47	1.83244	0.0674325	0.337666	Prxl2b	66469
-1.32812	2.34222	-1.8333	0.0673023	0.337686	-4.85624	Q3TI70	24	-1.83204	0.0674917	0.337666	Lrrc8d
0.350418	8.22908	1.82998	0.0677988	0.337686	-4.86217	Q8BW96	201	1.83167	0.0675472	0.337666	Camk1d	227541
0.863976	2.04974	1.83193	0.0675068	0.337686	-4.85869	A2A6J2	15	1.83097	0.0676519	0.337787	Tnnt3
-1.51974	3.55236	-1.83147	0.0675764	0.337686	-4.85952	E9PWH6	98	-1.83015	0.0677743	0.337787	Heatr3
-1.36729	7.13373	-1.83139	0.0675875	0.337686	-4.85965	Q8R4X3	81	-1.83011	0.06778	0.337787	Rbm12	75710
-1.72938	4.67743	-1.82965	0.067848	0.337686	-4.86276	Q8CIG5	32	-1.8283	0.0680519	0.338359	Vps8
0.116417	8.21835	1.80086	0.0722777	0.351892	-4.91364	B9EKE9	928	1.82762	0.0681537	0.338359	Ddx3x
-1.58943	6.38052	-1.82891	0.0679591	0.337686	-4.86408	Q8BHG1	95	-1.82758	0.0681599	0.338359	Nrdc	230598
-1.75617	4.59123	-1.82885	0.0679686	0.337686	-4.86419	Q9CZP5	64	-1.82749	0.0681736	0.338359	Bcs1l	66821
-1.56733	5.20173	-1.826	0.0683973	0.339469	-4.86926	E9QAT0	98	-1.82467	0.0685982	0.340118	Fmr1	14265
0.176947	8.09409	1.81257	0.0704475	0.346105	-4.89303	Q8CCK0	603	1.82339	0.0687924	0.340733	Macroh2a2	404634
-0.94555	7.45902	-1.82372	0.0687411	0.340826	-4.8733	A0JLT5	260	-1.82268	0.0689	0.340918	Mybbp1a
-1.06612	7.50287	-1.82313	0.0688309	0.340924	-4.87435	Q9DB15	103	-1.82199	0.0690057	0.341093	Mrpl12	56282
-0.975112	7.34717	-1.82138	0.0690974	0.341864	-4.87746	Q80UW8	116	-1.8203	0.0692625	0.342014	Polr2e	66420
-1.57608	3.70423	-1.82095	0.0691616	0.341864	-4.87821	Q2TBE6	78	-1.81963	0.0693645	0.34217	Pi4k2a	84095
-1.75003	3.43534	-1.81827	0.0695709	0.343537	-4.88296	Q8BHW2	41	-1.81692	0.0697786	0.343863	Oscp1	230751
0.789799	8.45659	1.81714	0.0697444	0.343877	-4.88496	Q3UUI3	90	1.81626	0.0698807	0.344017	Them4	75778
-1.58342	4.6867	-1.8169	0.0697815	0.343877	-4.88539	Q8K0G5	27	-1.81558	0.0699851	0.344182	Eipr1	380752
-1.28873	2.56757	-1.81533	0.0700217	0.344591	-4.88816	P97346	48	-1.81409	0.0702149	0.34483	Nxn	18230
-1.25659	2.34782	-1.81503	0.0700682	0.344591	-4.88869	Q9CXF7	27	-1.8138	0.070259	0.34483	Chd1l	68058
0.129426	8.02113	1.792	0.0736875	0.355491	-4.92913	Q3TEA8	919	1.81294	0.0703917	0.344906	Hp1bp3	15441
0.128929	8.30996	1.79148	0.0737701	0.355491	-4.93003	Q0PD63	723	1.81257	0.0704482	0.344906	Rab3a	19339
0.111079	8.17328	1.78358	0.0750473	0.35925	-4.94378	Q9DBG3	1849	1.81232	0.0704877	0.344906	Ap2b1	71770
-1.71437	4.70589	-1.81195	0.0705434	0.346226	-4.89413	E9QK04	43	-1.81061	0.0707522	0.345852	Neo1	18007
-1.51415	3.63474	-1.80997	0.0708507	0.347383	-4.89762	A2A5R2	172	-1.80867	0.0710538	0.346878	Arfgef2	99371
-0.223855	8.5288	-1.8023	0.07205	0.351135	-4.91111	P12787	346	-1.80834	0.071105	0.346878	Cox5a	12858
0.489977	5.85384	1.80752	0.0712318	0.348899	-4.90193	Q54AH9	714	1.80764	0.0712149	0.347065	Hbb-b2
0.170371	8.00642	1.79445	0.0732944	0.354001	-4.92484	A0A0A0MQC7	510	1.80586	0.0714921	0.348067	Mapt
-1.58813	3.57615	-1.80618	0.0714412	0.349507	-4.90429	Q8C5W3	50	-1.80486	0.0716485	0.348402	Tbcel	272589
-1.49581	6.1521	-1.80581	0.0714998	0.349507	-4.90495	Q80UL3	67	-1.80451	0.0717045	0.348402	Galk1
-1.6518	6.24736	-1.80501	0.071625	0.349766	-4.90635	E9Q852	239	-1.80369	0.0718333	0.348679	Afdn
-0.990546	2.35875	-1.80394	0.0717925	0.350232	-4.90823	Q8C3J5	29	-1.80285	0.0719644	0.348947	Dock2	94176
0.145729	7.69074	1.78644	0.0745842	0.358372	-4.93882	Q3TEK2	2847	1.80242	0.0720323	0.348947	Hspa8
-0.276718	6.31254	-1.79737	0.0728298	0.353163	-4.91974	Q1WWK3	676	-1.80079	0.0722897	0.349845	H1f5
-0.84031	7.88103	-1.7992	0.0725397	0.352813	-4.91654	P32233	114	-1.79826	0.0726901	0.351432	Drg1	13494
-1.4913	6.3467	-1.79861	0.0726326	0.352912	-4.91757	Q5EBG8	40	-1.79732	0.0728389	0.351801
-1.36199	2.60416	-1.79771	0.0727755	0.353163	-4.91915	Q9D658	64	-1.79645	0.0729774	0.352119	Ptp4a3	19245
-0.951724	2.50957	-1.79658	0.072956	0.353196	-4.92113	O35609	20	-1.79552	0.0731246	0.352385	Scamp3	24045
-1.2313	6.58471	-1.79641	0.0729822	0.353196	-4.92142	Q91VZ6	77	-1.79519	0.0731776	0.352385	Smap1	98366
-1.6761	4.33515	-1.7959	0.0730645	0.353242	-4.92233	Q8K3C3	29	-1.79457	0.0732766	0.352512	Lzic	69151
0.172287	8.33526	1.77969	0.0756843	0.361231	-4.95054	Q8CC13	1602	1.79053	0.073925	0.355279	Ap1b1	11764
-1.21269	6.9343	-1.79116	0.0738226	0.355491	-4.9306	Q9R0H0	87	-1.78995	0.0740181	0.355375	Acox1	11430
0.125618	8.22922	1.76539	0.0780576	0.368572	-4.97522	H7BX01	853	1.7867	0.0745422	0.357537	Opa1	74143
0.27776	8.23052	1.78178	0.075342	0.360305	-4.94692	Q8CFK5	363	1.78503	0.0748127	0.357824	Kars
-1.51466	3.00783	-1.78621	0.0746209	0.358372	-4.93922	F6VBR4	43	-1.78492	0.0748315	0.357824
-1.27557	2.55063	-1.78585	0.0746791	0.358372	-4.93984	Q80ZK0	36	-1.78462	0.0748795	0.357824	Mrps10
-1.0404	6.7495	-1.78562	0.0747162	0.358372	-4.94024	P97427	869	-1.78451	0.0748968	0.357824	Crmp1	12933
-1.56781	3.10009	-1.78423	0.0749414	0.359097	-4.94265	Q8BTZ7	13	-1.78294	0.0751536	0.358697	Gmppb	331026
1.70908	3.89066	1.78037	0.0755729	0.361054	-4.94937	Q9QX60	20	1.77905	0.07579	0.361193	Dguok	27369
0.49557	8.43561	1.77858	0.0758651	0.361383	-4.95245	Q9R1T4	399	1.77861	0.0758616	0.361193	Septin6	56526
-0.73419	7.70074	-1.77916	0.0757697	0.361283	-4.95145	O08532-5	136	-1.77838	0.0758996	0.361193	Cacna2d1
0.130333	8.14542	1.75691	0.079495	0.373904	-4.98977	Q8K4Z5	453	1.77624	0.0762518	0.362242	Sf3a1	67465
-0.724211	8.53102	-1.77675	0.0761675	0.362116	-4.95563	Q3UF68	204	-1.77599	0.0762935	0.362242	Prnp
-0.966079	2.2091	-1.77674	0.0761683	0.362116	-4.95564	A1L332	12	-1.77568	0.0763439	0.362242	Atp8a1
0.113184	8.25992	1.74807	0.0810155	0.378488	-5.00486	Q6P4T2	1067	1.77396	0.076629	0.363239	Snrnp200	320632
-0.158245	7.61001	-1.75868	0.0791935	0.372956	-4.98674	Q61937	954	-1.77132	0.0770673	0.364643	Npm1	18148
-1.51601	5.04547	-1.77241	0.0768856	0.365169	-4.96313	P50114	36	-1.77112	0.0771	0.364643	S100b	20203
0.849382	7.89162	1.77178	0.0769891	0.365303	-4.96421	P28651	47	1.77082	0.0771504	0.364643	Ca8	12319
0.187488	8.33122	1.76143	0.0787258	0.371366	-4.98202	Q790Y8	647	1.77003	0.0772813	0.364795	G6pdx	14381
-0.903223	7.45156	-1.77018	0.077256	0.365606	-4.96697	Q69Z59	42	-1.76916	0.0774266	0.364795	Atp8b4	241633
-1.93979	5.32054	-1.77028	0.07724	0.365606	-4.96681	Q8CI32	82	-1.76893	0.0774648	0.364795	Bag5	70369
-1.26665	2.64512	-1.77004	0.0772789	0.365606	-4.96721	E9Q7M2	36	-1.76882	0.0774833	0.364795	Tsc22d2	72033
-0.877232	7.78849	-1.76742	0.0777169	0.36732	-4.97172	A0A2U3TZ49	74	-1.76643	0.0778846	0.36633	Cacnb3	12297
-0.23045	7.74843	-1.75854	0.0792166	0.372956	-4.98697	Q5XG69	404	-1.76369	0.0783447	0.368137	Fam169a	320557
0.133822	8.14456	1.73879	0.0826358	0.38165	-5.02061	G5E924	1099	1.75648	0.0795689	0.373527	Hnrnpl
0.373335	8.24347	1.75408	0.0799792	0.375124	-4.99461	Q91WU5	223	1.75512	0.0798012	0.374083	As3mt	57344
0.193507	8.35214	1.74715	0.0811749	0.378504	-5.00642	Q9R0Q6	330	1.75489	0.0798414	0.374083	Arpc1a	56443
-1.77743	4.85186	-1.75458	0.0798936	0.375124	-4.99375	A2A432	299	-1.75327	0.0801191	0.374959	Cul4b	72584
-1.08816	7.24851	-1.75403	0.0799863	0.375124	-4.99468	Q9R0X4	92	-1.75289	0.0801829	0.374959	Acot9	56360
-0.186037	8.36126	-1.74352	0.0818067	0.379627	-5.01259	Q8VED9	280	-1.75194	0.0803473	0.375366	Lgalsl	216551
-1.54356	5.40627	-1.75254	0.0802431	0.375965	-4.99723	Q3UBK1	28	-1.75126	0.0804638	0.375549	Morf4l1
0.321792	8.0265	1.74758	0.0811002	0.378504	-5.00569	Q3UGY4	757	1.74947	0.0807733	0.376209	Sptb
-0.408156	1.67063	-1.74877	0.0808927	0.378278	-5.00365	O70145	7	-1.74939	0.0807877	0.376209	Ncf2	17970
0.27558	8.12519	1.74585	0.0814008	0.37883	-5.00863	Q925N0	274	1.74891	0.0808699	0.376209	Sfxn5	94282
-0.182343	7.87162	-1.73983	0.0824529	0.381531	-5.01884	A0A1B0GSX0	1385	-1.74865	0.0809151	0.376209	Ldha	16828
-0.955119	3.10729	-1.74897	0.0808587	0.378278	-5.00332	H3BLH2	27	-1.74792	0.0810415	0.376436	Sqor
0.276579	8.28248	1.74375	0.0817658	0.379627	-5.01219	O08583	224	1.74676	0.0812432	0.377012	Alyref	21681
-0.906224	3.95864	-1.74628	0.081326	0.37883	-5.0079	S4R1W8	352	-1.74528	0.0815005	0.377845	Gapdh
0.266601	7.84982	1.74137	0.0821821	0.381005	-5.01623	Q569Z0	322	1.74472	0.0815979	0.377935	Rpl14-ps1
0.173986	8.08569	1.73455	0.0833862	0.382568	-5.02779	Q8CHP8	333	1.74424	0.0816814	0.377961	Pgp	67078
-1.43361	6.64477	-1.74486	0.0815722	0.379264	-5.01031	H9KV15	74	-1.74361	0.081792	0.378113	Son
-1.29598	6.70046	-1.74028	0.0823738	0.381529	-5.01808	E9PW43	64	-1.73906	0.0825888	0.381433	Gm10320
-1.09282	2.33995	-1.73912	0.0825787	0.38165	-5.02006	Q8JZM4	12	-1.73799	0.0827786	0.381946	Dner	227325
-0.346355	8.06448	-1.7355	0.0832181	0.382518	-5.02618	Q8C943	418	-1.73688	0.0829738	0.382331	Slc4a10	94229
0.270945	8.2734	1.73302	0.0836567	0.383334	-5.03036	A0A1S6GWI0	317	1.73616	0.0831014	0.382331	Ndufa8
-1.13795	2.18315	-1.73718	0.0829199	0.382518	-5.02333	Q5DTT2	14	-1.73603	0.0831242	0.382331	Psd	73728
-0.822498	1.74691	-1.73665	0.0830129	0.382518	-5.02422	Q5U224	24	-1.73573	0.0831771	0.382331	Tbc1d14	100855
-1.60819	5.59897	-1.73631	0.0830739	0.382518	-5.02481	Q5SSZ5	42	-1.73503	0.0833016	0.382541	Tns3	319939
-1.62511	4.13449	-1.73554	0.0832099	0.382518	-5.02611	Q05BP5	81	-1.73426	0.0834384	0.382807	Aktip	14339
-1.64242	4.83739	-1.73505	0.0832966	0.382518	-5.02693	Q2YDW1	33	-1.73377	0.0835252	0.382844	Eif3j
1.68364	4.70562	1.7323	0.0837861	0.383334	-5.03158	Q3UFJ8	25	1.73101	0.0840164	0.383999	Gng4
0.115766	8.39665	1.70817	0.0881735	0.393607	-5.07201	P61161	321	1.731	0.0840183	0.383999	Actr2	66713
-1.6431	3.4134	-1.73226	0.0837928	0.383334	-5.03165	Q3U0L2	54	-1.73098	0.0840226	0.383999	Ankrd33b	67434
0.930947	7.89093	1.73153	0.0839234	0.383334	-5.03288	Q8VE80	67	1.73049	0.0841096	0.383999	Thoc3	73666
-1.50557	3.74296	-1.73139	0.0839481	0.383334	-5.03312	A0A0G2JG35	540	-1.73014	0.0841728	0.383999	Map4
-1.47729	3.01864	-1.73081	0.084052	0.383448	-5.0341	Q9CR57	310	-1.72956	0.084276	0.384109	Rpl14	67115
0.152181	7.92967	1.71535	0.0868493	0.391064	-5.06004	Q9CU62	717	1.72807	0.0845423	0.384916	Smc1a	24061
-0.434197	7.84295	-1.72722	0.0846946	0.385654	-5.04014	Q548L4	221	-1.72756	0.0846344	0.384916	Gad2	14417
1.73547	5.86	1.72854	0.0844579	0.384938	-5.03792	Q61686	47	1.72724	0.0846909	0.384916	Cbx5	12419
0.18487	8.02288	1.71712	0.0865259	0.390332	-5.05709	Q9EQH3	885	1.72528	0.085044	0.386093	Vps35	65114
0.818925	9.73289	1.72554	0.0849968	0.386305	-5.04296	A0A411P8U6	100	1.72462	0.0851644	0.386093	Mbp
-1.33735	3.54543	-1.7257	0.0849675	0.386305	-5.04269	O70230	60	-1.72448	0.0851887	0.386093	Znf143	20841
0.611869	1.77316	1.72313	0.0854313	0.387555	-5.04701	E9Q264	74	1.72257	0.0855348	0.386481	Myh15	667772
-1.78328	7.22642	-1.72358	0.0853497	0.387547	-5.04625	B7ZN33	72	-1.72229	0.0855852	0.386481	Nisch
0.171668	8.52819	1.71254	0.0873652	0.391395	-5.06473	Q9DCY1	540	1.72216	0.0856092	0.386481	Ppib	19035
0.671059	8.72574	1.7226	0.0855284	0.387633	-5.04791	Q9CXZ1	132	1.72191	0.0856533	0.386481	Ndufs4	17993
-0.112782	8.02465	-1.698	0.0900778	0.398142	-5.08888	A2A841	1216	-1.72181	0.0856724	0.386481	Epb41
-0.922529	2.56888	-1.71999	0.0860019	0.389415	-5.05228	A0A140LJ70	173	-1.71898	0.0861874	0.388443	Prmt1	15469
-0.371321	8.02487	-1.71766	0.0864265	0.390246	-5.05618	Q9WVL0	85	-1.71851	0.0862727	0.388467	Gstz1	14874
-0.994122	2.07898	-1.719	0.0861828	0.389871	-5.05394	P19137	25	-1.71792	0.086379	0.388585	Lama1	16772
-1.15791	6.38403	-1.71796	0.0863715	0.390246	-5.05568	Q78IK4	85	-1.7168	0.0865842	0.388906	Apool	68117
0.259165	8.35322	1.71325	0.087235	0.391395	-5.06355	P37040	334	1.71666	0.0866104	0.388906	Por	18984
-0.861314	1.8783	-1.71665	0.0866106	0.390351	-5.05786	Q8R2R0	8	-1.71569	0.086787	0.389338	Exosc10
0.609306	1.80614	1.71404	0.0870897	0.391395	-5.06223	P13541	235	1.71352	0.0871869	0.390771	Myh3	17883
-0.933201	1.92439	-1.71318	0.0872469	0.391395	-5.06366	Q69ZR2	69	-1.71215	0.0874387	0.390824	Hectd1
0.128532	7.95812	1.69395	0.0908456	0.399235	-5.09558	Q5SUC3	1314	1.71173	0.0875161	0.390824	Canx	12330
-1.62382	3.77684	-1.7126	0.0873538	0.391395	-5.06463	Q8R241	31	-1.71134	0.0875884	0.390824	Isy1
-1.15041	5.95099	-1.71232	0.0874068	0.391395	-5.0651	Q3UHD6	152	-1.71117	0.0876192	0.390824	Snx27	76742
0.122784	8.21242	1.69118	0.0913748	0.39949	-5.10016	P17426	1841	1.71072	0.0877022	0.390824	Ap2a1	11771
-1.59766	4.38283	-1.71182	0.0874992	0.391448	-5.06594	B9EI57	41	-1.71055	0.0877335	0.390824	Sltm	66660
-0.884131	7.55234	-1.71138	0.0875803	0.39145	-5.06667	Q5U458	160	-1.7104	0.0877623	0.390824	Dnajc11	230935
-0.17532	8.19013	-1.6999	0.0897209	0.396997	-5.08575	P99024	4087	-1.70884	0.0880514	0.391752	Tubb5	22154
-0.252122	7.82983	-1.70376	0.0889951	0.395588	-5.07934	P62881	364	-1.70737	0.0883232	0.392602	Gnb5	14697
-2.02725	5.00421	-1.70789	0.0882251	0.393607	-5.07247	Q8BR90	24	-1.70659	0.0884687	0.392888	Rimoc1	106064
0.135987	8.66579	1.69047	0.0915095	0.39949	-5.10132	P68369	2604	1.70607	0.0885651	0.392957	Tuba1a	22142
-0.84448	9.14568	-1.70454	0.0888508	0.395309	-5.07806	B0V2H4	183	-1.7036	0.0890273	0.394119	Atp6v1g2
-1.13523	7.10243	-1.70464	0.0888306	0.395309	-5.07788	Q14BR4	321	-1.70351	0.0890433	0.394119	Arf4	11843
-1.70734	4.11486	-1.70464	0.0888313	0.395309	-5.07788	A4FUW1	48	-1.70336	0.0890706	0.394119	Rptor	74370
0.298931	8.04608	1.70007	0.0896872	0.396997	-5.08545	Q3UGT1	280	1.70221	0.0892867	0.39454	Cpt1a	12894
0.217567	8.44962	1.69674	0.0903163	0.398237	-5.09097	Q61081	352	1.70199	0.0893282	0.39454	Cdc37	12539
-0.839919	7.32826	-1.70175	0.0893731	0.396337	-5.08269	P27601	246	-1.70081	0.089549	0.394598	Gna13	14674
-0.803489	3.85328	-1.70156	0.0894086	0.396337	-5.083	Q9DAD6	36	-1.70065	0.0895801	0.394598	Pfn3	75477
-1.71372	5.286	-1.70189	0.0893451	0.396337	-5.08244	A0A1S6GWH4	70	-1.70062	0.0895854	0.394598	Nsun2
0.182069	8.50767	1.68851	0.0918857	0.400371	-5.10455	P46935	694	1.69651	0.0903617	0.396975	Nedd4	17999
-1.36993	4.1336	-1.69765	0.0901437	0.398142	-5.08946	E9Q1Y3	41	-1.69644	0.0903742	0.396975	Apob
1.56753	3.4647	1.69657	0.0903482	0.398237	-5.09125	Q8C0W0	19	1.69533	0.0905855	0.396975	Tmsb15l	399591
-1.74607	4.91213	-1.69624	0.0904114	0.398237	-5.0918	A4FUS0	50	-1.69496	0.0906539	0.396975	Eif2b3
0.129211	8.15738	1.67749	0.0940195	0.404943	-5.12261	Q3TET0	742	1.69452	0.0907392	0.396975	Cct7
0.243667	8.11187	1.69042	0.091519	0.39949	-5.1014	B1AU25	318	1.69426	0.0907872	0.396975	Aifm1	26926
-0.617799	7.51598	-1.69471	0.0907023	0.399156	-5.09433	A2RRJ4	235	-1.69415	0.0908095	0.396975	Xpo5
0.134798	7.94974	1.67843	0.093837	0.40484	-5.12108	Q544R5	798	1.69396	0.0908439	0.396975	Tardbp	230908
0.10658	8.44362	1.66802	0.0958855	0.410524	-5.13805	Q01853	1924	1.69345	0.0909418	0.396975	Vcp	269523
0.417482	7.71964	1.69257	0.0911081	0.39949	-5.09785	Q3THZ3	126	1.69294	0.0910392	0.396975	Atp6ap1
0.347748	8.43237	1.69171	0.0912734	0.39949	-5.09928	Q8BGR9	117	1.69283	0.0910607	0.396975	Ublcp1	79560
-1.19676	7.78093	-1.69374	0.0908848	0.399235	-5.09592	Q3TIT3	122	-1.69259	0.0911063	0.396975	Ehd1
-1.54751	5.1196	-1.69323	0.0909835	0.399307	-5.09677	Q0P6I6	30	-1.69198	0.0912214	0.39712	Ccdc91
-1.27768	2.78251	-1.6918	0.0912563	0.39949	-5.09913	Q923B1	32	-1.69061	0.0914836	0.397904	Dbr1	83703
0.210593	8.50803	1.68448	0.0926606	0.402793	-5.11116	Q3US81	181	1.68997	0.091607	0.398084	Gpm6b	14758
-1.29876	3.21896	-1.68862	0.0918638	0.400371	-5.10436	Q571A8	21	-1.68743	0.0920928	0.399838	Rapgef4	56508
1.63943	4.90897	1.68616	0.0923374	0.401978	-5.10841	Q0PD31	30	1.68491	0.0925799	0.401593	Rab24	19336
-0.636278	8.08727	-1.68398	0.0927585	0.402793	-5.11199	Q543H0	109	-1.68334	0.0928818	0.402543	Srm	20810
-1.50892	3.60375	-1.6839	0.0927735	0.402793	-5.11212	Q6PCM2	40	-1.68267	0.0930132	0.402753	Ints6	18130
-0.427942	7.62631	-1.68134	0.0932699	0.404225	-5.11632	Q99LU0	55	-1.68155	0.0932294	0.403329	Chmp1b1	67064
1.5599	5.85609	1.6823	0.0930837	0.403778	-5.11475	Q91ZF0	32	1.68106	0.0933252	0.403384	Dnajc24	99349
-1.39988	3.14413	-1.6798	0.0935689	0.40484	-5.11884	Q9CZT8	336	-1.6786	0.0938045	0.404959	Rab3b	69908
-0.950476	2.07739	-1.67936	0.093655	0.40484	-5.11956	Q9D8X2	9	-1.67833	0.0938564	0.404959	Ccdc124	234388
-1.53669	3.92506	-1.67899	0.0937277	0.40484	-5.12017	O09130	48	-1.67775	0.0939698	0.40496	Nfatc2ip	18020
-0.722702	7.90119	-1.67804	0.0939122	0.40484	-5.12171	Q6P5D8	246	-1.67726	0.0940659	0.40496	Smchd1	74355
1.22757	3.08955	1.67821	0.0938787	0.40484	-5.12143	Q7M754	32	1.67705	0.094107	0.40496	Gm5409
-0.805048	7.21299	-1.67509	0.0944908	0.406098	-5.12654	A0A0R4J0V5	178	-1.67419	0.0946678	0.406694	Polr2a
-1.46994	4.46155	-1.67536	0.0944367	0.406098	-5.12609	Q8VDD9	101	-1.67414	0.0946774	0.406694	Phip
-1.43109	3.46703	-1.67484	0.0945387	0.406098	-5.12694	Q80Y84	58	-1.67363	0.0947785	0.406768	Kdm5b	75605
0.213261	8.78345	1.66686	0.0961163	0.410694	-5.13993	Q64332	313	1.67204	0.095091	0.407749	Syn2	20965
0.496745	8.55791	1.6716	0.0951763	0.408115	-5.13222	A0A068BGR9	152	1.67144	0.0952094	0.407871	Ndufa7
-1.40067	6.69204	-1.67225	0.0950486	0.407928	-5.13117	Q9D7E3	38	-1.67104	0.0952876	0.407871	Ovca2	246257
-0.822564	7.22411	-1.66749	0.0959919	0.410524	-5.13892	M0QWP1	171	-1.66657	0.0961751	0.410807	Agrn	11603
-1.6403	5.06645	-1.66759	0.095971	0.410524	-5.13875	B0FTY3	228	-1.66635	0.0962184	0.410807	Nudcd3	209586
0.246309	8.72695	1.66278	0.0969309	0.413447	-5.14655	P84228	1690	1.66631	0.0962274	0.410807	H3c13; H3c14; H3c15; H3c2; H3c3; H3c4; H3c6; H3c7	15077; 260423; 319148; 319149; 319150; 319151; 319154; 97114
0.149907	8.10937	1.65271	0.0989654	0.419544	-5.16282	P52503	193	1.66423	0.0966424	0.412216	Ndufs6	407785
-1.46817	3.42121	-1.66458	0.0965703	0.412271	-5.14363	Q80XK6	26	-1.66337	0.0968138	0.412585	Atg2b	76559
0.141761	7.94006	1.64661	0.100215	0.422261	-5.17263	Q8CAQ8	1559	1.65968	0.0975551	0.415379	Immt	76614
-0.477204	6.62918	-1.65836	0.0978203	0.416509	-5.15371	P02463	275	-1.65829	0.0978343	0.416203	Col4a1	12826
-1.5253	5.83099	-1.65848	0.0977952	0.416509	-5.15351	Q9D787	37	-1.65726	0.0980427	0.416724	Ppil2	66053
-1.76656	5.31612	-1.65565	0.0983672	0.41847	-5.15807	Q8CII5	73	-1.6544	0.0986219	0.418779	Tia1	21841
-0.538698	7.83398	-1.65393	0.0987175	0.419174	-5.16086	O88704	202	-1.65358	0.0987894	0.418779	Hcn1	15165
0.134978	8.27193	1.63893	0.101805	0.426739	-5.18493	Q9CQ60	421	1.65325	0.0988563	0.418779	Pgls	66171
0.596403	8.05658	1.65356	0.0987917	0.419174	-5.16145	Q6PE01	135	1.65302	0.098903	0.418779	Snrnp40	66585
-1.5032	4.06232	-1.65397	0.0987093	0.419174	-5.16079	E9Q2B0	43	-1.65275	0.0989575	0.418779	Gtf3c4	269252
-1.26592	2.8518	-1.65167	0.0991781	0.420079	-5.1645	Q3TMX7	19	-1.65051	0.0994159	0.420353	Qsox2	227638
-1.4132	2.83945	-1.65008	0.0995015	0.421081	-5.16705	A0A1B0GSU0	34	-1.64889	0.0997473	0.421387	Aldh16a1	69748
-1.54051	4.35257	-1.64856	0.0998147	0.422039	-5.1695	A0A077K846	25	-1.64734	0.100065	0.422362	Alg11	207958
1.60839	4.46102	1.64785	0.0999587	0.422261	-5.17063	Q9JI39	40	1.64663	0.100212	0.422613	Abcb10	56199
-1.34307	7.2132	-1.64717	0.1001	0.422261	-5.17174	Q9CR98	60	-1.64598	0.100344	0.422804	Fam136a	66488
1.07555	2.3536	1.64664	0.100208	0.422261	-5.17257	Q546G4	1948	1.64556	0.100432	0.422806	Alb	11657
-1.43486	4.34587	-1.64275	0.101011	0.424876	-5.17881	Q3UDE2	32	-1.64156	0.10126	0.425567	Ttll12	223723
-1.55142	3.72168	-1.64275	0.10101	0.424876	-5.17881	Q3UUQ7	23	-1.64154	0.101263	0.425567	Pgap1	241062
-1.08628	4.15285	-1.64107	0.10136	0.425974	-5.1815	P15508	784	-1.63998	0.101586	0.426557	Sptb
-1.4791	4.24686	-1.64016	0.10155	0.426403	-5.18297	Q8R5C5	399	-1.63896	0.1018	0.42672	Actr1b	226977
-0.606245	7.64864	-1.63952	0.101682	0.426588	-5.18398	Q6A0A9	178	-1.63895	0.101801	0.42672	FAM120A	218236
0.272715	8.63452	1.63519	0.102586	0.427315	-5.19089	Q9CWJ9	389	1.63764	0.102075	0.427501	Atic	108147
-1.17198	7.227	-1.63825	0.101947	0.426859	-5.18601	Q543M7	145	-1.63712	0.102182	0.427513	Kpna3	16648
-1.3146	3.06283	-1.63795	0.10201	0.426859	-5.1865	Q9CVF5	17	-1.63678	0.102254	0.427513	Nqo2	18105
0.40197	8.03192	1.63594	0.102429	0.427315	-5.1897	Q61655	210	1.63634	0.102347	0.427532	Ddx19a	13680
-0.982441	2.13898	-1.636	0.102417	0.427315	-5.1896	Q9Z0S1	429	-1.63497	0.102634	0.42816	Bpnt1	23827
-1.0279	3.93703	-1.63562	0.102497	0.427315	-5.19021	Q8R1T1	58	-1.63455	0.102722	0.42816	Chmp7	105513
-1.50217	4.87034	-1.63529	0.102565	0.427315	-5.19073	A1L340	104	-1.63409	0.102819	0.42816	Rp1l1	271209
0.902659	1.92402	1.63448	0.102735	0.427315	-5.19202	Q99J39	8	1.6335	0.102943	0.42816	Mlycd	56690
-1.5183	3.62235	-1.63461	0.102708	0.427315	-5.19182	Q8BFP9	41	-1.6334	0.102962	0.42816	Pdk1	228026
-0.734451	7.88987	-1.63391	0.102855	0.427448	-5.19293	Q8CI33	179	-1.6331	0.103027	0.42816	Cwf19l1	72502
-1.12776	2.52407	-1.63215	0.103226	0.428621	-5.19574	Q8C6H6	14	-1.63104	0.10346	0.429168	Smpd2
0.17542	8.06635	1.62274	0.105223	0.432995	-5.21066	Q0VGQ1	380	1.63036	0.103604	0.429168	Hsd17b12	56348
-1.20036	2.61226	-1.63119	0.103427	0.428824	-5.19725	Q8BJQ7	9	-1.63006	0.103666	0.429168	Gldc
-1.55706	5.12895	-1.63073	0.103525	0.428824	-5.19799	A0A0A0MQ70	69	-1.62952	0.103782	0.429168	Slc25a35
1.39862	4.29021	1.63066	0.10354	0.428824	-5.1981	Q8R3F5	23	1.62948	0.10379	0.429168	Mcat	223722
0.249685	8.14361	1.62639	0.104445	0.431836	-5.20488	Q8R5C0	166	1.62943	0.1038	0.429168	Mtx1	17827
0.314823	8.27829	1.62485	0.104773	0.432824	-5.20732	Q8BKS6	245	1.62629	0.104466	0.431415	Prepl	213760
-1.17771	3.82486	-1.62715	0.104282	0.431532	-5.20367	Q60668	784	-1.62604	0.104521	0.431415	Hnrnpd	11991
0.0997465	8.29715	1.59889	0.110425	0.438955	-5.24811	Q564F4	1112	1.62455	0.104838	0.432357	Cct4	12464
-1.48683	5.11178	-1.62371	0.105015	0.432995	-5.20912	Q9QXW9	49	-1.62252	0.105271	0.433135	Slc7a8	50934
-1.27712	6.5867	-1.62359	0.105041	0.432995	-5.20931	Q8C2N0	104	-1.62244	0.105288	0.433135	Pold1
-0.822745	1.96165	-1.62318	0.105129	0.432995	-5.20996	A2AJI1	133	-1.62226	0.105326	0.433135	Map7d1	245877
0.137299	8.38563	1.60857	0.10829	0.437747	-5.23298	P08752	915	1.62158	0.105473	0.433135	Gnai2	14678
-0.896465	6.8258	-1.62257	0.10526	0.432995	-5.21093	Q91XU3	89	-1.62158	0.105473	0.433135	Pip4k2c	117150
-0.678666	7.87656	-1.62136	0.105518	0.433687	-5.21284	Q9CYN2	161	-1.62063	0.105675	0.433401	Spcs2	66624
0.12396	8.49543	1.60426	0.109235	0.43893	-5.23972	O08553	1970	1.62044	0.105716	0.433401	Dpysl2	12934
-0.930124	7.15376	-1.62047	0.10571	0.434111	-5.21425	Q3UF03	98	-1.61946	0.105928	0.433903	M6pr
0.105448	8.23685	1.59494	0.111305	0.44176	-5.25425	Q91Z31	808	1.61752	0.106346	0.435106	Ptbp2	56195
-1.50383	3.2659	-1.61841	0.106153	0.435561	-5.2175	Q3TGB1	31	-1.61721	0.106412	0.435106	Stambp
0.194672	8.10953	1.61097	0.107765	0.437369	-5.22921	P60867	224	1.61671	0.10652	0.435106	Rps20	67427
0.253345	8.27706	1.61353	0.107207	0.43732	-5.22518	Q9DB05	705	1.61643	0.10658	0.435106	Napa	108124
-1.03627	7.34285	-1.61704	0.106448	0.436401	-5.21966	Q8K274	82	-1.61597	0.10668	0.435146	Fn3krp	238024
0.350835	7.8749	1.61438	0.107024	0.43732	-5.22385	Q99JB2	250	1.61525	0.106836	0.435251	Stoml2	66592
0.287151	8.45006	1.61315	0.107291	0.43732	-5.22579	Q8R191	129	1.61502	0.106885	0.435251	Syngr3	20974
-1.25765	3.27312	-1.6155	0.10678	0.43732	-5.22208	Q69ZI9	26	-1.61436	0.107028	0.435469	Vps18
-1.44334	5.31638	-1.61384	0.107141	0.43732	-5.2247	Q9D7M8	70	-1.61265	0.107399	0.435916	Polr2d	69241
-0.944479	7.56083	-1.61291	0.107343	0.43732	-5.22616	Q6ZPU9	90	-1.61189	0.107565	0.435916	Kifbp	72320
-1.01197	2.16746	-1.61245	0.107443	0.43732	-5.22688	Q56A08	5	-1.6114	0.107672	0.435916	Gpkow	209416
0.252114	8.18276	1.6083	0.108348	0.437747	-5.23339	Q3UAI4	542	1.6112	0.107716	0.435916	Sf3b2
1.58674	5.32215	1.61211	0.107517	0.43732	-5.22742	Q9CQU0	48	1.6109	0.10778	0.435916	Txndc12	66073
-1.2841	5.38138	-1.61167	0.107613	0.43732	-5.22812	A2AUD5	47	-1.61052	0.107865	0.435916	Tpd52l2
-1.34189	3.7449	-1.61166	0.107615	0.43732	-5.22812	A0A0G2JF44	25	-1.6105	0.107868	0.435916	Ift22
-1.62066	3.49177	-1.61144	0.107663	0.43732	-5.22847	Q9CTE8	18	-1.61023	0.107926	0.435916	Alg5
0.162283	8.20923	1.60119	0.109913	0.438955	-5.24451	P19096	1211	1.60997	0.107985	0.435916	Fasn	14104
-0.214905	8.32602	-1.6053	0.109007	0.438378	-5.2381	O88848-2	282	-1.60973	0.108036	0.435916	Arl6
-0.885839	7.96633	-1.60909	0.108176	0.437747	-5.23216	Q9D832	70	-1.60811	0.108392	0.436561	Dnajb4	67035
-1.06433	3.65265	-1.60892	0.108213	0.437747	-5.23243	Q3TVY6	49	-1.60784	0.10845	0.436561	Atp2c1
-1.47612	6.04494	-1.60849	0.108308	0.437747	-5.23311	Q3TDK6	88	-1.6073	0.108568	0.436561	Rogdi	66049
0.173468	8.23668	1.59957	0.110273	0.438955	-5.24704	Q5M9M4	372	1.60703	0.108628	0.436561	Rps15a	267019
-1.17691	2.99641	-1.60806	0.1084	0.437747	-5.23376	Q14AR0	46	-1.60695	0.108646	0.436561	Slirp	380773
-1.19354	4.18859	-1.60729	0.10857	0.43807	-5.23498	Q1A6V0	45	-1.60617	0.108817	0.436888	Inpp4b	234515
-1.14763	3.49365	-1.60648	0.108746	0.438116	-5.23624	Q8C4U3	37	-1.60538	0.10899	0.436982	Sfrp1	20377
-1.44214	5.33348	-1.60641	0.108762	0.438116	-5.23635	Q80XK0	228	-1.60524	0.10902	0.436982	Ppp3cc	19057
0.212334	8.44935	1.60012	0.110151	0.438955	-5.24619	Q3UHU8	577	1.60467	0.109147	0.437129	Gtf2i	14886
-1.33585	3.1756	-1.6054	0.108985	0.438378	-5.23794	E9QNR5	39	-1.60424	0.109241	0.437143	Thsd7a	330267
-1.52953	4.47578	-1.60372	0.109355	0.438955	-5.24057	A0A1B0GT88	26	-1.60253	0.109618	0.43763	Begain
0.361375	8.12017	1.6015	0.109845	0.438955	-5.24403	A0A0R4J107	234	1.60221	0.10969	0.43763	Apeh
0.230489	8.51552	1.59852	0.110507	0.438955	-5.24869	E9QB01	1679	1.60217	0.109699	0.43763	Ncam1	17967
-1.42015	5.94877	-1.60247	0.109631	0.438955	-5.24252	B1AZI6	127	-1.6013	0.10989	0.43763	Thoc2	331401
-1.10547	8.01667	-1.60188	0.109761	0.438955	-5.24344	D3YYS6	154	-1.6008	0.110002	0.43763	Mgll
-1.00101	2.17824	-1.60165	0.109813	0.438955	-5.24381	Q9ESJ4	17	-1.60061	0.110044	0.43763	Nckipsd	80987
0.133017	7.80472	1.58708	0.113073	0.446589	-5.26644	P97807	712	1.60045	0.110079	0.43763	Fh	14194
-1.09607	7.43181	-1.60151	0.109843	0.438955	-5.24402	Q6ZQ82	116	-1.60043	0.110084	0.43763	Arhgap26	71302
1.17731	2.65525	1.60079	0.110003	0.438955	-5.24515	Q9Z2L6	17	1.59968	0.11025	0.437933	Minpp1	17330
-1.54978	4.27302	-1.59986	0.11021	0.438955	-5.2466	Q6RI63	49	-1.59867	0.110475	0.438468	Fam120b	67544
-1.22638	6.13262	-1.59883	0.110437	0.438955	-5.2482	A2ADH1	67	-1.5977	0.110689	0.43896	Magt1	67075
-0.382291	6.52514	-1.5904	0.112324	0.444716	-5.2613	B1B0C7	619	-1.59088	0.112218	0.444657	Hspg2
-1.26499	3.14453	-1.59076	0.112243	0.444716	-5.26075	Q8C015	53	-1.58962	0.1125	0.445144	Pak5	241656
-1.31568	7.21389	-1.59066	0.112266	0.444716	-5.2609	Q3U645	109	-1.58952	0.112524	0.445144	Abcd3
-0.726239	7.81902	-1.58878	0.112689	0.445796	-5.26381	P39447	215	-1.58798	0.112871	0.446153	Tjp1	21872
-1.20048	2.71641	-1.58786	0.112897	0.446258	-5.26524	Q3UIZ4	13	-1.58675	0.11315	0.44689	Cxxc1
0.183411	7.97915	1.57951	0.114798	0.449698	-5.27813	P35979	327	1.58576	0.113375	0.44696	Rpl12	269261
0.192316	8.13761	1.57992	0.114704	0.449698	-5.27749	Q8VDM6	470	1.5855	0.113433	0.44696	Hnrnpul1	232989
-1.44501	4.28428	-1.58662	0.113178	0.446638	-5.26715	Q9Z120	68	-1.58546	0.113443	0.44696	Mettl1	17299
0.234598	8.29978	1.58115	0.114423	0.449698	-5.2756	E9Q3Y4	227	1.58445	0.113672	0.447033	Lrba	80877
1.42801	3.4415	1.58544	0.113445	0.447123	-5.26898	Q3UUD9	21	1.58428	0.11371	0.447033	Yars2
-0.68789	1.83369	-1.5849	0.113568	0.447123	-5.26981	J3QQ02	65	-1.58413	0.113745	0.447033	Eif1ad11
-1.19734	6.51983	-1.58486	0.113577	0.447123	-5.26987	Q3UN10	106	-1.58375	0.113831	0.447033	Wfs1	22393
-0.107158	8.36383	-1.56258	0.118732	0.456516	-5.30407	Q9D6Y9	766	-1.58301	0.114	0.447335	Gbe1	74185
0.259049	8.7678	1.57921	0.114868	0.449698	-5.27859	A0A1L1SQA8	251	1.58168	0.114304	0.448071	Rps25
-1.48777	6.10466	-1.58255	0.114103	0.448831	-5.27344	Q8BND1	59	-1.58138	0.114372	0.448071	Prkg1	19091
-1.04102	2.23216	-1.58069	0.114529	0.449698	-5.27632	E9QLS6	22	-1.57964	0.114771	0.449273	Pik3c3
-1.26289	3.41836	-1.57916	0.11488	0.449698	-5.27867	S4R213	76	-1.57803	0.115139	0.450351	Lactbl1	242707
-1.26848	2.94698	-1.57835	0.115066	0.450065	-5.27992	A0A0R4J034	59	-1.57722	0.115326	0.450443	Pdxdc1	94184
0.112313	8.4199	1.5585	0.119695	0.45787	-5.31027	Q3TMJ8	271	1.5767	0.115447	0.450443	Map2k1	26395
-0.982877	2.36379	-1.57739	0.115286	0.4502	-5.2814	P42128	18	-1.57637	0.115522	0.450443	Foxk1	17425
-1.54981	4.17817	-1.57749	0.115262	0.4502	-5.28124	Q8VI75	46	-1.57632	0.115534	0.450443	Ipo4	75751
-1.24186	8.14278	-1.57681	0.115419	0.450357	-5.28229	Q99JP4	77	-1.57569	0.115678	0.450644	Cdc26	66440
-1.32977	6.73374	-1.57567	0.115682	0.45102	-5.28404	Q91YM4	42	-1.57453	0.115946	0.451324	Tbrg4	21379
1.3952	9.6364	1.57397	0.116074	0.452187	-5.28665	Q5PR73	62	1.57282	0.116342	0.452503	Diras2	68203
0.508854	1.62244	1.57062	0.116851	0.454406	-5.29178	E9PYJ9	4	1.5703	0.116927	0.453989	Ldb3	24131
-1.60843	4.17476	-1.57109	0.116741	0.454406	-5.29106	F6ZYH6	19	-1.56992	0.117015	0.453989	Gabrb3
0.246147	8.58019	1.56647	0.117819	0.455017	-5.29813	A0A0G2JDH9	227	1.56925	0.117172	0.453989	Prom1	19126
1.07791	5.74842	1.5695	0.117112	0.454406	-5.2935	Q8R2S3	60	1.56843	0.117362	0.453989	Nol3
-0.274812	7.96431	-1.56641	0.117832	0.455017	-5.29822	K3W4N9	582	-1.56841	0.117366	0.453989	Mpp4
-1.33359	3.15161	-1.56953	0.117104	0.454406	-5.29345	B9EKS2	27	-1.5684	0.117369	0.453989	Kdm3b	277250
1.59043	4.23203	1.56953	0.117104	0.454406	-5.29345	Q3UZP4	20	1.56836	0.117379	0.453989	Svip	75744
-0.533214	8.07205	-1.56819	0.117416	0.455017	-5.2955	P12815	194	-1.56779	0.117512	0.454144	Pdcd6	18570
-0.663384	7.55921	-1.56678	0.117746	0.455017	-5.29766	Q9ERG0	152	-1.56606	0.117915	0.454487	Lima1	65970
-1.41049	4.58745	-1.56695	0.117707	0.455017	-5.2974	Q3TYS4	98	-1.5658	0.117977	0.454487	Sec23b
-0.811525	7.85657	-1.56655	0.117799	0.455017	-5.298	Q8JZX4	105	-1.56565	0.118012	0.454487	Rbm17	76938
0.250109	8.50199	1.56285	0.118669	0.456516	-5.30366	D3YYK8	497	1.5655	0.118047	0.454487	Mapre2
0.154132	8.30277	1.55643	0.120186	0.45787	-5.31341	Q497E9	397	1.5654	0.118069	0.454487	Rps8	20116
-0.742233	1.84747	-1.56565	0.118011	0.455347	-5.29939	Q8BTE5	7	-1.56482	0.118206	0.454653	Cebpzos	68554
-1.17853	3.00431	-1.56523	0.118108	0.455359	-5.30002	Q6GQT1	53	-1.56414	0.118367	0.454827	A2m	232345
0.301081	8.32237	1.56244	0.118764	0.456516	-5.30428	Q9CZ42-2	162	1.56383	0.118439	0.454827	Naxd
-1.15854	2.50341	-1.56236	0.118784	0.456516	-5.30441	A2AIL4	23	-1.56127	0.119041	0.456678	Ndufaf6	76947
-0.685303	8.28603	-1.56143	0.119004	0.456635	-5.30582	Q05186	106	-1.56066	0.119184	0.456678	Rcn1	19672
-1.41945	3.73116	-1.56173	0.118932	0.456635	-5.30536	Q6P3Y6	22	-1.56058	0.119203	0.456678	Ttc9c
-1.3629	5.55325	-1.56033	0.119263	0.45727	-5.3075	C9K0Y5	83	-1.55919	0.119533	0.457401	Gria3
0.27077	8.65032	1.55587	0.120319	0.45787	-5.31426	A0A171KXD3	337	1.5579	0.119838	0.457401	Prmt1
0.117805	7.83756	1.5417	0.123726	0.463416	-5.33567	Q8CD23	1691	1.55763	0.119901	0.457401	Ncl
-1.41	5.4909	-1.55877	0.119631	0.45787	-5.30986	A0A286YCX6	78	-1.55763	0.119903	0.457401	Trappc8	75964
0.610861	7.50599	1.55737	0.119964	0.45787	-5.312	Q9CSU2	114	1.55673	0.120115	0.457401	Psmd14
-0.202746	8.05424	-1.55197	0.121249	0.459436	-5.32017	F8WHQ1	206	-1.55651	0.120168	0.457401	Tpd52	21985
-0.777288	2.35777	-1.55733	0.119972	0.45787	-5.31205	A0A0A0MQE5	60	-1.55645	0.120182	0.457401	Camsap1	227634
-1.47975	3.70272	-1.55759	0.11991	0.45787	-5.31165	Q8R3D1	31	-1.55644	0.120185	0.457401	Tbc1d13	70296
1.58476	5.55379	1.55653	0.120162	0.45787	-5.31326	E9Q3E3	24	1.55537	0.12044	0.457401	Glrb
0.974334	5.74366	1.55547	0.120415	0.45787	-5.31488	B2FDH0	51	1.55445	0.120658	0.457401	Ube2e3
-1.17639	2.74612	-1.55533	0.120447	0.45787	-5.31508	Q8VE70	16	-1.55425	0.120707	0.457401	Pdcd10	56426
0.201978	8.48839	1.5494	0.121866	0.460698	-5.32406	Q9Z0E0	322	1.55399	0.120767	0.457401	Ncdn	26562
-1.40163	7.76983	-1.55457	0.120628	0.45787	-5.31623	P59481	76	-1.55343	0.120901	0.457401	Lman2l	214895
-1.26198	2.74709	-1.55453	0.120638	0.45787	-5.3163	A0A0R4J0W6	21	-1.55342	0.120903	0.457401	Lrrc40	67144
0.196648	8.13019	1.54834	0.122121	0.460944	-5.32566	Q8BG51-4	535	1.55326	0.120942	0.457401	Rhot1
-1.37372	3.42792	-1.5543	0.120692	0.45787	-5.31664	Q7TS64	54	-1.55317	0.120964	0.457401	Grk2	110355
-1.067	2.28151	-1.5541	0.12074	0.45787	-5.31695	Q69ZF7	71	-1.55304	0.120994	0.457401	Cnnm4	94220
0.373949	7.97508	1.55119	0.121437	0.459436	-5.32136	F8VQC1	206	1.55163	0.121333	0.458326	Srp72	66661
-0.783379	1.95092	-1.55151	0.12136	0.459436	-5.32087	Q6ZQ01	31	-1.55063	0.121571	0.458871	mKIAA1017
0.225155	8.45548	1.54651	0.122563	0.462252	-5.32843	A0A0R4J259	507	1.54994	0.121737	0.459139	Syncrip	56403
0.15196	8.47445	1.53851	0.124505	0.464356	-5.34046	Q9CVB6	478	1.54744	0.122339	0.46063	Arpc2	76709
-1.43458	3.60788	-1.54836	0.122116	0.460944	-5.32564	A0A1L1SR84	21	-1.54722	0.122392	0.46063	Igsf9b	235086
0.113624	8.2492	1.53027	0.126529	0.46812	-5.35278	Q76MZ3	1710	1.54711	0.122417	0.46063	Ppp2r1a	51792
-1.31862	6.58267	-1.54592	0.122703	0.462423	-5.32931	Q3THW7	62	-1.5448	0.122975	0.462371	Eif3h
0.141176	8.24343	1.5331	0.125832	0.465894	-5.34856	O88569	2301	1.54356	0.123276	0.462723	Hnrnpa2b1	53379
0.438697	6.76082	1.54336	0.123325	0.463416	-5.33318	Q00623	229	1.54332	0.123334	0.462723	Apoa1	11806
-1.35982	3.02906	-1.54354	0.12328	0.463416	-5.3329	H3BJU7	31	-1.54242	0.123554	0.462723	Arhgef2
0.518573	8.38568	1.54275	0.123472	0.463416	-5.33409	Q8R2R9	157	1.54236	0.123568	0.462723	Ap3m2	64933
-0.50641	7.96061	-1.54262	0.123504	0.463416	-5.33429	Q8VD37	170	-1.54227	0.123589	0.462723	Sgip1	73094
0.0858714	8.3183	1.51239	0.131015	0.47664	-5.37932	Q9JHU4	6793	1.54205	0.123641	0.462723	Dync1h1	13424
-0.661801	7.81027	-1.54209	0.123632	0.463416	-5.33508	Q3TFH8	185	-1.54137	0.123808	0.462723	Pgm3
-1.48335	3.88205	-1.54242	0.123552	0.463416	-5.33459	E9Q1M6	32	-1.54127	0.123831	0.462723	Ankhd1
-1.02428	2.33202	-1.54129	0.123826	0.463416	-5.33628	Q571M0	20	-1.54026	0.124077	0.463004	Mfn1
-1.46097	6.0083	-1.54132	0.123818	0.463416	-5.33623	A0A0A6YWP7	50	-1.54018	0.124097	0.463004	Rcor3	214742
-1.50909	4.055	-1.53992	0.124159	0.464	-5.33833	A0A0J9YUN4	2829	-1.53878	0.124438	0.463606	Dnm1	13429
-1.4188	3.3338	-1.53987	0.124173	0.464	-5.33842	Q8BMI0	56	-1.53873	0.124451	0.463606	Fbxo38	107035
0.268864	8.39957	1.53595	0.12513	0.465575	-5.34429	Q64433	329	1.53792	0.12465	0.463606	Hspe1	15528
1.18523	2.94715	1.53892	0.124403	0.464356	-5.33984	O35218	15	1.53784	0.124669	0.463606	Cpsf2	51786
0.21595	8.43954	1.53353	0.125725	0.465894	-5.34791	Q8BH44	346	1.53725	0.124813	0.463606	Coro2b	235431
-1.39128	4.15831	-1.5383	0.124555	0.464356	-5.34077	A2AEM2	21	-1.53717	0.124832	0.463606	Clcc1	229725
-0.282622	7.22295	-1.53436	0.12552	0.465894	-5.34667	Q8C1W9	319	-1.53601	0.125116	0.464099	Nap1l4
-1.1022	2.88387	-1.53691	0.124895	0.465265	-5.34286	A2AKD7	101	-1.53585	0.125156	0.464099	Snta1	20648
-0.843522	7.80301	-1.53579	0.12517	0.465575	-5.34454	A2ATI8	76	-1.53486	0.1254	0.46465	Gorasp2
0.149813	8.43876	1.52452	0.127958	0.470536	-5.36135	G3UZM4	508	1.53348	0.125739	0.464803	Cadm2
-1.05725	7.25568	-1.5345	0.125487	0.465894	-5.34647	Q8C4X2	92	-1.53346	0.125745	0.464803	Csnk1g3	70425
0.118277	8.11401	1.51782	0.129639	0.474203	-5.37129	Q4FZK2	796	1.53284	0.125896	0.464803	Eef1g	67160
-0.857962	3.72226	-1.53374	0.125674	0.465894	-5.3476	Q545F4	65	-1.5328	0.125907	0.464803	Hspb1	15507
-0.102433	8.40756	-1.51237	0.131018	0.47664	-5.37934	P24527	894	-1.53269	0.125932	0.464803	Lta4h	16993
-1.38742	5.51582	-1.53348	0.125737	0.465894	-5.34799	A0A0U1RNF2	50	-1.53235	0.126016	0.464803	Lcmt1
0.163109	8.51007	1.52383	0.12813	0.470813	-5.36237	Q05C56	460	1.53117	0.126309	0.46553	Add3
0.237189	8.47497	1.52565	0.127678	0.470218	-5.35968	A0A0J9YUM4	540	1.52846	0.126978	0.467495	Ctbp1
0.312806	8.96573	1.52714	0.127305	0.46956	-5.35745	D3Z3N4	393	1.52824	0.127035	0.467495	Hnrnph3	432467
-0.618748	7.81674	-1.52788	0.127123	0.46956	-5.35636	P52430	111	-1.52722	0.127288	0.467925	Pon1	18979
0.584336	7.99275	1.52735	0.127254	0.46956	-5.35714	Q8BXZ1	120	1.52676	0.127401	0.467925	Tmx3	67988
-1.30049	6.99646	-1.52771	0.127164	0.46956	-5.3566	P10833	59	-1.5266	0.127441	0.467925	Rras	20130
-0.104211	8.38938	-1.50617	0.132601	0.479618	-5.38847	Q80TB8	577	-1.52548	0.12772	0.46825	Vat1l	270097
-1.46326	5.17927	-1.5266	0.12744	0.469697	-5.35825	E9QMA2	31	-1.52547	0.127722	0.46825	Fam172a	68675
0.1114	8.03113	1.50822	0.132077	0.478434	-5.38546	Q564E6	1057	1.52501	0.127838	0.468321	Ssb	20823
-1.44344	3.72996	-1.52463	0.127932	0.470536	-5.36119	Q0VF71	26	-1.5235	0.128214	0.469346	Nhlrc1	105193
0.269759	7.94986	1.52081	0.128888	0.472524	-5.36687	P57724	262	1.52266	0.128424	0.469759	Pcbp4	59092
-1.27674	3.7151	-1.52232	0.128508	0.471842	-5.36462	Q80VP0	60	-1.52122	0.128784	0.470722	Tecpr1	70381
0.707532	1.89478	1.52088	0.128869	0.472524	-5.36676	P20801	41	1.52008	0.129071	0.471417	Tnnc2	21925
-1.27707	5.96608	-1.52023	0.129032	0.472532	-5.36772	P54726	89	-1.51914	0.129309	0.471776	Rad23a	19358
-1.34058	3.26164	-1.52002	0.129085	0.472532	-5.36803	Q9D0B5	24	-1.51892	0.129364	0.471776	Tstd3	77032
-0.307679	5.45999	-1.51636	0.130008	0.475196	-5.37346	P27661	2502	-1.51749	0.129722	0.472727	H2ax	15270
0.190177	7.92902	1.50964	0.131715	0.478165	-5.38337	Q3UBU9	288	1.51451	0.130477	0.475119	Fkbp3	30795
-1.03019	7.803	-1.5147	0.130429	0.476375	-5.37591	A2AUC6	118	-1.51367	0.130689	0.475507	Bbs5
0.596851	1.64906	1.51385	0.130644	0.47664	-5.37717	F6T851	5	1.51324	0.1308	0.475507	Hace1
0.189923	8.25078	1.50755	0.132248	0.478695	-5.38644	Q9CQV8	1374	1.51245	0.130999	0.475507	Ywhab	54401
-0.692532	8.22941	-1.51309	0.130836	0.47664	-5.37829	Q9D6H6	114	-1.51231	0.131035	0.475507	Ndufb3
-0.959231	6.98465	-1.51315	0.13082	0.47664	-5.37819	Q3V141	109	-1.51216	0.131073	0.475507	Papola	18789
-1.50068	4.57886	-1.51209	0.131091	0.47664	-5.37976	Q3TDE4	69	-1.51096	0.131379	0.476261	Ncstn
-1.21865	2.72835	-1.51132	0.131287	0.476997	-5.3809	P59235	39	-1.51024	0.131563	0.476491	Nup43	69912
0.113013	8.31756	1.49415	0.135715	0.485223	-5.40606	P80318	1218	1.50994	0.131639	0.476491	Cct3	12462
-0.48424	5.2281	-1.50928	0.131806	0.478165	-5.38389	Q80ZM5	163	-1.50899	0.131882	0.477017	H1f10	243529
0.163734	8.27617	1.50073	0.134003	0.482662	-5.39644	Q8CIE6	850	1.50765	0.132224	0.477892	Copa	12847
-1.41552	4.894	-1.50827	0.132064	0.478434	-5.38538	A0A0X1KG60	35	-1.50716	0.132351	0.477892	Rnf40
0.203401	8.66359	1.50263	0.133514	0.482141	-5.39367	Q8BUP7	352	1.50667	0.132476	0.477892	Psmc3
0.0935641	8.26147	1.48326	0.138584	0.489131	-5.42188	Q3UMI7	1330	1.5065	0.132518	0.477892	Eef2
-1.34916	3.1129	-1.50517	0.13286	0.480197	-5.38995	A0A5F8MPF0	141	-1.50407	0.133144	0.479794	Kif1b
0.194239	8.05742	1.49718	0.134925	0.483861	-5.40164	Q3UW40	382	1.50168	0.13376	0.481637	Rpl24
-0.973587	2.63531	-1.50231	0.133597	0.482141	-5.39414	Q9D8S9	27	-1.50131	0.133854	0.481637	Bola1	69168
-1.47722	3.72257	-1.50178	0.133734	0.482277	-5.39492	A0A286YDB8	18	-1.50066	0.134024	0.481889	Elp3
-0.697521	7.94673	-1.50059	0.13404	0.482662	-5.39665	Q923T9	538	-1.49982	0.13424	0.482136	Camk2g	12325
-0.602873	7.92318	-1.4999	0.13422	0.482952	-5.39767	Q91V47	129	-1.49926	0.134385	0.482136	DXS254E
0.237065	8.90477	1.49662	0.13507	0.483861	-5.40246	Q9ERD7	2231	1.49924	0.13439	0.482136	Tubb3	22152
0.113766	8.10123	1.48305	0.138639	0.489131	-5.42218	Q99P72	869	1.49824	0.13465	0.482628	Rtn4	68585
0.204142	7.63629	1.49401	0.13575	0.485223	-5.40626	A0A3Q4L393	608	1.49795	0.134726	0.482628	Srsf7	225027
-1.30575	2.95905	-1.49778	0.134768	0.483861	-5.40076	O35075	15	-1.4967	0.135052	0.482953	Vps26c	13185
-1.51713	5.80918	-1.49752	0.134836	0.483861	-5.40114	P28741	47	-1.4964	0.135129	0.482953	Kif3a	16568
-0.738283	7.47748	-1.49698	0.134976	0.483861	-5.40193	Q3UWH9	307	-1.49616	0.13519	0.482953
-0.763264	1.95184	-1.49692	0.134993	0.483861	-5.40202	A0A0R4J156	6	-1.49607	0.135215	0.482953	Rnls
0.137552	8.23123	1.48379	0.138442	0.489131	-5.4211	P46660	737	1.49376	0.135818	0.484749	Ina	226180
-1.29356	4.48245	-1.4942	0.135701	0.485223	-5.40598	Q8VDB7	28	-1.49312	0.135985	0.484992	Pax-6
0.108413	8.23625	1.47594	0.140538	0.493254	-5.43244	P62889	418	1.49253	0.13614	0.485187	Rpl30	19946
-0.796445	1.90628	-1.49302	0.13601	0.485706	-5.4077	D3YZZ3	16	-1.49214	0.136241	0.485189	Mtarc1
-1.46827	5.36257	-1.49273	0.136086	0.485706	-5.40813	P53395	97	-1.49162	0.136378	0.485322	Dbt	13171
0.209583	8.4077	1.48725	0.137527	0.488325	-5.4161	Q8R5J9	326	1.49084	0.136582	0.485533	Arl6ip5	65106
0.433856	8.51383	1.49071	0.136615	0.487236	-5.41106	Q91XL9	283	1.49063	0.136638	0.485533	Osbpl1a	64291
0.364234	7.11376	1.48957	0.136915	0.487589	-5.41272	Q9CXS4	212	1.48995	0.136816	0.485813	Cenpv	73139
0.767133	9.7587	1.48959	0.136911	0.487589	-5.4127	Q61474	216	1.48874	0.137135	0.48659	Msi1	17690
0.70039	2.03764	1.48862	0.137166	0.487811	-5.41411	Q545G1	42	1.48782	0.137376	0.487044	Mylpf	17907
-1.30444	3.56735	-1.48857	0.137178	0.487811	-5.41417	Q9Z0V1	16	-1.48749	0.137464	0.487044	Kcnd3	56543
-0.850645	8.11581	-1.4875	0.137462	0.488325	-5.41574	Q3URS8	117	-1.48658	0.137706	0.48754	Mlf2
-0.714687	7.54147	-1.48688	0.137624	0.488325	-5.41663	Q9Z239	88	-1.48607	0.137839	0.48754	Fxyd1	56188
0.127367	8.49398	1.47421	0.141001	0.493453	-5.43492	Q7TSJ2	863	1.48582	0.137905	0.48754	Map6	17760
0.303268	8.4522	1.48319	0.138601	0.489131	-5.42197	Q99LP6	192	1.48424	0.138324	0.488663	Grpel1	17713
1.26181	7.2703	1.4845	0.138255	0.489131	-5.42009	Q9CRY7	94	1.48342	0.138541	0.489076	Gdpd1	66569
-0.998929	2.27492	-1.48345	0.138531	0.489131	-5.42159	Q6PDR1	27	-1.48246	0.138797	0.489367	Lipa
-0.842642	2.08296	-1.48326	0.138583	0.489131	-5.42188	A0A338P6D9	13	-1.48235	0.138826	0.489367	Eif2b5
-1.02634	6.5795	-1.48298	0.138658	0.489131	-5.42228	Q9CSH3	124	-1.48197	0.138926	0.489367	Dis3	72662
-1.43475	3.62716	-1.48203	0.13891	0.489667	-5.42366	Q9JIG7	82	-1.48093	0.139205	0.48993	Ccdc22	54638
-1.19092	3.01169	-1.4814	0.139079	0.489904	-5.42457	G8JL35	52	-1.48034	0.139362	0.48993	Mob4
0.179294	8.13457	1.47496	0.140801	0.493291	-5.43385	Q810K5	348	1.48017	0.139405	0.48993	Ybx1
-0.328728	8.13431	-1.47919	0.139667	0.49162	-5.42776	Q9D6U8	121	-1.47986	0.13949	0.48993	Fam162a	70186
-1.05239	6.47477	-1.47842	0.139874	0.49199	-5.42887	O54946-2	137	-1.4774	0.140146	0.491877	Dnajb6
0.205765	7.5782	1.47273	0.1414	0.494135	-5.43705	Q9CX86	558	1.47639	0.140417	0.492191	Hnrnpa0	77134
-1.31043	2.76028	-1.47739	0.140148	0.492597	-5.43035	Q8K2M0	35	-1.47631	0.140438	0.492191	Mrpl38	60441
-1.4987	4.78394	-1.47646	0.140398	0.49312	-5.43169	Q5H8C4	45	-1.47535	0.140696	0.49274	Vps13a	271564
-1.02873	2.93025	-1.47489	0.140819	0.493291	-5.43395	G3UY53	27	-1.47389	0.14109	0.493617	Gm2381
-1.43968	4.18245	-1.47476	0.140853	0.493291	-5.43413	A0A1D5RME6	41	-1.47367	0.14115	0.493617	Plekha6
-1.38858	4.64855	-1.47307	0.141309	0.494135	-5.43657	Q91V35	43	-1.47198	0.141603	0.494848	Ptpra	19262
0.418798	8.94138	1.47162	0.1417	0.494828	-5.43865	Q9D2U9	5588	1.4716	0.141708	0.494857	H2bu2	78303
-1.17551	3.43393	-1.4701	0.142112	0.495909	-5.44083	Q6ZWQ0	79	-1.46905	0.142397	0.496904	Syne2	319565
-1.62731	5.45876	-1.46914	0.142371	0.496457	-5.44221	Q3UG37	87	-1.46803	0.142674	0.497038	Hdac6	15185
-0.319518	8.27706	-1.46664	0.143049	0.497275	-5.44578	P43081	395	-1.46744	0.142835	0.497038	Guca1a	14913
-0.642378	7.86341	-1.46794	0.142697	0.497237	-5.44393	P08030	156	-1.46723	0.14289	0.497038	Aprt	11821
-1.00376	7.19177	-1.46741	0.142841	0.497237	-5.44469	Q8VD65	79	-1.46641	0.143113	0.497038	Pik3r4	75669
0.188746	8.55913	1.4619	0.144344	0.498679	-5.45256	Q3UM45	640	1.46636	0.143127	0.497038	Ppp1r7	66385
0.284251	8.46151	1.46502	0.143492	0.497509	-5.44811	Q569Z5	321	1.46632	0.143139	0.497038	Ddx46	212880
-0.843864	2.81954	-1.46719	0.142902	0.497237	-5.44501	Q3TNL6	42	-1.46627	0.143152	0.497038	Slc4a1
0.595088	1.77915	1.46639	0.143118	0.497275	-5.44614	Q9WVF8	2	1.46577	0.143289	0.497058	Tusc2	80385
0.124358	8.11691	1.45379	0.146579	0.502822	-5.46409	Q6P1J1	908	1.4655	0.143362	0.497058	Crmp1	12933
-0.186495	8.19146	-1.46045	0.144742	0.499346	-5.45463	Q5M8N0	329	-1.46501	0.143495	0.497152	Cnrip1	380686
-1.36718	5.68856	-1.46566	0.143316	0.497509	-5.44718	Q3TZX3	75	-1.46458	0.143612	0.497152	Slc25a33	70556
-1.10189	2.69657	-1.4653	0.143416	0.497509	-5.44771	D3Z4U5	33	-1.46427	0.143697	0.497152	Jakmip1
-1.10086	6.5832	-1.46451	0.143632	0.497627	-5.44884	Q3UQM7	93	-1.46348	0.143913	0.497546	Slc7a5
-1.52057	6.34537	-1.46414	0.143731	0.497627	-5.44936	Q8BGB4	53	-1.46304	0.144033	0.497576	Bcam
-0.525933	1.64238	-1.46317	0.143997	0.497837	-5.45075	Q3UI43	9	-1.4627	0.144127	0.497576	Babam1	68251
-1.19059	2.83277	-1.46331	0.14396	0.497837	-5.45055	Q80U63	15	-1.46226	0.144246	0.497635	Mfn2	170731
-1.08655	7.10116	-1.46136	0.144493	0.498839	-5.45333	Q8K3H0	111	-1.46034	0.144773	0.499096	Appl1	72993
0.265124	8.38362	1.45525	0.146174	0.5025	-5.46202	Q3UB84	177	1.45685	0.145734	0.501229	Gsr
-1.16433	2.7981	-1.45771	0.145496	0.501251	-5.45853	Q9D114	12	-1.45667	0.145783	0.501229	Hddc3	68695
-1.33634	3.43194	-1.45769	0.145501	0.501251	-5.45855	Q3V397	95	-1.45662	0.145798	0.501229	Pigs
0.257452	8.5535	1.45481	0.146298	0.502571	-5.46265	Q8BGT8	275	1.4566	0.145805	0.501229	Phyhipl	70911
-1.0252	2.61811	-1.45718	0.145643	0.501383	-5.45928	Q99MU3	19	-1.45618	0.145918	0.501264	Adar	56417
-1.18397	7.78766	-1.45624	0.145903	0.501922	-5.46062	Q99JY8	85	-1.45519	0.146192	0.501851	Plpp3	67916
-0.760099	1.90581	-1.45391	0.146547	0.502822	-5.46393	Q3TAR6	49	-1.45306	0.146784	0.503512	Vrk3	101568
-0.272575	8.42531	-1.45067	0.147448	0.503668	-5.46852	P56375	197	-1.4521	0.14705	0.503512	Acyp2	75572
0.143107	8.33357	1.44321	0.149535	0.507518	-5.47904	Q9QYG0	662	1.45152	0.14721	0.503512	Ndrg2	29811
0.20098	8.13062	1.44693	0.148492	0.50652	-5.4738	Q61768	661	1.45058	0.147473	0.503512	Kif5b	16573
-0.685756	7.87995	-1.45127	0.147279	0.503668	-5.46766	P45878	95	-1.4505	0.147496	0.503512	Fkbp2	14227
-1.28854	3.31911	-1.45152	0.147209	0.503668	-5.46731	A0A2I3BRM1	42	-1.45046	0.147505	0.503512	Rims2
0.192268	8.28872	1.44586	0.14879	0.506674	-5.47531	Q99LR1	223	1.44991	0.147659	0.503512	Abhd12	76192
-1.01911	2.68935	-1.45086	0.147395	0.503668	-5.46825	Q8CHI8	45	-1.44986	0.147673	0.503512	Ep400	75560
-1.1254	7.06225	-1.45086	0.147395	0.503668	-5.46825	A2A4P3	92	-1.44983	0.147682	0.503512	Gm27029
-1.31677	5.81204	-1.45078	0.147416	0.503668	-5.46836	A0A5F8MQ25	39	-1.44972	0.147714	0.503512	Ppp6r2	71474
0.176524	8.43367	1.44407	0.149294	0.507118	-5.47784	Q5EBQ0	768	1.44912	0.147879	0.503723	Vdac3	22335
0.139452	8.73242	1.43863	0.150828	0.509832	-5.48548	O08709	805	1.44737	0.14837	0.505041	Prdx6	11758
-1.26489	3.12096	-1.44753	0.148322	0.506299	-5.47295	B1AXS8	30	-1.44648	0.148618	0.505531	Zmym3
-0.188001	8.40149	-1.44147	0.150027	0.508186	-5.4815	Q3TN31	196	-1.44569	0.148839	0.50574	Psma7
-0.858458	2.37094	-1.44591	0.148778	0.506674	-5.47525	Q69ZX3	371	-1.445	0.149033	0.50574	Myh11
-1.32673	4.90582	-1.44545	0.148905	0.506674	-5.47589	Q8BIS8	61	-1.44439	0.149205	0.50574	Ccdc126	57895
0.0858349	8.02178	1.4199	0.156207	0.518626	-5.5116	G5E866	1070	1.44429	0.149233	0.50574	Sf3b1	81898
-1.27518	5.8303	-1.44513	0.148997	0.506674	-5.47635	Q3TCJ7	76	-1.44407	0.149294	0.50574	Samhd1
-0.806287	7.70059	-1.44491	0.149059	0.506674	-5.47666	O54829	260	-1.44403	0.149305	0.50574	Rgs7	24012
0.147401	8.52232	1.43521	0.151802	0.512055	-5.49029	Q3U4D1	950	1.44283	0.149644	0.506534
0.972594	7.86655	1.44259	0.14971	0.507518	-5.47992	Q71M36	85	1.44162	0.149985	0.507135	Cspg5	29873
-1.43343	3.88107	-1.44254	0.149725	0.507518	-5.48	Q6PFV2	77	-1.44146	0.15003	0.507135	Tex2
-0.324056	8.14579	-1.43967	0.150536	0.509291	-5.48403	B7ZNJ3	227	-1.44031	0.150355	0.507879	Caskin1
0.141557	8.41307	1.43109	0.152977	0.514169	-5.49604	Q8VHM5	836	1.43938	0.150617	0.50841	Hnrnpr	74326
-0.978742	2.55708	-1.43957	0.150563	0.509291	-5.48417	Q497V5	24	-1.4386	0.150839	0.508805	Srbd1
0.160304	8.24832	1.43148	0.152867	0.514169	-5.49551	Q80V08	303	1.43765	0.151109	0.509341	Rpl17
0.365101	8.99291	1.43705	0.151276	0.510637	-5.4877	Q8BKU2	185	1.4373	0.151207	0.509341	Psmc4
-1.73987	4.80253	-1.43791	0.151032	0.510166	-5.48649	Q8BVG4	37	-1.43681	0.151346	0.509454	Dpp9	224897
0.270877	8.80217	1.4316	0.152831	0.514169	-5.49533	Q99L20	148	1.43296	0.152444	0.512797	Gstt3	103140
0.149411	8.01392	1.42507	0.15471	0.516296	-5.50444	Q8R016	362	1.43226	0.152644	0.513113	Blmh	104184
-1.11155	2.7907	-1.43212	0.152681	0.514169	-5.4946	A2AKH4	62	-1.43111	0.152972	0.51352	Snap23	20619
0.288739	8.21565	1.43005	0.153276	0.514169	-5.4975	Q6NVF9	149	1.43109	0.152977	0.51352	Cpsf6	432508
0.127634	8.32473	1.42043	0.156053	0.518626	-5.51087	P62281	320	1.43063	0.153109	0.513608	Rps11	27207
0.899931	1.89572	1.43041	0.153171	0.514169	-5.49699	F6YMV1	41	1.42948	0.153441	0.514018	Amot
0.906177	7.19265	1.43041	0.153172	0.514169	-5.49699	Q99KD6	75	1.42947	0.153443	0.514018	Cox7a2l
-1.56536	4.8183	-1.43015	0.153246	0.514169	-5.49735	Q8VHC3	23	-1.42907	0.153558	0.514047	Selenom	114679
-1.03272	2.43839	-1.42744	0.154025	0.516296	-5.50113	Q3UEW2	43	-1.42645	0.154311	0.515315	Dmtn
0.105826	8.00246	1.41079	0.158876	0.522608	-5.52419	P10126	1131	1.42598	0.154449	0.515315	Eef1a1	13627
-0.7891	7.82719	-1.42677	0.154217	0.516296	-5.50206	G3X9H5	140	-1.42591	0.154467	0.515315	Htt	15194
-0.167151	7.90633	-1.42016	0.156132	0.518626	-5.51125	P16460	728	-1.42561	0.154553	0.515315	Ass1	11898
-1.09874	2.78266	-1.42625	0.154367	0.516296	-5.50278	Q9DC51	477	-1.42525	0.154657	0.515315	Gnai3	14679
-1.39968	4.63896	-1.42622	0.154377	0.516296	-5.50283	Q3TKQ3	32	-1.42516	0.154684	0.515315	Exosc2	227715
0.154638	8.44148	1.41843	0.156637	0.51934	-5.51364	Q9CZ30	400	1.42496	0.154741	0.515315	Ola1	67059
1.17834	7.41192	1.42523	0.154663	0.516296	-5.50421	Q9QZD8	72	1.4242	0.15496	0.515315	Slc25a10	27376
0.889004	2.26648	1.42489	0.154761	0.516296	-5.50468	Q9EQQ2	19	1.42397	0.155029	0.515315	Yipf5	67180
-1.1902	4.29234	-1.42476	0.154798	0.516296	-5.50486	P49586	60	-1.42374	0.155096	0.515315	Pcyt1a	13026
0.74032	2.14551	1.42452	0.154868	0.516296	-5.50519	G3UW82	406	1.42371	0.155104	0.515315	Myh2	17882
-0.137763	7.52946	-1.41435	0.15783	0.521161	-5.51928	A0A0A0MQF6	3191	-1.42284	0.155355	0.515796	Gapdh	14433
-0.798604	7.54065	-1.4225	0.155453	0.517892	-5.508	Q3UTI7	77	-1.42162	0.155708	0.516275	Pin1
0.326157	8.64999	1.42106	0.155872	0.518577	-5.51001	A0A3Q4EC24	172	1.42161	0.155712	0.516275	Mtch1
-1.06119	2.83469	-1.42156	0.155727	0.518449	-5.50931	F8VQL7	11	-1.42057	0.156015	0.516927	Pou2f1	18986
-0.388395	7.86784	-1.419	0.156472	0.519148	-5.51286	Q9JL56	105	-1.41902	0.156467	0.518069	Gde1	56209
0.240853	8.769	1.41613	0.157309	0.520147	-5.51683	A0A0R4J1N9	134	1.41805	0.156748	0.518648	Tfam
-0.92676	7.1157	-1.41799	0.156766	0.519415	-5.51426	Q9DBL7	63	-1.41704	0.157043	0.5192	Coasy	71743
0.173823	8.65381	1.41191	0.158548	0.522608	-5.52265	Q99L13	367	1.41675	0.157129	0.5192	Hibadh	58875
-0.89556	2.15597	-1.41717	0.157004	0.519848	-5.51539	P97930	9	-1.41625	0.157275	0.519327	Dtymk	21915
-0.669135	2.0432	-1.41626	0.15727	0.520147	-5.51665	A0A0R4IZZ6	6	-1.41552	0.157489	0.519668	Fnbp4	55935
-0.615057	2.10116	-1.41547	0.157503	0.520434	-5.51774	Q99JH8	14	-1.41479	0.157701	0.519668	Kdelr1	68137
-0.128954	7.32877	-1.40502	0.160585	0.525256	-5.53212	Q91V55	501	-1.41466	0.157739	0.519668	Rps5	20103
0.165897	8.31002	1.40907	0.159384	0.523089	-5.52655	P51410	236	1.41443	0.157806	0.519668	Rpl9	20005
0.168355	8.49229	1.4077	0.159791	0.523922	-5.52844	Q9DCW4	438	1.41289	0.158261	0.520811	Etfb	110826
-0.737085	1.92115	-1.41301	0.158224	0.522108	-5.52114	B7ZWK3	6259	-1.4122	0.158464	0.521126	Sptan1	20740
-0.334351	1.83887	-1.41089	0.158847	0.522608	-5.52405	Q6ZQ83	40	-1.41128	0.158732	0.521656	Plxnd1
-0.609844	1.75753	-1.41101	0.158813	0.522608	-5.52389	Q3UGC1	4	-1.41034	0.15901	0.522214	Strip1	229707
-1.21785	3.25054	-1.41066	0.158914	0.522608	-5.52437	E9PU87	35	-1.40964	0.159217	0.522543	Sik3	70661
-1.50456	5.71281	-1.41	0.159109	0.522895	-5.52528	Q545T7	88	-1.40894	0.159424	0.522687	Myl1	17901
-0.635887	1.87451	-1.40948	0.159264	0.523051	-5.526	B9EKC1	37	-1.40876	0.159477	0.522687	Pask
-1.08436	2.56842	-1.40749	0.159853	0.523922	-5.52874	Q8BGZ2	17	-1.4065	0.160148	0.524532	Fam168a	319604
-0.594483	2.00289	-1.40585	0.160339	0.525061	-5.53099	Q61621	406	-1.40521	0.160529	0.525425	Gnb1
-1.34769	3.29249	-1.40558	0.160417	0.525061	-5.53135	Q8VC88	25	-1.40454	0.160728	0.525723	Gca	227960
1.19747	6.59184	1.40404	0.160875	0.52585	-5.53346	Q62141-1	60	1.40303	0.161179	0.526844	Sin3b
-0.827849	2.28756	-1.40219	0.161429	0.527304	-5.536	Q5SSE9	101	-1.4013	0.161694	0.528172	Abca13	268379
-1.07611	2.63805	-1.39984	0.162131	0.529166	-5.53921	Q9CZS7	114	-1.39885	0.162427	0.530163	Pip4k2a
-1.20059	6.91638	-1.39955	0.162217	0.529166	-5.5396	Q8R570	69	-1.39853	0.162522	0.530163	Snap47	67826
0.101159	8.32694	1.38034	0.168049	0.540924	-5.56567	Q6ZQ38	1730	1.39597	0.163293	0.532321	Cand1	71902
-1.43315	4.26224	-1.39561	0.1634	0.53267	-5.54498	O35639	67	-1.39456	0.163717	0.53305	Anxa3	11745
0.136464	8.27148	1.38608	0.16629	0.539245	-5.55792	P62631	958	1.3942	0.163827	0.53305	Eef1a2	13628
-0.534913	7.80983	-1.39466	0.163686	0.533241	-5.54627	E9QAQ5	169	-1.39413	0.163846	0.53305	Gsk3b	56637
-1.44656	5.08762	-1.3919	0.164519	0.535599	-5.55002	Q8JZW4	74	-1.39085	0.164838	0.535916	Cpne5	240058
-1.1442	5.76071	-1.38952	0.165242	0.537589	-5.55325	P17665	56	-1.38852	0.165546	0.537859	Cox7c	12867
-1.40335	5.17769	-1.38896	0.165413	0.537785	-5.55402	E9QAX2	66	-1.38792	0.16573	0.538096	Myo18a	360013
-1.18537	3.18942	-1.38761	0.165823	0.538757	-5.55584	B7ZNY4	49	-1.3866	0.16613	0.539035	Erbin
-1.38379	5.34679	-1.38701	0.166005	0.538988	-5.55665	Q9CQK7	69	-1.38597	0.166322	0.539297	Rwdd1	66521
-0.349041	7.82048	-1.38513	0.166578	0.539765	-5.55919	A0A0A0MQ79	172	-1.38539	0.1665	0.539514	Prrc2c	226562
-1.41127	5.48998	-1.38602	0.166306	0.539245	-5.55799	Q9Z0P5	49	-1.38499	0.166624	0.539556	Twf2	23999
0.286426	8.21989	1.38282	0.167286	0.540262	-5.56232	Q64514	266	1.38376	0.167	0.540412	Tpp2	22019
0.716148	2.12724	1.38392	0.16695	0.540262	-5.56084	Q08376	16	1.38312	0.167195	0.540681	Zbtb14	22666
-1.18726	4.84924	-1.38316	0.167181	0.540262	-5.56186	Q3UDH4	63	-1.38216	0.16749	0.540843	Sec24b
-0.909546	2.51483	-1.38288	0.167268	0.540262	-5.56224	K4DI62	32	-1.38196	0.167551	0.540843	Sp4	20688
-0.387649	7.14	-1.38173	0.167621	0.540262	-5.56379	P60766	159	-1.38171	0.167626	0.540843	Cdc42	12540
-0.879332	2.16706	-1.38226	0.167458	0.540262	-5.56308	Q6ZPR5	22	-1.38135	0.167737	0.540843	Smpd4	77626
-0.929592	2.37749	-1.38199	0.167541	0.540262	-5.56344	A2CG76	10	-1.38106	0.167826	0.540843	Ehmt2	110147
-1.17715	5.21979	-1.38178	0.167604	0.540262	-5.56372	Q9D735	73	-1.38078	0.167913	0.540843	Trir	68544
0.0870151	8.25882	1.35905	0.174693	0.54991	-5.59413	B2RT97	381	1.37961	0.168272	0.541388	Psmd13	23997
-0.757499	6.51481	-1.38033	0.16805	0.540924	-5.56567	Q3UUG6	163	-1.37951	0.168305	0.541388	Tbc1d24	224617
-1.16152	3.27951	-1.37972	0.168238	0.54117	-5.5665	A0A494BA97	14	-1.37873	0.168545	0.541798	Ostf1
0.292369	8.17519	1.37691	0.169105	0.542866	-5.57028	E9Q317	224	1.37774	0.168849	0.541864	Sap18b	100041953; 20220
-1.22654	4.25028	-1.37872	0.168547	0.541807	-5.56785	Q8CHT0	61	-1.37771	0.16886	0.541864	Aldh4a1	212647
0.16397	8.34486	1.3725	0.170473	0.544391	-5.5762	Q8R0A7	572	1.37758	0.1689	0.541864	Kiaa0513	234797
1.28256	4.44835	1.37756	0.168906	0.5426	-5.56941	Q6XE40	57	1.37654	0.169221	0.542535	Mpp3	13384
-1.14368	3.08736	-1.37656	0.169212	0.542866	-5.57074	Q8VD26	36	-1.37557	0.16952	0.543134	Tmem143	70209
-0.982142	3.02911	-1.37611	0.169352	0.542956	-5.57135	Q7TSG2	120	-1.37517	0.169645	0.543179	Ctdp1	67655
-0.343592	1.59483	-1.37421	0.169942	0.544391	-5.57391	A3RLD5	258	-1.3745	0.169853	0.543486	Crygc	12966
-0.286244	8.44907	-1.3717	0.170722	0.544471	-5.57727	Q3URU9	199	-1.37259	0.170446	0.544318	Pde6d
-1.28365	4.49538	-1.37345	0.170177	0.544391	-5.57493	O70583	34	-1.37243	0.170493	0.544318	Mid1	17318
-0.740227	2.72697	-1.37317	0.170265	0.544391	-5.5753	Q91WE4	31	-1.37235	0.17052	0.544318
-1.24696	3.17906	-1.37322	0.170248	0.544391	-5.57523	G5E8Y8	44	-1.37221	0.170562	0.544318	Zfp385b	241494
-1.30854	4.19365	-1.37273	0.170402	0.544391	-5.57589	Q5ICG5	1262	-1.37171	0.170718	0.544457	Acsl6	216739
-1.25984	3.82302	-1.3717	0.17072	0.544471	-5.57726	Q3U5Q7	33	-1.37069	0.171035	0.545111	Cmpk2	22169
0.232695	8.18995	1.36838	0.171756	0.545531	-5.5817	Q3U541	197	1.37028	0.171164	0.545163	G3bp2	23881
-0.631986	7.71807	-1.36972	0.171339	0.545531	-5.57992	Q8BRF7	133	-1.36901	0.17156	0.545572	Scfd1	76983
-0.928098	2.46193	-1.36993	0.171273	0.545531	-5.57964	D3YVW2	18	-1.36901	0.171562	0.545572	Golim4	73124
-0.675097	7.57144	-1.36953	0.171398	0.545531	-5.58017	Q3UNH4	230	-1.36878	0.171632	0.545572	Gprin1	26913
0.315102	8.1349	1.3678	0.171939	0.545531	-5.58249	Q61292	438	1.36834	0.17177	0.545572	Lamb2	16779
-0.600837	7.74793	-1.36872	0.171649	0.545531	-5.58125	Q80VS1	353	-1.36807	0.171854	0.545572	Esrrb	26380
0.561788	8.00245	1.36831	0.171779	0.545531	-5.5818	E9PUC5	74	1.36769	0.171972	0.545589	Psd3	234353
-0.937806	2.44713	-1.36775	0.171953	0.545531	-5.58255	Q3UUN2	24	-1.36683	0.172244	0.545917	Adcy8	11514
-0.42718	7.33442	-1.36688	0.172227	0.546042	-5.58371	Q3U3H5	135	-1.36665	0.1723	0.545917	Galk2	69976
0.148945	8.44193	1.35942	0.174576	0.549896	-5.59364	O09061	248	1.36558	0.172636	0.546199	Psmb1	19170
0.111477	8.23339	1.35368	0.1764	0.552138	-5.60124	Q8K0A8	2557	1.36554	0.172647	0.546199	Pde6a	225600
0.112893	8.03247	1.3536	0.176425	0.552138	-5.60134	Q9CQF3	297	1.36507	0.172794	0.546199	Nudt21	68219
0.161394	8.01667	1.35979	0.174459	0.549896	-5.59315	Q3TL53	485	1.3649	0.172849	0.546199
-1.32865	6.29846	-1.36533	0.172713	0.547225	-5.58578	Q80UJ8	87	-1.36431	0.173033	0.546199	Lactb
-1.09404	3.22196	-1.36461	0.172939	0.547583	-5.58674	A0A286YCQ5	23	-1.36364	0.173245	0.546199	Nid2
-0.342953	8.00689	-1.36329	0.173355	0.547834	-5.5885	Q62426	164	-1.36354	0.173276	0.546199	Cstb	13014
0.251414	8.29092	1.36205	0.173746	0.548707	-5.59015	Q8K1J6	294	1.3635	0.173289	0.546199	Trnt1	70047
0.655826	7.66131	1.36369	0.173227	0.547834	-5.58796	Q8BG81	84	1.36295	0.173462	0.54639	Poldip3	73826
-0.634137	1.82742	-1.36328	0.173356	0.547834	-5.58851	Q6A065	6	-1.36258	0.173579	0.546404	Cep170	545389
0.18484	8.08261	1.35716	0.175293	0.550888	-5.59664	P99027	165	1.36069	0.174176	0.547926	Rplp2	67186
-1.22087	4.20189	-1.36074	0.174157	0.549647	-5.59188	Q9D0P0	21	-1.35975	0.174472	0.548502	Ebpl	68177
0.120939	8.00175	1.34897	0.177908	0.553922	-5.60746	A1L371	2276	1.35874	0.17479	0.548526	Pde6b
0.821706	7.25821	1.35961	0.174514	0.549896	-5.59338	P47758	59	1.35874	0.174792	0.548526	Srprb	20818
0.1309	8.43305	1.35049	0.17742	0.553792	-5.60545	Q9CQB4	342	1.35866	0.174819	0.548526	Uqcrb	67530
0.293473	8.43814	1.35699	0.175345	0.550888	-5.59685	Q8C878	247	1.35774	0.175107	0.549076	Uba3	22200
0.346463	8.36919	1.3566	0.17547	0.550921	-5.59738	Q91UZ1	191	1.35682	0.175401	0.549519	Plcb4	18798
0.812269	2.13615	1.35744	0.175202	0.550888	-5.59626	Q6XLQ8	286	1.35659	0.175475	0.549519	Calu	12321
-0.317453	8.40159	-1.35534	0.175871	0.551117	-5.59905	P08551	388	-1.35582	0.175718	0.549927	Nefl	18039
-0.748625	7.33626	-1.35625	0.175582	0.550921	-5.59784	O88271	137	-1.35543	0.175843	0.549963	Cfdp1	23837
-1.22299	6.59691	-1.35551	0.175816	0.551117	-5.59882	Q497Z4	51	-1.35451	0.176134	0.550231	Rhpn2
0.0993273	8.32182	1.33966	0.180915	0.558626	-5.61967	P50516	1763	1.35445	0.176156	0.550231	Atp6v1a	11964
0.193883	7.98301	1.34944	0.177756	0.553922	-5.60683	P62317	215	1.35251	0.176773	0.551804	Snrpd2	107686
-0.765403	2.04455	-1.35113	0.177213	0.553565	-5.6046	Q9CTN8	15	-1.3503	0.177479	0.55314	Lhfpl3	269629
-0.954833	2.53815	-1.35112	0.177217	0.553565	-5.60462	Q3TYX3	9	-1.3502	0.177514	0.55314	Smyd5	232187
-1.26419	4.32771	-1.3511	0.177223	0.553565	-5.60464	Q9DCV4	23	-1.35011	0.177543	0.55314	Rmdn1	66302
0.669416	2.20927	1.35016	0.177524	0.553792	-5.60588	Q8R429	408	1.34942	0.177762	0.55337	Atp2a1	11937
0.184343	8.66803	1.34565	0.178976	0.555699	-5.61182	A0A1B0GSG5	690	1.34917	0.177844	0.55337	Rnh1	107702
-1.13452	3.30444	-1.34931	0.177797	0.553922	-5.607	Q8K099	59	-1.34833	0.178111	0.553845	Lrit1	239037
0.166841	8.46514	1.34341	0.179699	0.556644	-5.61476	I7HLV2	311	1.3479	0.17825	0.553921	Rpl10
-0.757669	7.37376	-1.34806	0.178199	0.554473	-5.60865	Q3TI65	91	-1.34723	0.178467	0.55424	Mtfp1
0.458511	9.04502	1.34686	0.178586	0.554965	-5.61023	P0DN34	88	1.34648	0.178709	0.554342	Ndufb1
-1.26246	4.34921	-1.34741	0.178406	0.554763	-5.6095	Q8C729	42	-1.34642	0.178728	0.554342	Hycc2	213056
-1.248	6.68812	-1.34526	0.1791	0.555699	-5.61233	Q9CQA1	60	-1.34427	0.179421	0.555962	Trappc5	66682
-0.749097	7.61375	-1.34489	0.17922	0.555699	-5.61282	A0A1Y7VL44	89	-1.34407	0.179487	0.555962	Ttc7b
-1.11385	3.47018	-1.3447	0.17928	0.555699	-5.61306	Q3UC82	61	-1.34374	0.179594	0.555962	Lig3	16882
0.138313	8.61183	1.33633	0.182	0.560893	-5.62402	P60824	499	1.34329	0.179738	0.556055	Cirbp	12696
0.850066	2.21819	1.34268	0.179934	0.557014	-5.61571	Q566J8	5	1.34181	0.180218	0.557182	Coq8b
-0.371239	1.53861	-1.34037	0.180682	0.558626	-5.61873	D3YZJ1	54	-1.34035	0.180691	0.558289	Sqstm1
-1.0371	2.74319	-1.33973	0.180893	0.558626	-5.61958	Q6P5C5	34	-1.33878	0.181201	0.559088	Smug1	71726
-1.4852	6.20073	-1.33971	0.180899	0.558626	-5.61961	E9PV41	33	-1.33869	0.18123	0.559088	Diaph1	13367
0.293631	7.98725	1.33788	0.181492	0.559698	-5.62199	Q9D1P4	86	1.33849	0.181295	0.559088	Chordc1	66917
-0.987983	2.888	-1.33838	0.181329	0.559551	-5.62134	Q8BJ05	25	-1.33745	0.181633	0.559776	Zc3h14	75553
-1.23947	3.85875	-1.33599	0.182111	0.560893	-5.62447	P54763	143	-1.335	0.182433	0.561598	Ephb2	13844
-0.375677	8.51355	-1.33499	0.182435	0.561535	-5.62576	Q6ZWM4	65	-1.33493	0.182456	0.561598	Lsm8	76522
-1.30059	5.65169	-1.33442	0.182622	0.561753	-5.6265	E0CYT5	86	-1.33343	0.182948	0.562417	Cul2
0.183901	8.17323	1.33003	0.184066	0.564591	-5.63222	Q3UXP2	414	1.33341	0.182954	0.562417	Ruvbl2
-1.19063	6.0889	-1.33373	0.18285	0.562098	-5.62741	Q3UGC8	64	-1.33275	0.183171	0.562729	Pcca	110821
-1.3636	5.67208	-1.33235	0.183303	0.563136	-5.62921	Q03141	60	-1.33135	0.183633	0.563791	Mark3	17169
-0.63606	1.97393	-1.32943	0.184261	0.564591	-5.63299	Q91W53	8	-1.32872	0.184496	0.564874	Golga7	57437
-0.647687	1.85056	-1.32922	0.184332	0.564591	-5.63327	Q3TAN4	9	-1.3285	0.184571	0.564874	Cog2
-1.24871	6.30233	-1.32929	0.184307	0.564591	-5.63317	Q80UM7	62	-1.32831	0.184632	0.564874	Mogs	57377
-0.817146	2.13578	-1.32914	0.184359	0.564591	-5.63338	Q3TR77	7	-1.32828	0.184641	0.564874	Golga1	76899
-0.607465	1.90972	-1.32866	0.184516	0.564716	-5.63399	O88508	47	-1.32797	0.184744	0.564874	Dnmt3a	13435
-0.366356	7.70433	-1.32794	0.184755	0.564883	-5.63493	A0A0G2JDV6	237	-1.32797	0.184744	0.564874	Ubap2l	74383
0.367316	1.58799	1.32777	0.184808	0.564883	-5.63514	B2RY26	209	1.3278	0.1848	0.564874	Myh7
-1.20827	5.56047	-1.32744	0.184919	0.564883	-5.63558	Q8BTI8	62	-1.32646	0.185243	0.565872	Srrm2	75956
0.19163	8.37186	1.32297	0.1864	0.567618	-5.64136	Q9EPU0	419	1.32595	0.185414	0.566036	Upf1	19704
-1.05514	3.32567	-1.32584	0.185446	0.566006	-5.63764	A0A1L1SR96	57	-1.3249	0.18576	0.566639	Ano8
-1.22972	3.91017	-1.32562	0.18552	0.566006	-5.63793	E9Q933	26	-1.32465	0.185845	0.566639	Tmem11	216821
1.11787	6.83295	1.32449	0.185894	0.56679	-5.63939	Q9D8S4	57	1.32354	0.186213	0.567366	Rexo2	104444
-0.87577	2.24652	-1.32405	0.186041	0.566882	-5.63996	Q9D2N9	31	-1.32317	0.186335	0.567366	Vps33a	77573
0.168852	8.05916	1.31877	0.1878	0.568704	-5.64678	Q61191	435	1.32287	0.186433	0.567366	Hcfc1	15161
0.379042	8.21389	1.32217	0.186667	0.568077	-5.6424	P68404-2	485	1.32213	0.186681	0.567753	Prkcb
-0.53977	7.86378	-1.32149	0.186892	0.568253	-5.64327	Q9CQR4	104	-1.32091	0.187087	0.567753	Acot13	66834
0.0999965	8.17052	1.30708	0.191737	0.574357	-5.66176	Q5SQX6	467	1.32053	0.187214	0.567753	Cyfip2	76884
-0.229311	1.46275	-1.31874	0.187811	0.568704	-5.64682	D3Z3D6	22	-1.32039	0.187259	0.567753	Polr1c
-1.44692	5.15856	-1.32112	0.187015	0.568253	-5.64375	Q3U428	45	-1.32012	0.187349	0.567753	Cntnap1
-0.500902	2.25328	-1.32054	0.187209	0.568253	-5.6445	E9Q467	73	-1.32003	0.187381	0.567753	Abcc4	239273
-1.20521	3.07757	-1.32059	0.187194	0.568253	-5.64444	O35623	16	-1.31962	0.187518	0.567753	Bet1	12068
0.113892	7.8245	1.30918	0.191024	0.572719	-5.65908	Q03265	2330	1.31933	0.187612	0.567753	Atp5f1a	11946
-1.01151	2.51807	-1.32011	0.187354	0.568253	-5.64506	Q9JIW9	55	-1.31917	0.187665	0.567753	Ralb	64143
-0.926347	6.76582	-1.31988	0.187428	0.568253	-5.64534	Q6ZPJ3	81	-1.31898	0.18773	0.567753	Ube2o	217342
0.225694	8.42002	1.31667	0.188501	0.570085	-5.64947	Q8BIJ6	312	1.31847	0.1879	0.567911	Iars2	381314
-0.138716	8.1894	-1.3113	0.19031	0.572344	-5.65637	Q8JZN7	463	-1.31779	0.18813	0.567948	Rhot2	214952
0.110173	8.13212	1.30687	0.191807	0.574357	-5.66203	P67778	755	1.31774	0.188146	0.567948	Phb1	18673
-1.1553	4.98967	-1.31734	0.188278	0.569764	-5.64862	Q8VHR5	35	-1.31638	0.1886	0.568966	Gatad2b	229542
-1.10809	2.93355	-1.31438	0.18927	0.572053	-5.65242	Q80WQ2	16	-1.31344	0.18959	0.571595	Vac14	234729
-0.903006	7.48227	-1.313	0.189737	0.572344	-5.65419	G3X956	152	-1.31211	0.190036	0.571606	Supt16	114741
0.207798	7.91798	1.30976	0.190827	0.572719	-5.65833	Q9D5T0	160	1.31199	0.190077	0.571606	Atad1	67979
-1.01684	2.88411	-1.31269	0.189838	0.572344	-5.65458	Q8BP91	84	-1.31177	0.190152	0.571606	Chgb
-1.19197	5.92213	-1.31267	0.189848	0.572344	-5.65462	Q80TL4	64	-1.3117	0.190174	0.571606	Phf24	230085
-1.03376	6.65493	-1.31211	0.190034	0.572344	-5.65533	P43247	104	-1.31118	0.190349	0.571606	Msh2	17685
0.52733	9.72011	1.31174	0.190161	0.572344	-5.65581	A0A1Y7VMH3	100	1.31118	0.190351	0.571606	Vrk1
-0.976157	2.67018	-1.31189	0.190108	0.572344	-5.65561	Q5SUH7	41	-1.31098	0.190418	0.571606	Clint1	216705
-1.19042	6.21995	-1.3115	0.190241	0.572344	-5.65611	D6RI20	47	-1.31053	0.190568	0.571703	Gm50364
0.162122	8.59242	1.30518	0.192381	0.574656	-5.66418	Q9DCN2	286	1.30955	0.190901	0.572277	Cyb5r3	109754
0.0933451	8.20888	1.29358	0.196358	0.579831	-5.6789	Q52KG9	1032	1.30873	0.191178	0.572277	Cct6a	12466
-1.05021	4.82302	-1.30949	0.190921	0.572719	-5.65869	Q9DCU1	220	-1.30856	0.191237	0.572277	Gsta3
-0.94073	2.5189	-1.30932	0.190978	0.572719	-5.6589	A0A494B9D7	10	-1.30842	0.191283	0.572277	Naa40
-1.25048	3.97244	-1.3092	0.191019	0.572719	-5.65906	E9QMN8	54	-1.30823	0.191348	0.572277
-0.0758118	8.12145	-1.28305	0.200018	0.585932	-5.69214	B2RQQ5	2654	-1.3062	0.192037	0.573981	Map1b
-1.03205	4.86922	-1.30621	0.192031	0.574656	-5.66287	A0A024QYR9	54	-1.30528	0.192348	0.574559	Pten
0.825808	7.39395	1.30554	0.192259	0.574656	-5.66372	Q3TMH2	123	1.30469	0.192549	0.574646	Scrn3	74616
-1.12156	6.40301	-1.30545	0.192291	0.574656	-5.66385	E9Q0N0	125	-1.3045	0.192614	0.574646	Itsn1	16443
0.624622	1.7817	1.3042	0.192716	0.575302	-5.66543	Q8CHX7	3	1.3035	0.192953	0.575305	Rftn2	74013
-0.43758	7.83401	-1.30284	0.193179	0.576332	-5.66716	Q3U422	200	-1.30252	0.19329	0.575954	Ndufv3	78330
-0.673296	1.8875	-1.30186	0.193514	0.576728	-5.66841	Q5SVX3	5	-1.30111	0.19377	0.576668	Ddx56	52513
0.336862	7.93196	1.30076	0.193891	0.577038	-5.66981	P54822	311	1.30094	0.193829	0.576668	Adsl	11564
-1.36869	5.95374	-1.30176	0.19355	0.576728	-5.66854	D3YTR7	92	-1.30077	0.193886	0.576668	Cap2
-0.953372	3.95596	-1.3008	0.193876	0.577038	-5.66976	Q8BM72	28	-1.2999	0.194186	0.576951	Hspa13	110920
-0.702196	2.6855	-1.3001	0.194115	0.577274	-5.67064	Q8CCC3	24	-1.29933	0.194381	0.576951
-0.572938	7.82821	-1.29976	0.194233	0.577274	-5.67108	Q9EP69	356	-1.29913	0.194448	0.576951	Sacm1l	83493
-0.202646	7.91438	-1.29691	0.19521	0.578806	-5.67469	A0A087WPM0	88	-1.29911	0.194456	0.576951	Selenoh
0.786866	1.87904	1.29948	0.194328	0.577274	-5.67143	Q8BTG0	2	1.29866	0.194612	0.57706
-0.815791	6.93842	-1.29911	0.194454	0.577297	-5.6719	Q6NZN0	82	-1.29826	0.194747	0.577107	Rbm26	74213
0.891645	2.31397	1.29719	0.195113	0.578806	-5.67433	Q9CYN1	5	1.29632	0.195415	0.578718	Cetn3
-0.555503	1.84254	-1.29659	0.19532	0.578806	-5.67509	Q7TNA5	13	-1.29599	0.195529	0.578718	Msh4
-0.697155	1.94194	-1.29574	0.195613	0.579319	-5.67617	Q8C1M2	5	-1.29498	0.195877	0.579395	Znf428	232969
-1.20269	3.29225	-1.29521	0.195797	0.57951	-5.67684	Q9CRH8	67	-1.29425	0.196127	0.579611	Acad10
0.320841	8.17331	1.29351	0.196383	0.579831	-5.67899	Q768S5	338	1.29381	0.196281	0.579611	Rph3a
0.15785	8.27122	1.2892	0.197873	0.581306	-5.68442	A0A1B0GS68	377	1.29369	0.196323	0.579611	Gm45713
-1.13677	4.05604	-1.29433	0.196101	0.579831	-5.67796	Q9QZB7	96	-1.29338	0.196428	0.579611	Actr10	56444
-0.948431	2.44259	-1.29387	0.196259	0.579831	-5.67854	Q3TIR3	53	-1.29297	0.196571	0.579681	Ric8a	101489
-0.179974	8.05862	-1.28896	0.19796	0.581306	-5.68473	P62869	266	-1.29214	0.196857	0.579681	Elob	67673
0.205388	8.41282	1.28994	0.197619	0.581306	-5.6835	Q9D1M0	151	1.2921	0.196872	0.579681	Sec13	110379
0.473934	7.76917	1.29208	0.196876	0.580623	-5.68079	Q9CQH7	89	1.29162	0.197036	0.579681	Btf3l4	70533
-0.480569	8.1186	-1.29204	0.19689	0.580623	-5.68085	Q571J7	184	-1.29159	0.197049	0.579681	Ppp2r2a
-0.785656	7.97266	-1.29158	0.197051	0.580745	-5.68143	Q542C3	113	-1.29075	0.197339	0.580184	Pcif1	228866
-0.313513	8.17954	-1.28957	0.197748	0.581306	-5.68396	E9PYI8	187	-1.2899	0.197632	0.580373	Usp14	59025
-0.430794	7.47391	-1.29022	0.197522	0.581306	-5.68314	Q8VBV8	68	-1.28987	0.197642	0.580373	Guca1b	107477
-1.19122	3.80672	-1.28903	0.197934	0.581306	-5.68464	Q80XE1	47	-1.28808	0.198266	0.581851	Ric8b	237422
-1.0489	3.64719	-1.28643	0.198839	0.583535	-5.68791	Q9QZH6	18	-1.28551	0.199161	0.584125	Ecsit	26940
0.139253	8.44574	1.27902	0.201433	0.5883	-5.69719	Q9Z1Z0	518	1.28494	0.199359	0.584354	Uso1	56041
-0.614916	1.80217	-1.28489	0.199377	0.584537	-5.68985	A0A2I3BPP1	63	-1.28419	0.199623	0.584623	Tsc2	22084
-0.705709	1.92768	-1.28476	0.199422	0.584537	-5.69001	Q9Z266	6	-1.28399	0.199692	0.584623	Snapin	20615
0.177993	8.33225	1.2799	0.201124	0.587751	-5.69609	Q9JIF7	467	1.28312	0.199997	0.585164	Copb1	70349
0.445426	8.37935	1.282	0.200388	0.586307	-5.69347	A0A0R4J049	146	1.28163	0.200519	0.586054	Prmt5	27374
-1.39039	4.04218	-1.28253	0.200202	0.586117	-5.6928	Q9D1M4	21	-1.28156	0.200543	0.586054	Eef1e1	66143
-1.00113	5.40272	-1.2815	0.200562	0.586461	-5.69409	Q91YL3	54	-1.28059	0.200881	0.58669	Uckl1	68556
0.147758	8.39148	1.27447	0.203041	0.588998	-5.70287	Q3TWZ9	400	1.27953	0.201255	0.587083	Cltb	74325
0.0921093	8.83909	1.265	0.206411	0.593067	-5.7146	P68372	4018	1.27952	0.201258	0.587083	Tubb4b	227613
0.173888	8.16686	1.27565	0.202624	0.588998	-5.7014	Q4FZH2	368	1.27902	0.201436	0.587248	Rpl26	19941
-0.346742	8.00831	-1.27831	0.201686	0.588684	-5.69808	Q9CWZ3-2	163	-1.27837	0.201665	0.587564	Rbm8a
0.242531	8.50257	1.27618	0.202434	0.588998	-5.70073	Q61151	247	1.2774	0.202004	0.588199	Ppp2r5e	26932
0.472843	7.94575	1.27653	0.20231	0.588998	-5.70029	Q8VD12	196	1.27609	0.202468	0.58823	Znf385a	29813
-0.573843	1.80413	-1.27662	0.202279	0.588998	-5.70018	Q3UGF3	105	-1.27598	0.202507	0.58823	Mbp	17196
0.501214	9.3324	1.27595	0.202518	0.588998	-5.70102	Q91VR8	80	1.27542	0.202706	0.58823	Brk1	101314
0.145522	8.1872	1.27006	0.204603	0.590544	-5.70834	Q8BPN8	836	1.27527	0.202757	0.58823	Dmxl2	235380
-1.16113	3.85059	-1.27611	0.20246	0.588998	-5.70082	A0A1D5RLV7	120	-1.27517	0.202791	0.58823	Wdfy3	72145
-0.18727	8.17267	-1.2724	0.203772	0.590161	-5.70543	P35279	399	-1.27514	0.202803	0.58823	Rab6a	19346
0.339274	8.89765	1.27491	0.202886	0.588998	-5.70232	Q8C397	89	1.27497	0.202863	0.58823	Tmem201	230917
-0.546675	7.7603	-1.27449	0.203034	0.588998	-5.70284	A0A087WQS2	292	-1.2739	0.203244	0.588823	Bzw1
1.1864	3.13491	1.27424	0.203121	0.588998	-5.70315	Q3THX4	49	1.2733	0.203455	0.588823	Vps45
-1.22395	3.51945	-1.27422	0.203128	0.588998	-5.70317	Q6PGL7	41	-1.27327	0.203464	0.588823	Washc2	28006
0.0818596	8.11105	1.25451	0.210195	0.596487	-5.72751	Q8K1M3	968	1.27278	0.20364	0.588823	Prkar2a	19087
-0.836161	2.71303	-1.2734	0.203419	0.589489	-5.70419	A0A0A6YWG7	23	-1.27255	0.203719	0.588823	Rapgef2
0.253942	8.1061	1.27138	0.204134	0.590544	-5.7067	Q9JM62	121	1.27234	0.203795	0.588823	Reep6	70335
-1.06226	6.54632	-1.2709	0.204305	0.590544	-5.7073	Q60865	86	-1.26999	0.204632	0.590517	Caprin1	53872
-1.19162	3.77833	-1.27089	0.204311	0.590544	-5.70732	Q8BXV2	17	-1.26995	0.204646	0.590517	Bri3bp	76809
-0.469701	1.67715	-1.27012	0.204585	0.590544	-5.70827	Z4YL66	28	-1.26966	0.204747	0.590517	Ino80
-0.459157	1.72479	-1.26964	0.204756	0.590544	-5.70887	Z4YNA3	4	-1.26922	0.204904	0.590611	Mau2
-1.0235	3.17389	-1.26979	0.2047	0.590544	-5.70867	A2RT62	17	-1.26889	0.205023	0.590611	Fbxl16	214931
0.473	8.2637	1.2682	0.205268	0.591669	-5.71065	G3UY75	75	1.26773	0.205438	0.591457	Ptprd
-1.03055	3.93072	-1.26723	0.205614	0.592125	-5.71185	A2ASS6	127	-1.26632	0.205939	0.592413	Ttn
1.40258	5.37021	1.26707	0.20567	0.592125	-5.71204	P29391	28	1.26611	0.206014	0.592413	Ftl1
0.482147	7.87242	1.26522	0.206332	0.593067	-5.71433	Q9JHW2	132	1.26474	0.206505	0.593342	Nit2	52633
-0.83733	6.54602	-1.26487	0.20646	0.593067	-5.71477	O70250	289	-1.26403	0.206761	0.593342	Pgam2	56012
-0.599507	7.45039	-1.26462	0.206548	0.593067	-5.71507	E9QAI5	125	-1.26395	0.20679	0.593342	Cad
0.469869	1.62161	1.26411	0.20673	0.593067	-5.7157	B9UIT4	1	1.26366	0.206891	0.593342	Ache
-1.15296	4.18673	-1.26443	0.206615	0.593067	-5.71531	Q99JW2	139	-1.26351	0.206949	0.593342	Acy1	109652
-0.92869	6.85449	-1.26319	0.20706	0.593311	-5.71684	P28063	38	-1.26231	0.207376	0.593899	Psmb8	16913
1.27662	4.87241	1.26323	0.207047	0.593311	-5.71679	Q61249	52	1.26228	0.207387	0.593899	Igbp1	18518
0.574167	8.29107	1.26185	0.207541	0.594339	-5.71849	Q8VCM8	133	1.26121	0.207772	0.59465	Ncln	103425
0.155857	8.10731	1.25552	0.209826	0.596487	-5.72627	Q80XN0	270	1.25973	0.208308	0.594991	Bdh1	71911
-0.880235	6.84834	-1.26027	0.208112	0.595181	-5.72044	Q8BK64	81	-1.2594	0.208424	0.594991	Ahsa1	217737
-0.946249	6.62529	-1.25961	0.20835	0.595181	-5.72125	P70290	141	-1.25873	0.208668	0.594991	Mpp1	17524
-0.705037	6.77498	-1.25945	0.208408	0.595181	-5.72145	P60766-1	183	-1.25868	0.208685	0.594991	Cdc42
0.721582	2.19365	1.25903	0.208557	0.595181	-5.72196	O35945	309	1.25826	0.208837	0.594991	Aldh1a7	26358
-0.669233	2.10252	-1.25899	0.208571	0.595181	-5.72201	Q61733	24	-1.25825	0.208839	0.594991	Mrps31	57312
-0.808986	7.24135	-1.259	0.208571	0.595181	-5.72201	P42232	91	-1.25816	0.208872	0.594991	Stat5b	20851
-0.428201	8.1908	-1.25849	0.208752	0.595316	-5.72262	Q8VCT3	187	-1.25816	0.208872	0.594991	Rnpep	215615
-0.884233	8.11143	-1.25819	0.208863	0.595316	-5.723	Q8C050	105	-1.25732	0.209175	0.595505	Rps6ka5	73086
0.15851	8.64454	1.25281	0.210811	0.597012	-5.72959	P59999	317	1.25682	0.209359	0.595529	Arpc4	68089
-1.12678	5.42566	-1.25725	0.209202	0.595684	-5.72415	B2RPZ7	31	-1.25633	0.209536	0.595529	Fam234b
-0.851625	2.22913	-1.25704	0.209279	0.595684	-5.72441	Q8R1B0	8	-1.25619	0.209585	0.595529	Stac2	217154
-0.904417	2.53797	-1.25681	0.209361	0.595684	-5.72469	G3X8X1	14	-1.25595	0.209674	0.595529	Ttc39c
-0.753698	2.08862	-1.25442	0.210227	0.596487	-5.72762	G5E8V8	6	-1.25363	0.210516	0.597032	Phax	56698
-0.532751	1.64965	-1.254	0.21038	0.596487	-5.72814	Q3TAW3	9	-1.25342	0.210591	0.597032	Acox3	80911
-0.875619	4.81393	-1.25409	0.210347	0.596487	-5.72803	Q99PM0	39	-1.25323	0.210659	0.597032	Mfap2	17150
-1.1407	6.18863	-1.25405	0.21036	0.596487	-5.72807	Q8R0Q6	31	-1.25313	0.210695	0.597032	Tspan7
0.70913	1.94731	1.25336	0.210612	0.596795	-5.72892	A0A0J9YTR2	3	1.25259	0.210891	0.597238	Ncbp2as2
-1.14547	3.3231	-1.25102	0.211465	0.598352	-5.73179	Q9DCR2	17	-1.2501	0.211801	0.599254	Ap3s1	11777
-0.922197	6.85842	-1.25084	0.211531	0.598352	-5.73201	Q80X82	71	-1.24996	0.21185	0.599254	Sympk	68188
-0.915964	7.18404	-1.24821	0.21249	0.600467	-5.73521	Q80X95	107	-1.24734	0.212807	0.601188	Rraga	68441
0.513312	1.70135	1.24777	0.21265	0.600467	-5.73574	Q9CR60	4	1.24723	0.21285	0.601188	Golt1b	66964
-1.02239	6.09747	-1.24797	0.212577	0.600467	-5.7355	P98203	131	-1.24708	0.212905	0.601188	Arvcf	11877
-0.908044	2.27318	-1.24708	0.212904	0.600834	-5.73659	Q3TUQ8	6	-1.24622	0.21322	0.601364	Parn
0.197679	8.57214	1.24398	0.214043	0.603697	-5.74036	Q5BKQ9	337	1.24612	0.213255	0.601364	Psmd11	69077
0.152908	8.14888	1.24164	0.214905	0.604723	-5.7432	P31324	427	1.24589	0.213339	0.601364	Prkar2b	19088
0.31523	5.17479	1.24221	0.214694	0.604723	-5.74251	P18608	259	1.24243	0.214612	0.604601	Hmgn1	15312
-0.316589	1.55208	-1.24164	0.214904	0.604723	-5.7432	Q0VGU4	158	-1.24183	0.214832	0.60487	Vgf	381677
-1.08388	3.71237	-1.24174	0.214866	0.604723	-5.74308	Q8R1F1	38	-1.24084	0.2152	0.605554	Niban2	227737
-0.644331	1.94199	-1.24052	0.215315	0.605526	-5.74455	Q3TGY1	7	-1.23981	0.215579	0.60627	Rsrc1
1.21863	3.613	1.23852	0.216057	0.607263	-5.74698	Q9D7X8	14	1.2376	0.216399	0.608224	Ggct	110175
-0.520252	1.73992	-1.23636	0.216857	0.60836	-5.74959	Q9D8W7	7	-1.2358	0.217066	0.609017	Ociad2	433904
0.410568	1.60004	1.23514	0.21731	0.60836	-5.75106	F8WGE7	2	1.23485	0.21742	0.609017	Txnl4a
1.03638	6.82184	1.23557	0.217151	0.60836	-5.75054	O09174	46	1.23468	0.217483	0.609017	Amacr	17117
-0.966773	2.82395	-1.23551	0.217172	0.60836	-5.75061	Q80ZS3	54	-1.23464	0.217499	0.609017	Mrps26	99045
0.533248	1.6534	1.2351	0.217325	0.60836	-5.75111	P97792	1	1.23452	0.217542	0.609017	Cxadr	13052
-1.0216	7.01476	-1.23538	0.21722	0.60836	-5.75077	Q80TL7	119	-1.2345	0.21755	0.609017	Mon2	67074
-1.23861	3.56255	-1.2354	0.217215	0.60836	-5.75075	A0A6I8MX07	50	-1.23447	0.21756	0.609017	Golga2	99412
0.336187	8.13475	1.23385	0.217791	0.608662	-5.75262	Q06890	151	1.23389	0.217775	0.60905	Clu	12759
0.0938465	8.4009	1.22107	0.222587	0.613856	-5.76794	Q8K0U4	803	1.23352	0.217913	0.60905	Hspa12a	73442
-0.502281	1.91099	-1.2338	0.217809	0.608662	-5.75268	Q8C163	49	-1.23325	0.218013	0.60905	Exog	208194
0.856412	7.46884	1.23393	0.21776	0.608662	-5.75252	Q91W50	109	1.23309	0.218073	0.60905	Csde1	229663
0.415855	1.60283	1.2329	0.218143	0.609244	-5.75376	Q9D6H2	1	1.23259	0.218261	0.609223	Ift25	72938
0.162909	8.40189	1.22837	0.219838	0.612218	-5.75921	O70310	364	1.23186	0.218535	0.609637	Nmt1	18107
0.186856	8.30268	1.22848	0.219796	0.612218	-5.75907	Q8R326	388	1.23089	0.218895	0.609988	Pspc1	66645
0.223805	8.29548	1.22947	0.219425	0.61212	-5.75788	Q9CQM8	265	1.23085	0.218912	0.609988	Rpl21	19933
0.140902	8.18504	1.22516	0.221043	0.613139	-5.76305	B9EJ23	212	1.23009	0.219196	0.610328	Cask	12361
0.338777	8.13205	1.22983	0.219292	0.612102	-5.75746	Q3UBJ6	142	1.22985	0.219286	0.610328	Eif6
0.150621	8.00511	1.22353	0.221657	0.613411	-5.765	P28656	419	1.22773	0.220078	0.611605	Nap1l1	53605
-1.1336	3.53151	-1.22854	0.219773	0.612218	-5.759	Q80U90	39	-1.22764	0.220113	0.611605	mKIAA0032
0.0973746	8.18728	1.21541	0.224736	0.616658	-5.77467	Q3TXS9	619	1.22672	0.220459	0.611605	Rps2
-1.28633	4.60694	-1.22733	0.220227	0.612818	-5.76045	Q9D173	51	-1.22641	0.220575	0.611605	Tomm7	66169
-0.971255	2.49034	-1.22712	0.220307	0.612818	-5.7607	E9PYH6	12	-1.22625	0.220634	0.611605	Setd1a	233904
0.109085	8.71907	1.21704	0.224117	0.615655	-5.77274	Q9Z1N5	904	1.22586	0.220781	0.611605	Ddx39b	53817
-0.984252	7.70837	-1.22658	0.22051	0.612821	-5.76135	A0A0R4J138	99	-1.2257	0.22084	0.611605	Arsb	11881
0.264649	8.17319	1.2248	0.22118	0.613139	-5.76348	Q8BUV3	376	1.22549	0.220922	0.611605	Gphn	268566
-0.944538	2.78411	-1.22618	0.22066	0.612821	-5.76183	Q6NXI6	17	-1.22532	0.220985	0.611605	Rprd2	75137
-0.886063	2.74772	-1.22611	0.220686	0.612821	-5.76191	Q3UUT0	8	-1.22527	0.221004	0.611605	Eif4e2
-1.0797	6.41482	-1.22503	0.221094	0.613139	-5.76321	U3M993	60	-1.22413	0.221432	0.612438	Nsdhl
-0.72351	7.33411	-1.22411	0.221439	0.613411	-5.76431	Q9D6F7	71	-1.22333	0.221733	0.612489	Ssr4
0.118523	8.14011	1.2159	0.224548	0.61649	-5.77409	Q3UJU5	720	1.22319	0.221788	0.612489	Rps3a1
-1.14874	6.44707	-1.22368	0.221603	0.613411	-5.76483	Q9EPK2	77	-1.22277	0.221945	0.612489	Rp2	19889
0.153203	8.20592	1.21833	0.223627	0.615006	-5.77121	P26369	448	1.22229	0.222126	0.612489	U2af2	22185
-1.14645	3.25858	-1.22305	0.221838	0.613562	-5.76557	P62322	109	-1.22215	0.22218	0.612489	Lsm5	66373
0.222775	8.20931	1.22076	0.222703	0.613856	-5.7683	Q5BLJ9	144	1.22208	0.222207	0.612489	Rpl27	19942
-0.989009	3.23143	-1.2218	0.222312	0.613856	-5.76707	Q9JK23	62	-1.22092	0.222643	0.613177	Psmg1	56088
0.529619	8.32388	1.22102	0.222606	0.613856	-5.768	A0A1S6GWJ7	276	1.22045	0.222824	0.613177	Pi4ka
-0.886451	2.60029	-1.22098	0.222621	0.613856	-5.76804	Q8R3W2	8	-1.22014	0.22294	0.613177	0610009B22Rik	66050
-0.784488	2.76973	-1.22089	0.222655	0.613856	-5.76815	O88840	80	-1.22008	0.222962	0.613177	Fbn1
-0.879293	2.87153	-1.2199	0.223029	0.614197	-5.76933	A2RRK3	24	-1.21906	0.223348	0.613537	Slk	20874
1.04274	7.10846	1.21977	0.22308	0.614197	-5.76949	Q9EQG7	86	1.21888	0.223416	0.613537	Enpp5	83965
-0.472135	1.68749	-1.21921	0.223292	0.614433	-5.77016	Q8K0Z7	2	-1.21874	0.223472	0.613537	Taco1	70207
0.163909	8.3477	1.2143	0.225158	0.617469	-5.77599	D3Z041	399	1.2176	0.223905	0.614378	Acsl1
-0.791022	2.23233	-1.21771	0.223863	0.615306	-5.77195	D3YTS3	30	-1.2169	0.22417	0.614757	D630045J12Rik
0.899985	7.13964	1.21363	0.225413	0.617819	-5.77678	Q9CXV1	51	1.21279	0.225738	0.618708	Sdhd	66925
0.128243	8.55133	1.20607	0.228313	0.619817	-5.78572	Q6P5F9	863	1.21198	0.226047	0.618748	Xpo1	103573
0.964382	2.82997	1.21282	0.225722	0.618315	-5.77774	A0A6M8TZJ8	11	1.21196	0.226052	0.618748	ATP6
0.292082	5.53237	1.21006	0.226779	0.619463	-5.78101	Q91VB8	365	1.21041	0.226646	0.618748	Hba-a1	110257; 15122
-0.953194	2.81737	-1.21108	0.226391	0.619463	-5.77981	Q3UDN2	19	-1.21022	0.22672	0.618748	Vps53
-1.1654	4.43521	-1.21099	0.226423	0.619463	-5.77991	Q9QYB1	45	-1.21009	0.226769	0.618748	Clic4	29876
0.534296	1.83916	1.21064	0.226556	0.619463	-5.78032	Q9JI44	3	1.21006	0.226782	0.618748	Dmap1	66233
0.218033	9.00183	1.20856	0.227357	0.619647	-5.78279	Q99L88	258	1.20995	0.226824	0.618748	Sntb1	20649
-0.924908	6.7167	-1.21032	0.22668	0.619463	-5.7807	Q9Z1M8	128	-1.20947	0.227007	0.618748	Ik	24010
0.308128	8.28579	1.20857	0.227353	0.619647	-5.78277	Q3TPU5	79	1.20872	0.227296	0.618748	Emc8	18117
0.0886288	8.2096	1.19539	0.232455	0.626159	-5.79825	E9Q3M3	891	1.20858	0.227349	0.618748	Dctn1	13191
0.125509	7.9515	1.20211	0.229843	0.622231	-5.79038	A2AKU9	626	1.20825	0.227476	0.618748	Atp5c1
-0.671644	6.39447	-1.20892	0.227217	0.619647	-5.78236	Q6NZQ6	60	-1.20818	0.227502	0.618748	Znf740	68744
0.0746246	8.25001	1.18928	0.234847	0.628143	-5.80537	Q9JLV5	628	1.20811	0.227528	0.618748	Cul3	26554
-0.726495	7.5071	-1.20881	0.227258	0.619647	-5.78248	Q1RNF8	98	-1.20804	0.227556	0.618748	Samd11	231004
0.672868	9.49624	1.20792	0.227603	0.619814	-5.78354	Q8CJ61	105	1.20718	0.227887	0.618748	Cmtm4	97487
0.529434	8.36415	1.20773	0.227674	0.619814	-5.78376	F8WIV2	90	1.20714	0.227903	0.618748	Serpinb6a	20719
-0.328799	8.29396	-1.20696	0.227969	0.619817	-5.78467	P50544	306	-1.20703	0.227946	0.618748	Acadvl	11370
-0.297413	7.68769	-1.20632	0.228216	0.619817	-5.78542	Q8BK67	244	-1.20661	0.228106	0.618748	Rcc2	108911
-0.856139	2.33289	-1.20726	0.227855	0.619817	-5.78432	Q7TSZ8	28	-1.20643	0.228175	0.618748	Nacc1	66830
-0.564387	1.84144	-1.20661	0.228104	0.619817	-5.78508	A0A338P6L0	4	-1.20599	0.228347	0.618869	Kcnj6	16522
-0.595669	1.88491	-1.20573	0.228445	0.619827	-5.78612	Q69ZC8	5	-1.20507	0.228701	0.619484	Gpalpp1	67467
0.0849028	8.15744	1.19028	0.234455	0.628143	-5.8042	Q3TGU7	498	1.20455	0.2289	0.619676	Pa2g4	18813
0.180553	8.35263	1.20126	0.230173	0.622776	-5.79138	Q8C952	273	1.20368	0.229235	0.620238	Fen1	14156
-0.0828345	8.31543	-1.18834	0.235218	0.628143	-5.80646	Q8CJ40	4218	-1.20333	0.229371	0.620259	Crocc	230872
-0.830813	2.76285	-1.20356	0.229282	0.62175	-5.78867	P23953	13	-1.20275	0.229597	0.62049	Ces1c	13884
0.286819	8.42747	1.20211	0.229843	0.622231	-5.79038	D3YU12	121	1.20245	0.229712	0.62049	Nmral1	67824
0.791503	2.56401	1.20233	0.229759	0.622231	-5.79013	B2RUH8	32	1.20152	0.23007	0.621113	Dzank1	241688
0.127385	8.255	1.19501	0.232602	0.626208	-5.79869	Q8JZS0	380	1.20081	0.230346	0.621512	Lin7a	108030
-0.303212	1.58729	-1.19962	0.230809	0.623455	-5.7933	B1AU76	12	-1.19983	0.230728	0.621773	Nasp	50927
0.289004	7.35839	1.19911	0.231008	0.623643	-5.7939	O35599	179	1.19944	0.230878	0.621773	Opn1mw	14539
-1.11993	6.26711	-1.20026	0.23056	0.62336	-5.79255	Q3U893	41	-1.19937	0.230905	0.621773	Cpne1	266692
0.77382	7.78161	1.20004	0.230646	0.62336	-5.79281	Q3TM87	88	1.19924	0.230955	0.621773	Atg7	74244
-0.677878	1.96374	-1.19851	0.231238	0.623918	-5.7946	Q9EQI8	30	-1.19778	0.231526	0.622963	Mrpl46	67308
-0.610118	7.73126	-1.1981	0.231398	0.624002	-5.79508	Q9D7N9	148	-1.19742	0.231663	0.622986	Apmap	71881
0.0787088	8.36702	1.18053	0.238303	0.63113	-5.81549	P99029	709	1.19694	0.231851	0.623149	Prdx5	54683
-0.967372	3.37399	-1.1963	0.232098	0.625544	-5.79718	A0A0R4J078	31	-1.19545	0.232432	0.624364	Ubxn4	67812
0.135267	8.21659	1.18924	0.234863	0.628143	-5.80541	Q6ZWN5	841	1.1942	0.232918	0.624706	Rps9	76846
0.120922	8.30768	1.18763	0.235496	0.628143	-5.80728	Q2M4H5	514	1.19406	0.232975	0.624706	Cul5	75717
0.284488	8.43056	1.19348	0.233202	0.627126	-5.80048	Q6PHS9	251	1.19385	0.233057	0.624706	Cacna2d2	56808
-0.945805	2.7942	-1.19465	0.232743	0.626238	-5.79911	Q545C7	14	-1.19381	0.233074	0.624706	Csrp3	13009
-0.183563	7.825	-1.19039	0.23441	0.628143	-5.80407	Q91ZZ3	495	-1.19264	0.233529	0.625579	Sncb	104069
-0.642207	1.97483	-1.19049	0.234372	0.628143	-5.80396	Q8CHY3	41	-1.18978	0.234653	0.628027	Dym	69190
-1.13698	6.22408	-1.19034	0.23443	0.628143	-5.80413	Q80ZP8	48	-1.18946	0.234778	0.628027	Manf
0.697735	7.07972	1.18844	0.235176	0.628143	-5.80633	Q91ZQ1	176	1.1877	0.235469	0.628027	Pde6c	110855
-0.90883	2.57719	-1.18847	0.235165	0.628143	-5.8063	Q80TQ3	171	-1.18764	0.235493	0.628027	Nefh	380684
-0.932237	2.54735	-1.18842	0.235185	0.628143	-5.80636	E9Q411	31	-1.18758	0.235517	0.628027	Nbas	71169
-0.657417	1.9568	-1.18766	0.235486	0.628143	-5.80725	Q9CQ89	5	-1.18694	0.235769	0.628027	Cuta	67675
-1.14169	6.0663	-1.18781	0.235426	0.628143	-5.80707	Q8BSQ9	60	-1.18693	0.235775	0.628027	Pbrm1
-1.27435	4.03043	-1.18753	0.235535	0.628143	-5.80739	E9QMY1	22	-1.18664	0.235889	0.628027	Cd200
-0.723508	7.59516	-1.18734	0.235612	0.628143	-5.80762	A2A536	96	-1.18657	0.235914	0.628027	Fbxl20
-0.35964	8.41828	-1.18656	0.235916	0.628143	-5.80852	O89086	211	-1.18642	0.235972	0.628027	Rbm3	19652
-0.674063	2.18563	-1.18706	0.23572	0.628143	-5.80794	Q8BMD6	5	-1.18634	0.236007	0.628027	Tmem260	218989
-0.783313	2.18523	-1.18684	0.235809	0.628143	-5.8082	E9Q0B1	4	-1.18605	0.23612	0.628027	Mdm1	17245
0.132112	8.33813	1.18045	0.238338	0.63113	-5.81559	Q9CQB5	148	1.18544	0.236361	0.628027	Cisd2	67006
0.0924021	8.02694	1.17402	0.240898	0.635154	-5.82298	P07901	2856	1.18539	0.23638	0.628027	Hsp90aa1	15519
-1.07215	3.73305	-1.18625	0.236039	0.628143	-5.80888	Q5SSL4	82	-1.18538	0.236383	0.628027	Abr	109934
-0.748834	2.51025	-1.18558	0.236304	0.628504	-5.80966	Q05B96	16	-1.18481	0.23661	0.628087	Pard3b	72823
-0.101102	7.77989	-1.17526	0.240405	0.634448	-5.82156	Q3UPX6	3180	-1.1846	0.236692	0.628087	Sag	20215
-1.16088	3.34581	-1.18523	0.236444	0.628533	-5.81007	G5E8J3	52	-1.18434	0.236794	0.628087	Wdr11	207425
-0.712115	2.10806	-1.1843	0.236809	0.628989	-5.81114	Q3TJZ6	30	-1.18355	0.237109	0.628544	Fam98a	72722
-1.17144	6.02775	-1.18414	0.236875	0.628989	-5.81133	Q80TR8	73	-1.18325	0.237226	0.628544	Dcaf1	321006
-0.68606	2.01398	-1.18354	0.237112	0.629275	-5.81202	Q543N7	5	-1.1828	0.237404	0.628674	Pacsin3	80708
0.931303	7.30135	1.18236	0.23758	0.630172	-5.81339	Q62241	56	1.18151	0.237914	0.629681	Snrpc	20630
1.09604	6.3611	1.18127	0.23801	0.630967	-5.81464	Q9D1C8	49	1.1804	0.238357	0.630509	Vps28	66914
-0.843878	2.50054	-1.18013	0.238461	0.63113	-5.81595	Q9DBS1	12	-1.17933	0.238784	0.631295	Tmem43	74122
0.126549	8.2665	1.1729	0.241347	0.635993	-5.82426	Q62376	315	1.17843	0.239141	0.631895	Snrnp70	20637
-0.85193	6.03966	-1.17771	0.239424	0.63316	-5.81874	Q6Y642	90	-1.1769	0.23975	0.633051
-1.2274	4.68805	-1.17739	0.239555	0.63316	-5.81911	Q60823	27	-1.1765	0.239909	0.633051	Akt2	11652
1.11207	5.89903	1.1771	0.239668	0.63316	-5.81944	O54724	29	1.17623	0.240016	0.633051	Cavin1	19285
-1.15809	4.02945	-1.1769	0.23975	0.63316	-5.81968	Q3TJB4	198	-1.17602	0.2401	0.633051	Sh3gl1
0.133586	8.08856	1.17064	0.242254	0.63769	-5.82685	Q8CJG0	395	1.17548	0.240318	0.633281	Ago2	239528
-0.408492	7.85623	-1.17502	0.240499	0.634448	-5.82183	Q9Z2C4	83	-1.17466	0.240644	0.633796	Mtmr1	53332
0.109392	8.52865	1.16653	0.243909	0.640311	-5.83154	P56391	188	1.17406	0.240883	0.634081	Cox6b1	110323
-0.978483	7.21377	-1.1721	0.241669	0.636495	-5.82518	Q545K0	56	-1.17125	0.242009	0.6367	Ndufa1	54405
0.263329	8.25077	1.17008	0.242481	0.637941	-5.82749	P97371	144	1.17058	0.242279	0.637066	Psme1	19186
0.201296	8.27675	1.16708	0.243688	0.640076	-5.83092	Q9Z1Q5	251	1.16864	0.24306	0.638773	Clic1	114584
-0.565697	1.96206	-1.16864	0.243058	0.639114	-5.82913	Q3URY5	15	-1.16801	0.243314	0.639093	Zfp941
-0.66389	2.01561	-1.16743	0.243547	0.640052	-5.83052	Q6KCD5	61	-1.16671	0.24384	0.64013	Nipbl	71175
-0.825965	6.83691	-1.1662	0.244043	0.640316	-5.83192	O35621	86	-1.1654	0.244368	0.641168	Pmm1	29858
0.105528	8.53469	1.15673	0.247888	0.644481	-5.84266	Q9CZC8	681	1.16479	0.244614	0.641254	Scrn1	69938
-0.108279	8.2537	-1.15706	0.247756	0.644481	-5.8423	G3X8Q5	856	-1.16467	0.244665	0.641254	Cp	12870
-0.212819	1.65186	-1.16252	0.245532	0.642314	-5.83611	A0A1W2P758	45	-1.1637	0.245057	0.641473	Csrp2
-0.306105	1.59251	-1.16326	0.245233	0.642314	-5.83527	F8VPP8	7	-1.16338	0.245185	0.641473	Zc3h7b	20286
0.821585	7.33232	1.16404	0.244918	0.641963	-5.83438	Q9D7I5	68	1.16324	0.245242	0.641473	Lhpp	76429
0.980885	7.59724	1.16399	0.244935	0.641963	-5.83443	Q3UBB0	50	1.16315	0.245277	0.641473	Gns
-0.433902	7.7033	-1.16236	0.245599	0.642314	-5.83629	Q3UHB8	197	-1.16195	0.245766	0.642042	Ccdc177	380768
-1.0544	7.04904	-1.16253	0.245529	0.642314	-5.8361	Q9DC50	94	-1.16168	0.245876	0.642042	Crot	74114
0.209868	8.39628	1.16017	0.246489	0.643149	-5.83878	Q8K010	350	1.1615	0.24595	0.642042	Oplah	75475
-0.325423	8.14892	-1.16111	0.246105	0.642947	-5.83771	Q8JZU2	133	-1.16109	0.246112	0.642042	Slc25a1	13358
0.129902	8.33348	1.15603	0.248176	0.644885	-5.84346	Q6P9K9	478	1.16099	0.246156	0.642042	Nrxn3	18191
-0.621225	7.58476	-1.16117	0.246082	0.642947	-5.83764	F8SLP8	121	-1.16048	0.246362	0.64215	Pex5l	58869
0.253437	7.8432	1.15962	0.246713	0.643149	-5.8394	A1BN54	878	1.16024	0.246462	0.64215	Actn1	109711
0.44922	8.9658	1.16008	0.246525	0.643149	-5.83888	Q53YX2	167	1.15963	0.24671	0.642451	Thy1
-0.67621	2.10543	-1.15981	0.246633	0.643149	-5.83918	Q45TP8	5	-1.15909	0.246928	0.642674	Cmtm5	67272
-0.665531	2.15857	-1.15904	0.246945	0.64341	-5.84005	Q9CQ22	5	-1.15833	0.247238	0.643136	Lamtor1	66508
0.627576	1.99761	1.15833	0.247236	0.643744	-5.84086	Q4PJX1	5	1.15764	0.247517	0.643518	Odr4	226499
-0.78096	2.50656	-1.15808	0.247339	0.643744	-5.84114	Q6ZQC2	26	-1.1573	0.247657	0.643537	mKIAA0410
-0.283091	7.82619	-1.15339	0.249256	0.646999	-5.84644	Q4VAG4	160	-1.15366	0.249145	0.646714	Rpl22	19934
-0.447222	1.71206	-1.15411	0.248962	0.646581	-5.84563	B1AZP2	8	-1.15366	0.249146	0.646714	Dlgap4	228836
0.26398	8.28788	1.15063	0.250391	0.649071	-5.84955	Q8CBE3	124	1.15106	0.250214	0.648897	Wdr37	207615
0.22465	9.42164	1.14997	0.250661	0.649258	-5.85029	Q8CAJ7	246	1.15096	0.250255	0.648897	Dnpep	13437
0.142436	8.10726	1.1465	0.25209	0.651322	-5.85417	Q91V41	494	1.15035	0.250504	0.649087	Rab14	68365
-0.508003	8.0756	-1.1507	0.25036	0.649071	-5.84947	Q8CAV3	96	-1.15013	0.250595	0.649087	Nrf1	18181
0.689021	5.77517	1.15047	0.250455	0.649071	-5.84973	Q791G4	80	1.14973	0.250759	0.649165	Podxl	27205
-0.807934	2.29946	-1.14932	0.25093	0.649607	-5.85102	Q9EPU4	78	-1.14853	0.251256	0.650104	Cpsf1	94230
0.205425	8.21533	1.14632	0.252164	0.651322	-5.85438	Q8CGY8	313	1.14768	0.251605	0.650395	Ogt	108155
-0.450889	7.44351	-1.14776	0.251571	0.65092	-5.85277	Q9JKD3	119	-1.14729	0.251764	0.650395	Scamp5	56807
-0.165935	7.99741	-1.14472	0.252829	0.652089	-5.85617	A0A0A0MQN6	327	-1.14728	0.25177	0.650395	Crx	12951
0.203664	8.422	1.14517	0.252641	0.65195	-5.85567	O54865	592	1.14657	0.252065	0.650809	Gucy1b1	54195
-1.0839	4.51221	-1.14664	0.252034	0.651322	-5.85402	Q6PAR5	27	-1.14579	0.252385	0.65129	Gapvd1	66691
-0.675475	2.0052	-1.14608	0.252263	0.651322	-5.85464	E9QA62	7	-1.14537	0.252561	0.651398	Lmod3	320502
0.0899529	8.09656	1.13394	0.25732	0.657708	-5.86818	Q9CXW3	239	1.14464	0.25286	0.651795	Cacybp	12301
0.295561	8.25288	1.14418	0.253052	0.652317	-5.85678	Q9CT10	244	1.14435	0.252983	0.651795	Ranbp3	71810
-0.163858	7.84578	-1.1414	0.254206	0.654945	-5.85988	Q61425	330	-1.14402	0.253118	0.651796	Hadh	15107
0.154905	8.33237	1.13977	0.254882	0.655295	-5.86169	Q5SUR0	823	1.14282	0.253616	0.652733	Pfas	237823
-0.147956	8.44506	-1.13821	0.255531	0.656617	-5.86343	P03995	1480	-1.14163	0.254111	0.653658	Gfap	14580
-0.734196	2.21879	-1.14046	0.254595	0.655295	-5.86093	A0A0A6YXW9	175	-1.13971	0.254908	0.655227	Cnga3	12790
-1.07383	4.33635	-1.1401	0.254744	0.655295	-5.86132	B2RU82	42	-1.13926	0.255096	0.655227	Slc30a9
-1.04605	3.50133	-1.13982	0.25486	0.655295	-5.86164	Q80U95	39	-1.13899	0.25521	0.655227	Ube3c	100763
0.117581	8.16988	1.13301	0.257708	0.657708	-5.8692	Q3TGS7	349	1.13886	0.25526	0.655227	Snx12	55988
-0.600412	7.3626	-1.13751	0.255825	0.657024	-5.86421	A0A498WFS2	109	-1.13684	0.256105	0.656706	Ubxn1
0.203695	7.68644	1.1355	0.256664	0.657708	-5.86644	Q9CPQ8	273	1.13684	0.256107	0.656706	Atp5mg	27425
-0.328303	7.57795	-1.13635	0.25631	0.657574	-5.8655	Q9QXT0	177	-1.13629	0.256336	0.656945	Cnpy2	56530
0.862277	3.00413	1.13647	0.256258	0.657574	-5.86536	M4TKR7	25	1.13568	0.256592	0.657254	Insr	16337
-0.957528	2.95536	-1.1357	0.256581	0.657708	-5.86622	Q3UJM9	52	-1.13488	0.256925	0.657762	Irf3
-1.06842	3.64271	-1.13438	0.257134	0.657708	-5.86769	D3YUE4	17	-1.13354	0.257486	0.658395	Fam151b	73942
0.255126	8.14098	1.13258	0.257887	0.657708	-5.86968	Q68FG2	762	1.1331	0.257672	0.658395	Sptbn2	20743
0.57376	7.81045	1.13369	0.257423	0.657708	-5.86845	Q9JKB1	84	1.13304	0.257695	0.658395	Uchl3	50933
-1.02961	6.02396	-1.13331	0.25758	0.657708	-5.86886	Q8C6E0	61	-1.13248	0.257931	0.658395	Cfap36	216618
-0.526192	7.33608	-1.13274	0.25782	0.657708	-5.8695	B2RY27	241	-1.13216	0.258065	0.658395	Taok3	330177
-0.411622	1.65141	-1.13253	0.257909	0.657708	-5.86973	Q9CZG3	2	-1.13216	0.258067	0.658395	Commd8	27784
-0.972801	6.47674	-1.13245	0.257942	0.657708	-5.86982	Q9JLN9	134	-1.13163	0.258287	0.658395	Mtor	56717
-0.989244	3.47075	-1.13234	0.257989	0.657708	-5.86994	Q9JHJ0	94	-1.13152	0.258336	0.658395	Tmod3	50875
0.24597	7.91294	1.1304	0.258806	0.659065	-5.87209	A0A140LHA2	233	1.131	0.258552	0.658395	Bub3
0.112717	8.2729	1.12462	0.261247	0.661234	-5.87846	Q922Q8	391	1.13092	0.258586	0.658395	Lrrc59	98238
0.959011	6.51868	1.1313	0.258425	0.658476	-5.87109	P61087	110	1.13048	0.25877	0.658395	Ube2k	53323
0.141662	8.3402	1.1264	0.260492	0.660966	-5.8765	A0A0G2JDN7	996	1.13007	0.258943	0.658395	Map4	17758
0.224476	8.49565	1.12876	0.259494	0.659468	-5.8739	G5E8R3	310	1.12967	0.259111	0.658395	Pcx	18563
0.299904	8.43852	1.12946	0.2592	0.659065	-5.87312	P58044	236	1.12957	0.259156	0.658395	Idi1	319554
-0.415948	1.63974	-1.12964	0.259126	0.659065	-5.87293	O70305	87	-1.12923	0.259298	0.658395	Atxn2	20239
-0.564425	1.84306	-1.12976	0.259073	0.659065	-5.87279	B1ART2	81	-1.12912	0.259343	0.658395	Vps13d	230895
-1.00854	6.70789	-1.1282	0.259731	0.659724	-5.87451	P36916	70	-1.12738	0.26008	0.659922	Gnl1	14670
-1.00752	4.11567	-1.12709	0.260199	0.660568	-5.87574	Q8BH74	64	-1.12627	0.260549	0.660764	Nup107	103468
0.157047	8.70434	1.12156	0.262544	0.662926	-5.88182	Q921I1	426	1.12432	0.261372	0.661387	Tf	22041
-0.90902	3.16695	-1.12484	0.261153	0.661234	-5.87822	G3EB90	32	-1.12403	0.261494	0.661387	ND1
-0.581992	2.00421	-1.12454	0.261279	0.661234	-5.87854	Q80ZD9	18	-1.12389	0.261553	0.661387	Amigo2	105827
-0.986936	3.46181	-1.12464	0.261237	0.661234	-5.87844	E9Q088	62	-1.12382	0.261586	0.661387	Parg
-1.06004	5.50901	-1.12464	0.261235	0.661234	-5.87843	Q8R1B8	48	-1.12381	0.261589	0.661387	Rorb	225998
0.267242	7.97346	1.1234	0.261761	0.662091	-5.87979	P57784	217	1.12376	0.261612	0.661387	Snrpa1	68981
-0.272368	8.28454	-1.12227	0.262241	0.662634	-5.88104	Q8CFE2	200	-1.12257	0.262114	0.662094	Hpf1	72612
-0.577127	1.87029	-1.1231	0.26189	0.662091	-5.88013	Q8BG18	25	-1.12245	0.262164	0.662094	Necab1	69352
-0.768654	2.89756	-1.12124	0.262678	0.662926	-5.88216	P22599	191	-1.12049	0.263	0.663311	Serpina1b	20701
-0.840975	2.50548	-1.12103	0.262767	0.662926	-5.88239	Q3UN02	19	-1.12025	0.2631	0.663311	Lclat1	225010
1.13556	6.0007	1.12069	0.262911	0.662946	-5.88276	Q9DB27	62	1.11985	0.26327	0.663311	Mcts1	68995
0.413278	7.84434	1.11986	0.263265	0.663162	-5.88367	Q3TDF8	106	1.11946	0.263436	0.663311	Etf1
-0.475819	1.74797	-1.11926	0.263523	0.663162	-5.88434	Q68EG4	26	-1.11874	0.263746	0.663311	Slc4a3	20536
-0.634971	7.66705	-1.11924	0.26353	0.663162	-5.88435	P70297	118	-1.11855	0.263824	0.663311	Stam	20844
-0.399025	1.64716	-1.11889	0.26368	0.663162	-5.88474	Q921N7	2	-1.11854	0.26383	0.663311	Tmem70	70397
0.0740841	8.36181	1.10341	0.270337	0.673329	-5.90155	P62814	1256	1.11852	0.263838	0.663311	Atp6v1b2	11966
0.471884	9.34123	1.11894	0.263658	0.663162	-5.88468	P63028	157	1.11843	0.263876	0.663311	Tpt1	22070
-0.37677	1.61612	-1.11745	0.264295	0.664355	-5.88631	A6H611	4	-1.11716	0.264417	0.664327	Mipep	70478
-0.900717	3.21762	-1.11672	0.264606	0.664355	-5.88711	A0A5F8MPU3	52	-1.11592	0.264948	0.66491	C2cd6
-0.662747	2.07671	-1.11655	0.264678	0.664355	-5.88729	Q2M4I9	6	-1.11585	0.26498	0.66491	Plcg1
-0.973202	3.05585	-1.11626	0.264802	0.664355	-5.88761	Q80U27	22	-1.11545	0.26515	0.66491	Kif3b
-1.13301	5.24369	-1.11618	0.264839	0.664355	-5.8877	B6YY24	37	-1.11534	0.265197	0.66491	Fam91a1	210998
0.110006	8.26091	1.1086	0.268093	0.669739	-5.89594	Q501J6	1121	1.11497	0.265353	0.664958	Ddx17	67040
0.585216	2.28183	1.11498	0.265352	0.665299	-5.88901	Q5SX39	427	1.11433	0.265628	0.665304	Myh4	17884
0.917294	7.89796	1.11415	0.265706	0.665841	-5.88991	P62331	157	1.11335	0.266048	0.666012	Arf6	11845
-0.967787	2.66066	-1.11373	0.265886	0.665917	-5.89037	E9Q9H3	45	-1.11292	0.266234	0.666125	Dnajc2
-1.10672	3.08411	-1.11344	0.26601	0.665917	-5.89068	B2RUG9	34	-1.11261	0.266368	0.666125	Apc	11789
0.125311	8.14785	1.10752	0.268556	0.670216	-5.8971	Q3UJS2	292	1.11218	0.266552	0.666242	Fbl
-0.93452	6.04519	-1.11206	0.266602	0.667055	-5.89218	Q9EQ61	93	-1.11126	0.266948	0.666889	Pes1	64934
-0.138352	7.6758	-1.10495	0.269667	0.672297	-5.89988	Q9CQL1	246	-1.10857	0.268106	0.669365	Magohb	66441
-1.12215	4.09818	-1.10915	0.267856	0.669739	-5.89535	E9QMI6	104	-1.10832	0.268215	0.669365	Prpf40b
-0.864265	2.67767	-1.10839	0.268183	0.669739	-5.89617	Q9D6Y7	12	-1.10761	0.268521	0.669563	Msra	110265
-0.902656	3.0312	-1.10829	0.268227	0.669739	-5.89628	Q5BL07	41	-1.10749	0.26857	0.669563	Pex1	71382
-0.742486	2.27768	-1.10594	0.269242	0.671584	-5.89882	G3UX80	19	-1.10519	0.269564	0.671695	Ccdc28a
0.225186	8.57821	1.10297	0.270526	0.673329	-5.90202	A0A494B952	109	1.10372	0.270204	0.672945	Isoc1
0.217065	7.71236	1.10231	0.270813	0.673329	-5.90273	Q9D1E6	294	1.10323	0.270413	0.672952	Tbcb	66411
-0.107562	8.00527	-1.09659	0.273303	0.673716	-5.90888	Q80SW1	751	-1.10307	0.270484	0.672952	Ahcyl1	229709
-0.951535	3.48538	-1.10211	0.2709	0.673329	-5.90295	Q9Z1E4	45	-1.10131	0.271249	0.673304	Gys1	14936
-0.676354	2.12173	-1.10192	0.270981	0.673329	-5.90315	E9Q6H8	7	-1.10122	0.271289	0.673304	Plekha5	109135
-1.05978	3.84894	-1.10191	0.270989	0.673329	-5.90317	Q01730	36	-1.10109	0.271345	0.673304	Rsu1
-0.974364	2.91411	-1.10176	0.271052	0.673329	-5.90332	Q69ZX6	21	-1.10096	0.271401	0.673304	Morc2a	74522
0.102927	8.26386	1.09377	0.274538	0.673716	-5.9119	P80316	944	1.10088	0.271437	0.673304	Cct5	12465
0.199666	8.20042	1.0996	0.271992	0.673716	-5.90565	A2AWT5	205	1.10083	0.271458	0.673304	Ubtf	21429
0.165972	8.53021	1.0973	0.272996	0.673716	-5.90812	A0A2R8W6P0	176	1.09945	0.272059	0.673457	Cd47
-0.431801	1.64065	-1.09955	0.272014	0.673716	-5.9057	Q9D110	4	-1.09911	0.272206	0.673457	Mthfs	107885
0.203667	8.63249	1.09737	0.272963	0.673716	-5.90804	Q8CBB7	243	1.09851	0.272465	0.673457	Ap1g1	11765
-0.95024	6.5412	-1.09892	0.272288	0.673716	-5.90638	A0A2I3BQR1	62	-1.09812	0.272637	0.673457	Nt5dc2
-0.925323	3.2274	-1.09743	0.272939	0.673716	-5.90798	P13439	29	-1.09664	0.273285	0.673457	Umps	22247
-1.06109	3.96424	-1.09733	0.272983	0.673716	-5.90809	Q8K1Z0	53	-1.09651	0.27334	0.673457	Coq9	67914
-0.662658	2.02709	-1.09718	0.273047	0.673716	-5.90825	Q8BXE4	29	-1.09648	0.273354	0.673457	Lrrc14
-0.674842	2.41603	-1.09675	0.273233	0.673716	-5.9087	F8VPV8	31	-1.09605	0.273543	0.673457	Ttc41	103220
-1.03144	5.96684	-1.09682	0.273203	0.673716	-5.90863	Q9CRB6	51	-1.09601	0.273558	0.673457	Tppp3	67971
0.184375	7.86488	1.09408	0.274404	0.673716	-5.91157	Q6P6M7	87	1.09554	0.273764	0.673457	Sepsecs	211006
-0.513483	1.79884	-1.09608	0.273528	0.673716	-5.90943	Q9CWU9	25	-1.0955	0.273781	0.673457	Nup37	69736
0.336922	1.58622	1.09554	0.273762	0.673716	-5.91	Q0VBL3	2	1.09539	0.27383	0.673457	Rbm15	229700
-0.773303	6.60961	-1.09614	0.273501	0.673716	-5.90936	O35409	87	-1.09539	0.27383	0.673457	Folh1	53320
-1.04964	3.40475	-1.09614	0.2735	0.673716	-5.90936	Q3TK92	29	-1.09533	0.273856	0.673457	Arih2	23807
0.110805	7.76279	1.08926	0.276522	0.675424	-5.91671	Q5I0T8	192	1.09509	0.27396	0.673457	Rpl19	19921
0.680351	2.15386	1.09523	0.273901	0.673716	-5.91034	O70274	9	1.09452	0.274211	0.673457	Ptp4a2	19244
-0.935712	5.47954	-1.09454	0.274203	0.673716	-5.91108	P98200	50	-1.09374	0.274552	0.673457	Atp8a2	50769
-0.0850169	8.32027	-1.08317	0.279211	0.676715	-5.92317	Q3U1B1	1508	-1.09373	0.274559	0.673457	Gnb1
0.917868	6.21385	1.0945	0.27422	0.673716	-5.91112	Q05CL8	34	1.09371	0.274566	0.673457	Larp7	28036
0.844047	2.6859	1.09442	0.274254	0.673716	-5.9112	O55229	11	1.09365	0.274592	0.673457	Chkb	12651
-0.778225	7.05619	-1.09435	0.274283	0.673716	-5.91127	Q543X6	113	-1.0936	0.274612	0.673457	Map2k4	26398
-1.01568	4.76504	-1.0944	0.274261	0.673716	-5.91122	J3QNU1	47	-1.0936	0.274616	0.673457	Ate1	11907
-0.697753	2.33739	-1.0941	0.274396	0.673716	-5.91155	Q3UE99	7	-1.09338	0.274711	0.673457	Lgmn	19141
-0.511052	1.8452	-1.09336	0.27472	0.673821	-5.91234	O88895	4	-1.09279	0.27497	0.673753
-1.07218	4.41505	-1.09249	0.275099	0.67441	-5.91326	Q8BHA3	23	-1.09168	0.275457	0.6746	Dtd2	328092
-0.869951	3.99213	-1.09118	0.275675	0.675155	-5.91466	Q8CCJ4	73	-1.0904	0.276018	0.6746	Amer2	72125
-0.29005	7.68901	-1.09022	0.276099	0.675155	-5.91569	E9Q7G1	194	-1.09031	0.276058	0.6746	Tmed7
-0.853164	2.96077	-1.09095	0.275777	0.675155	-5.91491	B9EHY2	18	-1.09018	0.276117	0.6746	Zmpste24	230709
0.616798	7.48172	1.09078	0.275852	0.675155	-5.91509	Q3V386	85	1.09011	0.276149	0.6746	Wasf3
0.0927736	7.93126	1.08136	0.280017	0.677906	-5.92509	A0A668KLC6	1064	1.09001	0.276193	0.6746	Map2
-1.12612	3.81105	-1.09038	0.276029	0.675155	-5.91552	A0A1L1SVG6	23	-1.08956	0.27639	0.6746	Slc44a2
0.173904	8.12354	1.08763	0.277237	0.675424	-5.91844	Q9R226	268	1.08947	0.276428	0.6746	Khdrbs3	13992
-0.736826	7.57876	-1.08955	0.276393	0.675424	-5.9164	Q9DBR1	163	-1.08882	0.276716	0.674965	Xrn2	24128
-0.898653	2.87733	-1.08799	0.277079	0.675424	-5.91806	Q3UKP5	28	-1.08721	0.277425	0.675496	Xab2
-0.545692	1.88682	-1.08771	0.277202	0.675424	-5.91835	Q9D1I5	5	-1.08711	0.277471	0.675496	Mcee	73724
-0.40331	1.77396	-1.08749	0.277302	0.675424	-5.91859	A0A1I7Q4G8	50	-1.08709	0.277479	0.675496	Gatad2a
0.753584	7.39654	1.08711	0.277468	0.675424	-5.91899	Q9CZR8	65	1.08637	0.277797	0.675496	Tsfm	66399
-1.11447	5.7017	-1.08701	0.277513	0.675424	-5.9191	Q9DBR3	63	-1.08619	0.277874	0.675496	Armc8	74125
-0.931109	7.04973	-1.08693	0.277547	0.675424	-5.91918	A0A0U1RPA0	58	-1.08614	0.277896	0.675496	Plekha7
-0.755029	2.5918	-1.08678	0.277615	0.675424	-5.91935	Q6P5B5	119	-1.08604	0.277942	0.675496	Fxr2	23879
0.934162	5.09399	1.08646	0.277755	0.675424	-5.91968	Q3THC1	34	1.08567	0.278104	0.675496	Psmd9
-1.10821	4.88206	-1.08618	0.277879	0.675424	-5.91998	Q9JK48	108	-1.08537	0.278239	0.675496	Sh3glb1	54673
[truncated: 2,855 more rows]
