# Supplementary material for: Genetic context modulates aging and degeneration in the murine retina
Source: Mol Neurodegener. 2025 Jan 20;20:8. doi: 10.1186/s13024-025-00800-9 (PMC11744848; doi:10.1186/s13024-025-00800-9)
Supplement: Supplementary file 12 — Supplementary Material 12. [file 13024_2025_800_MOESM12_ESM.xls]

## Sheet: STRING_Protein_4M_NZOvPigmented
	category	term	number_of_genes	number_of_genes_in_background	ncbiTaxonId	inputGenes	preferredNames	p_value	fdr	description
3	Process	GO:0007601	17	76	10090	10090.ENSMUSP00000006721,10090.ENSMUSP00000010205,10090.ENSMUSP00000013995,10090.ENSMUSP00000019192,10090.ENSMUSP00000021259,10090.ENSMUSP00000022286,10090.ENSMUSP00000025956,10090.ENSMUSP00000031286,10090.ENSMUSP00000043588,10090.ENSMUSP00000063648,10090.ENSMUSP00000065511,10090.ENSMUSP00000067662,10090.ENSMUSP00000077693,10090.ENSMUSP00000084617,10090.ENSMUSP00000107955,10090.ENSMUSP00000109698…	Cryba2,Gnat1,Abca4,Cryaa,Gucy2e,Ndufs4,Pde6c,Crybb1,Crygs,Impg2,Rgs9bp,Rdh8,Cryba1,Cryge,Crybb2,Crygc,Crybb3	2.3e-11	1.81e-07	Visual perception
4	Process	GO:0002088	9	24	10090	10090.ENSMUSP00000006721,10090.ENSMUSP00000019192,10090.ENSMUSP00000031286,10090.ENSMUSP00000043588,10090.ENSMUSP00000077693,10090.ENSMUSP00000084617,10090.ENSMUSP00000107955,10090.ENSMUSP00000109698,10090.ENSMUSP00000112618	Cryba2,Cryaa,Crybb1,Crygs,Cryba1,Cryge,Crybb2,Crygc,Crybb3	3.95e-08	7.77e-05	Lens development in camera-type eye
5	Process	GO:0044281	35	550	10090	10090.ENSMUSP00000002397,10090.ENSMUSP00000002663,10090.ENSMUSP00000016033,10090.ENSMUSP00000021259,10090.ENSMUSP00000021282,10090.ENSMUSP00000022097,10090.ENSMUSP00000022286,10090.ENSMUSP00000026538,10090.ENSMUSP00000027111,10090.ENSMUSP00000027478,10090.ENSMUSP00000028619,10090.ENSMUSP00000029078,10090.ENSMUSP00000029644,10090.ENSMUSP00000032419,10090.ENSMUSP00000034567,10090.ENSMUSP00000035804…	Gmpr2,Pon1,Lta4h,Gucy2e,Pfas,Ndufs6,Ndufs4,Echs1,Ndufs1,Ndufa10,Hsd17b12,Car2,Ppa2,Cmas,Dlat,Marc1,Acaa2,Ndufb10,Grhpr,Sfxn3,Rdh8,Acadm,Dhcr7,Pgm2l1,Pdxp,Ass1,D2hgdh,Ahcyl2,Pfkp,Hadha,Slc25a12,Ndufa9,Bpnt1,Eci1,Glo1	5.12e-08	8.05e-05	Small molecule metabolic process
6	Process	GO:0006749	9	35	10090	10090.ENSMUSP00000001713,10090.ENSMUSP00000004134,10090.ENSMUSP00000007257,10090.ENSMUSP00000023934,10090.ENSMUSP00000033597,10090.ENSMUSP00000034903,10090.ENSMUSP00000078630,10090.ENSMUSP00000095794,10090.ENSMUSP00000158296	Gstt1,Gstm5,Clic1,Hbb-bs,Hmgn5,Gsta4,Gss,Hbb-bt,Glo1	5.86e-07	0.00077	Glutathione metabolic process
8	Process	GO:0006575	11	71	10090	10090.ENSMUSP00000001713,10090.ENSMUSP00000004134,10090.ENSMUSP00000007257,10090.ENSMUSP00000023934,10090.ENSMUSP00000033597,10090.ENSMUSP00000034903,10090.ENSMUSP00000072483,10090.ENSMUSP00000078630,10090.ENSMUSP00000095794,10090.ENSMUSP00000099904,10090.ENSMUSP00000158296	Gstt1,Gstm5,Clic1,Hbb-bs,Hmgn5,Gsta4,Acadm,Gss,Hbb-bt,Ass1,Glo1	2.63e-06	0.0028	Cellular modified amino acid metabolic process
7	Process	GO:0001654	14	121	10090	10090.ENSMUSP00000006721,10090.ENSMUSP00000010205,10090.ENSMUSP00000019192,10090.ENSMUSP00000025956,10090.ENSMUSP00000026445,10090.ENSMUSP00000031286,10090.ENSMUSP00000043588,10090.ENSMUSP00000063648,10090.ENSMUSP00000077693,10090.ENSMUSP00000082682,10090.ENSMUSP00000084617,10090.ENSMUSP00000107955,10090.ENSMUSP00000109698,10090.ENSMUSP00000112618	Cryba2,Gnat1,Cryaa,Pde6c,Fscn2,Crybb1,Crygs,Impg2,Cryba1,Hmgb1,Cryge,Crybb2,Crygc,Crybb3	2.51e-06	0.0028	Eye development
9	Process	GO:0009636	11	74	10090	10090.ENSMUSP00000001713,10090.ENSMUSP00000002663,10090.ENSMUSP00000004134,10090.ENSMUSP00000023934,10090.ENSMUSP00000034903,10090.ENSMUSP00000035804,10090.ENSMUSP00000068374,10090.ENSMUSP00000071636,10090.ENSMUSP00000090895,10090.ENSMUSP00000095794,10090.ENSMUSP00000099904	Gstt1,Pon1,Gstm5,Hbb-bs,Gsta4,Marc1,Map1b,Prdx6,Hba-a2,Hbb-bt,Ass1	3.78e-06	0.0028	Response to toxic substance
11	Process	GO:0015669	5	10	10090	10090.ENSMUSP00000023934,10090.ENSMUSP00000029078,10090.ENSMUSP00000090895,10090.ENSMUSP00000090897,10090.ENSMUSP00000095794	Hbb-bs,Car2,Hba-a2,Hba-a1,Hbb-bt	1.69e-05	0.0111	Gas transport
10	Process	GO:0006790	12	106	10090	10090.ENSMUSP00000001713,10090.ENSMUSP00000004134,10090.ENSMUSP00000007257,10090.ENSMUSP00000023934,10090.ENSMUSP00000033597,10090.ENSMUSP00000034567,10090.ENSMUSP00000034903,10090.ENSMUSP00000037348,10090.ENSMUSP00000078630,10090.ENSMUSP00000095794,10090.ENSMUSP00000110897,10090.ENSMUSP00000158296	Gstt1,Gstm5,Clic1,Hbb-bs,Hmgn5,Dlat,Gsta4,Acaa2,Gss,Hbb-bt,Ahcyl2,Glo1	1.71e-05	0.0111	Sulfur compound metabolic process
12	Process	GO:0043010	12	111	10090	10090.ENSMUSP00000006721,10090.ENSMUSP00000010205,10090.ENSMUSP00000019192,10090.ENSMUSP00000025956,10090.ENSMUSP00000031286,10090.ENSMUSP00000043588,10090.ENSMUSP00000063648,10090.ENSMUSP00000077693,10090.ENSMUSP00000084617,10090.ENSMUSP00000107955,10090.ENSMUSP00000109698,10090.ENSMUSP00000112618	Cryba2,Gnat1,Cryaa,Pde6c,Crybb1,Crygs,Impg2,Cryba1,Cryge,Crybb2,Crygc,Crybb3	2.62e-05	0.0137	Camera-type eye development
14	Process	GO:1990748	8	47	10090	10090.ENSMUSP00000001713,10090.ENSMUSP00000004134,10090.ENSMUSP00000023934,10090.ENSMUSP00000034903,10090.ENSMUSP00000035804,10090.ENSMUSP00000071636,10090.ENSMUSP00000090895,10090.ENSMUSP00000095794	Gstt1,Gstm5,Hbb-bs,Gsta4,Marc1,Prdx6,Hba-a2,Hbb-bt	3.65e-05	0.0179	Cellular detoxification
13	Process	GO:0043436	20	298	10090	10090.ENSMUSP00000002663,10090.ENSMUSP00000016033,10090.ENSMUSP00000021282,10090.ENSMUSP00000022097,10090.ENSMUSP00000026538,10090.ENSMUSP00000028619,10090.ENSMUSP00000029644,10090.ENSMUSP00000032419,10090.ENSMUSP00000034567,10090.ENSMUSP00000035804,10090.ENSMUSP00000037348,10090.ENSMUSP00000047218,10090.ENSMUSP00000072483,10090.ENSMUSP00000099904,10090.ENSMUSP00000108502,10090.ENSMUSP00000117030…	Pon1,Lta4h,Pfas,Ndufs6,Echs1,Hsd17b12,Ppa2,Cmas,Dlat,Marc1,Acaa2,Grhpr,Acadm,Ass1,D2hgdh,Pfkp,Hadha,Slc25a12,Eci1,Glo1	3.87e-05	0.0179	Oxoacid metabolic process
17	Component	GO:0005833	4	4	10090	10090.ENSMUSP00000023934,10090.ENSMUSP00000090895,10090.ENSMUSP00000090897,10090.ENSMUSP00000095794	Hbb-bs,Hba-a2,Hba-a1,Hbb-bt	1.94e-05	0.0242	Hemoglobin complex
15	Process	GO:0019637	20	322	10090	10090.ENSMUSP00000002397,10090.ENSMUSP00000002663,10090.ENSMUSP00000021259,10090.ENSMUSP00000021282,10090.ENSMUSP00000022097,10090.ENSMUSP00000022286,10090.ENSMUSP00000026129,10090.ENSMUSP00000026576,10090.ENSMUSP00000027111,10090.ENSMUSP00000027478,10090.ENSMUSP00000034567,10090.ENSMUSP00000037348,10090.ENSMUSP00000043543,10090.ENSMUSP00000045808,10090.ENSMUSP00000071636,10090.ENSMUSP00000086796…	Gmpr2,Pon1,Gucy2e,Pfas,Ndufs6,Ndufs4,Pcyt2,Taldo1,Ndufs1,Ndufa10,Dlat,Acaa2,Ndufb10,Abca8a,Prdx6,Pdxp,Pfkp,Hadha,Ndufa9,Bpnt1	0.00011	0.039	Organophosphate metabolic process
1	COMPARTMENTS	GOCC:0005833	4	5	10090	10090.ENSMUSP00000023934,10090.ENSMUSP00000090895,10090.ENSMUSP00000090897,10090.ENSMUSP00000095794	Hbb-bs,Hba-a2,Hba-a1,Hbb-bt	3.43e-05	0.0461	Hemoglobin complex
2	COMPARTMENTS	GOCC:1990204	11	96	10090	10090.ENSMUSP00000002397,10090.ENSMUSP00000016033,10090.ENSMUSP00000022097,10090.ENSMUSP00000022286,10090.ENSMUSP00000027111,10090.ENSMUSP00000027478,10090.ENSMUSP00000034567,10090.ENSMUSP00000035804,10090.ENSMUSP00000043543,10090.ENSMUSP00000047218,10090.ENSMUSP00000144904	Gmpr2,Lta4h,Ndufs6,Ndufs4,Ndufs1,Ndufa10,Dlat,Marc1,Ndufb10,Grhpr,Ndufa9	3.57e-05	0.0461	Oxidoreductase complex
16	Process	GO:0006081	6	29	10090	10090.ENSMUSP00000013995,10090.ENSMUSP00000019246,10090.ENSMUSP00000026576,10090.ENSMUSP00000047218,10090.ENSMUSP00000086796,10090.ENSMUSP00000158296	Abca4,Aldh3a1,Taldo1,Grhpr,Pdxp,Glo1	0.00014	0.0486	Cellular aldehyde metabolic process
18	Function	GO:0005212	9	15	10090	10090.ENSMUSP00000006721,10090.ENSMUSP00000019192,10090.ENSMUSP00000031286,10090.ENSMUSP00000043588,10090.ENSMUSP00000077693,10090.ENSMUSP00000084617,10090.ENSMUSP00000107955,10090.ENSMUSP00000109698,10090.ENSMUSP00000112618	Cryba2,Cryaa,Crybb1,Crygs,Cryba1,Cryge,Crybb2,Crygc,Crybb3	1.6e-09	1.52e-06	Structural constituent of eye lens
19	Function	GO:0016491	26	259	10090	10090.ENSMUSP00000001713,10090.ENSMUSP00000002397,10090.ENSMUSP00000019246,10090.ENSMUSP00000022286,10090.ENSMUSP00000023934,10090.ENSMUSP00000027111,10090.ENSMUSP00000027478,10090.ENSMUSP00000027726,10090.ENSMUSP00000028619,10090.ENSMUSP00000029850,10090.ENSMUSP00000034567,10090.ENSMUSP00000034903,10090.ENSMUSP00000035804,10090.ENSMUSP00000047218,10090.ENSMUSP00000052912,10090.ENSMUSP00000053431…	Gstt1,Gmpr2,Aldh3a1,Ndufs4,Hbb-bs,Ndufs1,Ndufa10,Cyb5r1,Hsd17b12,Cryz,Dlat,Gsta4,Marc1,Grhpr,Pdia6,Vat1l,Rdh8,Prdx6,Acadm,Dhcr7,Selenbp1,Hba-a2,Hbb-bt,D2hgdh,Hadha,Ndufa9	8.61e-10	1.52e-06	Oxidoreductase activity
20	Function	GO:0016651	7	29	10090	10090.ENSMUSP00000002397,10090.ENSMUSP00000022286,10090.ENSMUSP00000027111,10090.ENSMUSP00000027478,10090.ENSMUSP00000027726,10090.ENSMUSP00000029850,10090.ENSMUSP00000144904	Gmpr2,Ndufs4,Ndufs1,Ndufa10,Cyb5r1,Cryz,Ndufa9	1.62e-05	0.0095	Oxidoreductase activity, acting on NAD(P)H
21	Function	GO:0003824	56	1473	10090	10090.ENSMUSP00000001713,10090.ENSMUSP00000002397,10090.ENSMUSP00000002663,10090.ENSMUSP00000004134,10090.ENSMUSP00000010205,10090.ENSMUSP00000013995,10090.ENSMUSP00000016033,10090.ENSMUSP00000019246,10090.ENSMUSP00000021259,10090.ENSMUSP00000021282,10090.ENSMUSP00000022286,10090.ENSMUSP00000023934,10090.ENSMUSP00000025561,10090.ENSMUSP00000025956,10090.ENSMUSP00000026129,10090.ENSMUSP00000026538…	Gstt1,Gmpr2,Pon1,Gstm5,Gnat1,Abca4,Lta4h,Aldh3a1,Gucy2e,Pfas,Ndufs4,Hbb-bs,Anxa1,Pde6c,Pcyt2,Echs1,Taldo1,Ndufs1,Ndufa10,Tsn,Cyb5r1,Hsd17b12,Car2,Ppa2,Cryz,Cmas,Dlat,Gsta4,Marc1,Acaa2,Rab8b,Grhpr,Pdia6,Vat1l,Lgsn,Rdh8,Prdx6,Acadm,Dhcr7,Gss,Pgm2l1,Hmgb1,Pdxp,Selenbp1,Hba-a2,Hbb-bt,Ass1,D2hgdh,Ahcyl2,Pfkp,Hadha,Endod1,Ndufa9,Bpnt1,Eci1,Glo1	3.11e-05	0.0137	Catalytic activity
22	Function	GO:0004601	6	24	10090	10090.ENSMUSP00000001713,10090.ENSMUSP00000023934,10090.ENSMUSP00000034903,10090.ENSMUSP00000071636,10090.ENSMUSP00000090895,10090.ENSMUSP00000095794	Gstt1,Hbb-bs,Gsta4,Prdx6,Hba-a2,Hbb-bt	5.72e-05	0.0198	Peroxidase activity
23	Function	GO:0005344	4	6	10090	10090.ENSMUSP00000023934,10090.ENSMUSP00000090895,10090.ENSMUSP00000090897,10090.ENSMUSP00000095794	Hbb-bs,Hba-a2,Hba-a1,Hbb-bt	5.61e-05	0.0198	Oxygen carrier activity
24	TISSUES	BTO:0000723	7	16	10090	10090.ENSMUSP00000006721,10090.ENSMUSP00000019192,10090.ENSMUSP00000031286,10090.ENSMUSP00000043588,10090.ENSMUSP00000077693,10090.ENSMUSP00000107955,10090.ENSMUSP00000112618	Cryba2,Cryaa,Crybb1,Crygs,Cryba1,Crybb2,Crybb3	6.12e-07	0.00039	Lens
25	Keyword	KW-0273	9	13	10090	10090.ENSMUSP00000006721,10090.ENSMUSP00000019192,10090.ENSMUSP00000031286,10090.ENSMUSP00000043588,10090.ENSMUSP00000077693,10090.ENSMUSP00000084617,10090.ENSMUSP00000107955,10090.ENSMUSP00000109698,10090.ENSMUSP00000112618	Cryba2,Cryaa,Crybb1,Crygs,Cryba1,Cryge,Crybb2,Crygc,Crybb3	6.33e-10	2.56e-07	Eye lens protein
26	Keyword	KW-0560	15	182	10090	10090.ENSMUSP00000002397,10090.ENSMUSP00000019246,10090.ENSMUSP00000027111,10090.ENSMUSP00000027726,10090.ENSMUSP00000028619,10090.ENSMUSP00000029850,10090.ENSMUSP00000035804,10090.ENSMUSP00000047218,10090.ENSMUSP00000053431,10090.ENSMUSP00000071636,10090.ENSMUSP00000072483,10090.ENSMUSP00000073541,10090.ENSMUSP00000088349,10090.ENSMUSP00000108502,10090.ENSMUSP00000120976	Gmpr2,Aldh3a1,Ndufs1,Cyb5r1,Hsd17b12,Cryz,Marc1,Grhpr,Vat1l,Prdx6,Acadm,Dhcr7,Selenbp1,D2hgdh,Hadha	4.81e-05	0.0097	Oxidoreductase
27	KEGG	mmu01100	38	526	10090	10090.ENSMUSP00000001713,10090.ENSMUSP00000002397,10090.ENSMUSP00000004134,10090.ENSMUSP00000016033,10090.ENSMUSP00000019246,10090.ENSMUSP00000021259,10090.ENSMUSP00000021282,10090.ENSMUSP00000022097,10090.ENSMUSP00000022286,10090.ENSMUSP00000025956,10090.ENSMUSP00000026129,10090.ENSMUSP00000026538,10090.ENSMUSP00000026576,10090.ENSMUSP00000027111,10090.ENSMUSP00000027478,10090.ENSMUSP00000028619…	Gstt1,Gmpr2,Gstm5,Lta4h,Aldh3a1,Gucy2e,Pfas,Ndufs6,Ndufs4,Pde6c,Pcyt2,Echs1,Taldo1,Ndufs1,Ndufa10,Hsd17b12,Car2,Cmas,Dlat,Gsta4,Acaa2,Ndufb10,Grhpr,Rdh8,Prdx6,Acadm,Dhcr7,Gss,Pgm2l1,Pdxp,Selenbp1,Ass1,Ahcyl2,Pfkp,Hadha,Ndufa9,Bpnt1,Glo1	2.98e-10	9.27e-08	Metabolic pathways
28	SMART	SM00247	8	10	10090	10090.ENSMUSP00000006721,10090.ENSMUSP00000031286,10090.ENSMUSP00000043588,10090.ENSMUSP00000077693,10090.ENSMUSP00000084617,10090.ENSMUSP00000107955,10090.ENSMUSP00000109698,10090.ENSMUSP00000112618	Cryba2,Crybb1,Crygs,Cryba1,Cryge,Crybb2,Crygc,Crybb3	2.71e-09	1.09e-06	Beta/gamma crystallins
29	InterPro	IPR001064	8	10	10090	10090.ENSMUSP00000006721,10090.ENSMUSP00000031286,10090.ENSMUSP00000043588,10090.ENSMUSP00000077693,10090.ENSMUSP00000084617,10090.ENSMUSP00000107955,10090.ENSMUSP00000109698,10090.ENSMUSP00000112618	Cryba2,Crybb1,Crygs,Cryba1,Cryge,Crybb2,Crygc,Crybb3	2.71e-09	6.32e-06	Beta/gamma crystallin
30	InterPro	IPR011024	8	10	10090	10090.ENSMUSP00000006721,10090.ENSMUSP00000031286,10090.ENSMUSP00000043588,10090.ENSMUSP00000077693,10090.ENSMUSP00000084617,10090.ENSMUSP00000107955,10090.ENSMUSP00000109698,10090.ENSMUSP00000112618	Cryba2,Crybb1,Crygs,Cryba1,Cryge,Crybb2,Crygc,Crybb3	2.71e-09	6.32e-06	Gamma-crystallin-like
31	Pfam	PF00042	4	6	10090	10090.ENSMUSP00000023934,10090.ENSMUSP00000090895,10090.ENSMUSP00000090897,10090.ENSMUSP00000095794	Hbb-bs,Hba-a2,Hba-a1,Hbb-bt	5.61e-05	0.034	Globin
32	PMID	PMID:26330747	13	34	10090	10090.ENSMUSP00000006721,10090.ENSMUSP00000019192,10090.ENSMUSP00000023934,10090.ENSMUSP00000031286,10090.ENSMUSP00000043588,10090.ENSMUSP00000077693,10090.ENSMUSP00000082682,10090.ENSMUSP00000084617,10090.ENSMUSP00000090895,10090.ENSMUSP00000095794,10090.ENSMUSP00000107955,10090.ENSMUSP00000109698,10090.ENSMUSP00000112618	Cryba2,Cryaa,Hbb-bs,Crybb1,Crygs,Cryba1,Hmgb1,Cryge,Hba-a2,Hbb-bt,Crybb2,Crygc,Crybb3	2.42e-11	1.56e-05	(2015) Chromatin features, RNA polymerase II and the comparative expression of lens genes encoding crystallins, transcription factors, and autophagy mediators.
33	PMID	PMID:21042563	10	24	10090	10090.ENSMUSP00000001713,10090.ENSMUSP00000019192,10090.ENSMUSP00000031286,10090.ENSMUSP00000043588,10090.ENSMUSP00000073541,10090.ENSMUSP00000077693,10090.ENSMUSP00000084617,10090.ENSMUSP00000107955,10090.ENSMUSP00000109698,10090.ENSMUSP00000112618	Gstt1,Cryaa,Crybb1,Crygs,Dhcr7,Cryba1,Cryge,Crybb2,Crygc,Crybb3	2.9e-09	0.00093	(2010) Cat-Map: putting cataract on the map.
34	PMID	PMID:30093686	8	11	10090	10090.ENSMUSP00000006721,10090.ENSMUSP00000019192,10090.ENSMUSP00000043588,10090.ENSMUSP00000077693,10090.ENSMUSP00000084617,10090.ENSMUSP00000107955,10090.ENSMUSP00000109698,10090.ENSMUSP00000112618	Cryba2,Cryaa,Crygs,Cryba1,Cryge,Crybb2,Crygc,Crybb3	4.58e-09	0.00098	(2018) Resistance to retinopathy development in obese, diabetic and hypertensive ZSF1 rats: an exciting model to identify protective genes.
35	PMID	PMID:33833231	8	12	10090	10090.ENSMUSP00000006721,10090.ENSMUSP00000031286,10090.ENSMUSP00000043588,10090.ENSMUSP00000059871,10090.ENSMUSP00000077693,10090.ENSMUSP00000107955,10090.ENSMUSP00000109698,10090.ENSMUSP00000112618	Cryba2,Crybb1,Crygs,Lgsn,Cryba1,Crybb2,Crygc,Crybb3	7.49e-09	0.001	(2021) Aberrant TGF-beta1 signaling activation by MAF underlies pathological lens growth in high myopia.
36	PMID	PMID:28525556	13	58	10090	10090.ENSMUSP00000006721,10090.ENSMUSP00000010205,10090.ENSMUSP00000019192,10090.ENSMUSP00000019246,10090.ENSMUSP00000026445,10090.ENSMUSP00000031286,10090.ENSMUSP00000043588,10090.ENSMUSP00000077693,10090.ENSMUSP00000082682,10090.ENSMUSP00000084617,10090.ENSMUSP00000107955,10090.ENSMUSP00000109698,10090.ENSMUSP00000112618	Cryba2,Gnat1,Cryaa,Aldh3a1,Fscn2,Crybb1,Crygs,Cryba1,Hmgb1,Cryge,Crybb2,Crygc,Crybb3	6.27e-09	0.001	(2017) Transcriptome of the GSH-Depleted Lens Reveals Changes in Detoxification and EMT Signaling Genes, Transport Systems, and Lipid Homeostasis.
37	PMID	PMID:22605924	11	38	10090	10090.ENSMUSP00000006721,10090.ENSMUSP00000010205,10090.ENSMUSP00000019192,10090.ENSMUSP00000031286,10090.ENSMUSP00000043588,10090.ENSMUSP00000059871,10090.ENSMUSP00000063648,10090.ENSMUSP00000076948,10090.ENSMUSP00000077693,10090.ENSMUSP00000107955,10090.ENSMUSP00000109698	Cryba2,Gnat1,Cryaa,Crybb1,Crygs,Lgsn,Impg2,Sag,Cryba1,Crybb2,Crygc	1.05e-08	0.001	(2012) Transcriptome analysis using next generation sequencing reveals molecular signatures of diabetic retinopathy and efficacy of candidate drugs.
38	PMID	PMID:19262743	8	12	10090	10090.ENSMUSP00000006721,10090.ENSMUSP00000019192,10090.ENSMUSP00000031286,10090.ENSMUSP00000043588,10090.ENSMUSP00000077693,10090.ENSMUSP00000107955,10090.ENSMUSP00000109698,10090.ENSMUSP00000112618	Cryba2,Cryaa,Crybb1,Crygs,Cryba1,Crybb2,Crygc,Crybb3	7.49e-09	0.001	(2009) Novel mutation in the gamma-S crystallin gene causing autosomal dominant cataract.
39	PMID	PMID:32870245	11	39	10090	10090.ENSMUSP00000006721,10090.ENSMUSP00000023934,10090.ENSMUSP00000029078,10090.ENSMUSP00000031286,10090.ENSMUSP00000043588,10090.ENSMUSP00000059871,10090.ENSMUSP00000077693,10090.ENSMUSP00000084617,10090.ENSMUSP00000107955,10090.ENSMUSP00000109698,10090.ENSMUSP00000112618	Cryba2,Hbb-bs,Car2,Crybb1,Crygs,Lgsn,Cryba1,Cryge,Crybb2,Crygc,Crybb3	1.32e-08	0.0011	(2020) Diabetes Induced Alterations in Murine Vitreous Proteome Are Mitigated by IL-6 Trans-Signaling Inhibition.
40	PMID	PMID:34118792	8	14	10090	10090.ENSMUSP00000006721,10090.ENSMUSP00000019192,10090.ENSMUSP00000031286,10090.ENSMUSP00000043588,10090.ENSMUSP00000077693,10090.ENSMUSP00000084617,10090.ENSMUSP00000107955,10090.ENSMUSP00000112618	Cryba2,Cryaa,Crybb1,Crygs,Cryba1,Cryge,Crybb2,Crybb3	1.83e-08	0.0013	(2021) Physiological and pathological functions of betaB2-crystallins in multiple organs: a systematic review.
41	PMID	PMID:33243271	8	14	10090	10090.ENSMUSP00000006721,10090.ENSMUSP00000019192,10090.ENSMUSP00000043588,10090.ENSMUSP00000077693,10090.ENSMUSP00000084617,10090.ENSMUSP00000107955,10090.ENSMUSP00000109698,10090.ENSMUSP00000112618	Cryba2,Cryaa,Crygs,Cryba1,Cryge,Crybb2,Crygc,Crybb3	1.83e-08	0.0013	(2020) The genetic landscape of crystallins in congenital cataract.
42	PMID	PMID:19597569	7	8	10090	10090.ENSMUSP00000019192,10090.ENSMUSP00000031286,10090.ENSMUSP00000043588,10090.ENSMUSP00000077693,10090.ENSMUSP00000107955,10090.ENSMUSP00000109698,10090.ENSMUSP00000112618	Cryaa,Crybb1,Crygs,Cryba1,Crybb2,Crygc,Crybb3	1.88e-08	0.0013	(2009) A novel mutation in CRYAB associated with autosomal dominant congenital nuclear cataract in a Chinese family.
43	PMID	PMID:26851658	8	15	10090	10090.ENSMUSP00000006721,10090.ENSMUSP00000019192,10090.ENSMUSP00000031286,10090.ENSMUSP00000043588,10090.ENSMUSP00000077693,10090.ENSMUSP00000107955,10090.ENSMUSP00000109698,10090.ENSMUSP00000112618	Cryba2,Cryaa,Crybb1,Crygs,Cryba1,Crybb2,Crygc,Crybb3	2.75e-08	0.0015	(2016) Human betaA3A1-crystallin splicing mutation causes cataracts by activating the unfolded protein response and inducing apoptosis in differentiating lens fiber cells.
44	PMID	PMID:23199295	8	15	10090	10090.ENSMUSP00000006721,10090.ENSMUSP00000019192,10090.ENSMUSP00000029850,10090.ENSMUSP00000031286,10090.ENSMUSP00000043588,10090.ENSMUSP00000059871,10090.ENSMUSP00000107955,10090.ENSMUSP00000112618	Cryba2,Cryaa,Cryz,Crybb1,Crygs,Lgsn,Crybb2,Crybb3	2.75e-08	0.0015	(2012) The human crystallin gene families.
45	PMID	PMID:19461930	7	9	10090	10090.ENSMUSP00000019192,10090.ENSMUSP00000031286,10090.ENSMUSP00000043588,10090.ENSMUSP00000077693,10090.ENSMUSP00000084617,10090.ENSMUSP00000107955,10090.ENSMUSP00000112618	Cryaa,Crybb1,Crygs,Cryba1,Cryge,Crybb2,Crybb3	3.27e-08	0.0015	(2009) Initiation codon mutation in betaB1-crystallin (CRYBB1) associated with autosomal recessive nuclear pulverulent cataract.
46	PMID	PMID:19649175	7	9	10090	10090.ENSMUSP00000019192,10090.ENSMUSP00000031286,10090.ENSMUSP00000043588,10090.ENSMUSP00000077693,10090.ENSMUSP00000107955,10090.ENSMUSP00000109698,10090.ENSMUSP00000112618	Cryaa,Crybb1,Crygs,Cryba1,Crybb2,Crygc,Crybb3	3.27e-08	0.0015	(2009) Mutation analysis of congenital cataract in a Basotho family identified a new missense allele in CRYBB2.
47	PMID	PMID:19104676	10	32	10090	10090.ENSMUSP00000010205,10090.ENSMUSP00000019192,10090.ENSMUSP00000019246,10090.ENSMUSP00000025561,10090.ENSMUSP00000029850,10090.ENSMUSP00000043588,10090.ENSMUSP00000059871,10090.ENSMUSP00000076948,10090.ENSMUSP00000084617,10090.ENSMUSP00000112618	Gnat1,Cryaa,Aldh3a1,Anxa1,Cryz,Crygs,Lgsn,Sag,Cryge,Crybb3	2.78e-08	0.0015	(2008) Expressed sequence tag analysis of guinea pig (Cavia porcellus) eye tissues for NEIBank.
48	PMID	PMID:18587493	7	10	10090	10090.ENSMUSP00000019192,10090.ENSMUSP00000031286,10090.ENSMUSP00000043588,10090.ENSMUSP00000077693,10090.ENSMUSP00000107955,10090.ENSMUSP00000109698,10090.ENSMUSP00000112618	Cryaa,Crybb1,Crygs,Cryba1,Crybb2,Crygc,Crybb3	5.46e-08	0.0021	(2008) A mutation in GJA8 (p.P88Q) is associated with balloon-like cataract with Y-sutural opacities in a family of Indian origin.
49	PMID	PMID:37189439	8	18	10090	10090.ENSMUSP00000019192,10090.ENSMUSP00000031286,10090.ENSMUSP00000043588,10090.ENSMUSP00000059871,10090.ENSMUSP00000077693,10090.ENSMUSP00000084617,10090.ENSMUSP00000107955,10090.ENSMUSP00000112618	Cryaa,Crybb1,Crygs,Lgsn,Cryba1,Cryge,Crybb2,Crybb3	8.26e-08	0.003	(2023) Multiomics Analysis Reveals Novel Genetic Determinants for Lens Differentiation, Structure, and Transparency.
50	PMID	PMID:37337769	7	11	10090	10090.ENSMUSP00000019192,10090.ENSMUSP00000031286,10090.ENSMUSP00000043588,10090.ENSMUSP00000077693,10090.ENSMUSP00000107955,10090.ENSMUSP00000109698,10090.ENSMUSP00000112618	Cryaa,Crybb1,Crygs,Cryba1,Crybb2,Crygc,Crybb3	8.76e-08	0.003	(2023) Mutational spectrum in a Chinese cohort with congenital cataracts.
51	PMID	PMID:30508719	8	18	10090	10090.ENSMUSP00000006721,10090.ENSMUSP00000019192,10090.ENSMUSP00000031286,10090.ENSMUSP00000043588,10090.ENSMUSP00000077693,10090.ENSMUSP00000084617,10090.ENSMUSP00000107955,10090.ENSMUSP00000112618	Cryba2,Cryaa,Crybb1,Crygs,Cryba1,Cryge,Crybb2,Crybb3	8.26e-08	0.003	(2018) Spatial Analysis of Single Fiber Cells of the Developing Ocular Lens Reveals Regulated Heterogeneity of Gene Expression.
52	PMID	PMID:25033405	7	11	10090	10090.ENSMUSP00000019192,10090.ENSMUSP00000031286,10090.ENSMUSP00000043588,10090.ENSMUSP00000077693,10090.ENSMUSP00000107955,10090.ENSMUSP00000109698,10090.ENSMUSP00000112618	Cryaa,Crybb1,Crygs,Cryba1,Crybb2,Crygc,Crybb3	8.76e-08	0.003	(2014) A novel MIP gene mutation analysis in a Chinese family affected with congenital progressive punctate cataract.
53	PMID	PMID:21921990	7	11	10090	10090.ENSMUSP00000019192,10090.ENSMUSP00000031286,10090.ENSMUSP00000043588,10090.ENSMUSP00000077693,10090.ENSMUSP00000107955,10090.ENSMUSP00000109698,10090.ENSMUSP00000112618	Cryaa,Crybb1,Crygs,Cryba1,Crybb2,Crygc,Crybb3	8.76e-08	0.003	(2011) Another evidence for a D47N mutation in GJA8 associated with autosomal dominant congenital cataract.
54	PMID	PMID:18587492	7	11	10090	10090.ENSMUSP00000006721,10090.ENSMUSP00000019192,10090.ENSMUSP00000031286,10090.ENSMUSP00000043588,10090.ENSMUSP00000077693,10090.ENSMUSP00000109698,10090.ENSMUSP00000112618	Cryba2,Cryaa,Crybb1,Crygs,Cryba1,Crygc,Crybb3	8.76e-08	0.003	(2008) Crystallin gene mutations in Indian families with inherited pediatric cataract.
55	PMID	PMID:36161833	8	19	10090	10090.ENSMUSP00000006721,10090.ENSMUSP00000019192,10090.ENSMUSP00000031286,10090.ENSMUSP00000043588,10090.ENSMUSP00000077693,10090.ENSMUSP00000107955,10090.ENSMUSP00000109698,10090.ENSMUSP00000112618	Cryba2,Cryaa,Crybb1,Crygs,Cryba1,Crybb2,Crygc,Crybb3	1.15e-07	0.0031	(2022) Pathogenic genetic variants identified in Australian families with paediatric cataract.
56	PMID	PMID:28877251	7	12	10090	10090.ENSMUSP00000019192,10090.ENSMUSP00000031286,10090.ENSMUSP00000043588,10090.ENSMUSP00000077693,10090.ENSMUSP00000107955,10090.ENSMUSP00000109698,10090.ENSMUSP00000112618	Cryaa,Crybb1,Crygs,Cryba1,Crybb2,Crygc,Crybb3	1.36e-07	0.0035	(2017) Identification of a novel GJA3 mutation in a large Chinese family with congenital cataract using targeted exome sequencing.
57	PMID	PMID:27513760	7	12	10090	10090.ENSMUSP00000019192,10090.ENSMUSP00000031286,10090.ENSMUSP00000043588,10090.ENSMUSP00000077693,10090.ENSMUSP00000084617,10090.ENSMUSP00000107955,10090.ENSMUSP00000109698	Cryaa,Crybb1,Crygs,Cryba1,Cryge,Crybb2,Crygc	1.36e-07	0.0035	(2016) A gammaA-Crystallin Mouse Mutant Secc with Small Eye, Cataract and Closed Eyelid.
58	PMID	PMID:24535056	7	12	10090	10090.ENSMUSP00000019192,10090.ENSMUSP00000031286,10090.ENSMUSP00000043588,10090.ENSMUSP00000077693,10090.ENSMUSP00000107955,10090.ENSMUSP00000109698,10090.ENSMUSP00000112618	Cryaa,Crybb1,Crygs,Cryba1,Crybb2,Crygc,Crybb3	1.36e-07	0.0035	(2014) Identification of a novel GJA8 (Cx50) point mutation causes human dominant congenital cataracts.
59	PMID	PMID:23404175	7	12	10090	10090.ENSMUSP00000006721,10090.ENSMUSP00000019192,10090.ENSMUSP00000031286,10090.ENSMUSP00000043588,10090.ENSMUSP00000077693,10090.ENSMUSP00000107955,10090.ENSMUSP00000112618	Cryba2,Cryaa,Crybb1,Crygs,Cryba1,Crybb2,Crybb3	1.36e-07	0.0035	(2013) A mutation in the start codon of gamma-crystallin D leads to nuclear cataracts in the Dahl SSJr-Ctr strain.
60	PMID	PMID:17327827	8	20	10090	10090.ENSMUSP00000006721,10090.ENSMUSP00000019192,10090.ENSMUSP00000031286,10090.ENSMUSP00000059871,10090.ENSMUSP00000064691,10090.ENSMUSP00000077693,10090.ENSMUSP00000107955,10090.ENSMUSP00000112618	Cryba2,Cryaa,Crybb1,Lgsn,Gfap,Cryba1,Crybb2,Crybb3	1.58e-07	0.0035	(2007) Transfer of lens-specific transcripts to retinal RNA samples may underlie observed changes in crystallin-gene transcript levels after ischemia.
61	PMID	PMID:31797049	12	66	10090	10090.ENSMUSP00000006721,10090.ENSMUSP00000019192,10090.ENSMUSP00000031286,10090.ENSMUSP00000031862,10090.ENSMUSP00000043588,10090.ENSMUSP00000077693,10090.ENSMUSP00000078630,10090.ENSMUSP00000099904,10090.ENSMUSP00000107955,10090.ENSMUSP00000112618,10090.ENSMUSP00000122103,10090.ENSMUSP00000147674	Cryba2,Cryaa,Crybb1,Cbx3,Crygs,Cryba1,Gss,Ass1,Crybb2,Crybb3,Slc25a12,Bpnt1	1.91e-07	0.0041	(2020) MSMS in silico subtraction-based proteomic profiling as an approach to facilitate disease gene discovery: application to lens development and cataract.
62	PMID	PMID:24760011	9	30	10090	10090.ENSMUSP00000006721,10090.ENSMUSP00000019192,10090.ENSMUSP00000031286,10090.ENSMUSP00000043588,10090.ENSMUSP00000084617,10090.ENSMUSP00000090895,10090.ENSMUSP00000107955,10090.ENSMUSP00000109698,10090.ENSMUSP00000112618	Cryba2,Cryaa,Crybb1,Crygs,Cryge,Hba-a2,Crybb2,Crygc,Crybb3	1.93e-07	0.0041	(2014) In vivo substrates of the lens molecular chaperones alphaA-crystallin and alphaB-crystallin.
63	PMID	PMID:25124159	7	13	10090	10090.ENSMUSP00000006721,10090.ENSMUSP00000019192,10090.ENSMUSP00000031286,10090.ENSMUSP00000043588,10090.ENSMUSP00000077693,10090.ENSMUSP00000107955,10090.ENSMUSP00000112618	Cryba2,Cryaa,Crybb1,Crygs,Cryba1,Crybb2,Crybb3	2.05e-07	0.0041	(2014) A novel COL4A1 gene mutation results in autosomal dominant non-syndromic congenital cataract in a Chinese family.
64	PMID	PMID:26147294	6	7	10090	10090.ENSMUSP00000019192,10090.ENSMUSP00000031286,10090.ENSMUSP00000043588,10090.ENSMUSP00000077693,10090.ENSMUSP00000107955,10090.ENSMUSP00000109698	Cryaa,Crybb1,Crygs,Cryba1,Crybb2,Crygc	2.29e-07	0.0045	(2015) A Novel Insertion Variant of CRYGD Is Associated with Congenital Nuclear Cataract in a Chinese Family.
65	PMID	PMID:22550389	6	7	10090	10090.ENSMUSP00000019192,10090.ENSMUSP00000031286,10090.ENSMUSP00000043588,10090.ENSMUSP00000077693,10090.ENSMUSP00000107955,10090.ENSMUSP00000109698	Cryaa,Crybb1,Crygs,Cryba1,Crybb2,Crygc	2.29e-07	0.0045	(2012) A novel p.F206I mutation in Cx46 associated with autosomal dominant congenital cataract.
66	PMID	PMID:18334966	6	7	10090	10090.ENSMUSP00000019192,10090.ENSMUSP00000031286,10090.ENSMUSP00000043588,10090.ENSMUSP00000077693,10090.ENSMUSP00000107955,10090.ENSMUSP00000112618	Cryaa,Crybb1,Crygs,Cryba1,Crybb2,Crybb3	2.29e-07	0.0045	(2008) A novel connexin 50 (GJA8) mutation in a Chinese family with a dominant congenital pulverulent nuclear cataract.
67	PMID	PMID:31811247	8	23	10090	10090.ENSMUSP00000019192,10090.ENSMUSP00000029850,10090.ENSMUSP00000031286,10090.ENSMUSP00000043588,10090.ENSMUSP00000059871,10090.ENSMUSP00000077693,10090.ENSMUSP00000107955,10090.ENSMUSP00000112618	Cryaa,Cryz,Crybb1,Crygs,Lgsn,Cryba1,Crybb2,Crybb3	3.78e-07	0.0068	(2019) Comparative transcriptome analysis of hESC- and iPSC-derived lentoid bodies.
68	PMID	PMID:23401655	6	8	10090	10090.ENSMUSP00000019192,10090.ENSMUSP00000029850,10090.ENSMUSP00000031286,10090.ENSMUSP00000043588,10090.ENSMUSP00000107955,10090.ENSMUSP00000109698	Cryaa,Cryz,Crybb1,Crygs,Crybb2,Crygc	3.94e-07	0.0069	(2013) Shotgun proteomic analysis of S-thiolation sites of guinea pig lens nuclear crystallins following oxidative stress in vivo.
69	PMID	PMID:21527994	6	8	10090	10090.ENSMUSP00000019192,10090.ENSMUSP00000031286,10090.ENSMUSP00000043588,10090.ENSMUSP00000077693,10090.ENSMUSP00000107955,10090.ENSMUSP00000112618	Cryaa,Crybb1,Crygs,Cryba1,Crybb2,Crybb3	3.94e-07	0.0069	(2011) A novel mutation in gammaD-crystallin associated with autosomal dominant congenital cataract in a Chinese family.
70	PMID	PMID:22219638	6	8	10090	10090.ENSMUSP00000006721,10090.ENSMUSP00000019192,10090.ENSMUSP00000031286,10090.ENSMUSP00000043588,10090.ENSMUSP00000077693,10090.ENSMUSP00000107955	Cryba2,Cryaa,Crybb1,Crygs,Cryba1,Crybb2	3.94e-07	0.0069	(2011) Proteomics analysis of water insoluble-urea soluble crystallins from normal and dexamethasone exposed lens.
71	PMID	PMID:35761245	7	15	10090	10090.ENSMUSP00000010205,10090.ENSMUSP00000029850,10090.ENSMUSP00000031286,10090.ENSMUSP00000043588,10090.ENSMUSP00000077693,10090.ENSMUSP00000084617,10090.ENSMUSP00000107955	Gnat1,Cryz,Crybb1,Crygs,Cryba1,Cryge,Crybb2	4.34e-07	0.007	(2022) Transcriptomic evidence for visual adaptation during the aquatic to terrestrial metamorphosis in leopard frogs.
72	PMID	PMID:33923544	7	15	10090	10090.ENSMUSP00000019192,10090.ENSMUSP00000031286,10090.ENSMUSP00000043588,10090.ENSMUSP00000077693,10090.ENSMUSP00000107955,10090.ENSMUSP00000109698,10090.ENSMUSP00000112618	Cryaa,Crybb1,Crygs,Cryba1,Crybb2,Crygc,Crybb3	4.34e-07	0.007	(2021) Molecular and Genetic Mechanism of Non-Syndromic Congenital Cataracts. Mutation Screening in Spanish Families.
73	PMID	PMID:37240188	7	16	10090	10090.ENSMUSP00000006721,10090.ENSMUSP00000019192,10090.ENSMUSP00000031286,10090.ENSMUSP00000043588,10090.ENSMUSP00000064691,10090.ENSMUSP00000077693,10090.ENSMUSP00000099549	Cryba2,Cryaa,Crybb1,Crygs,Gfap,Cryba1,Crocc	6.12e-07	0.0094	(2023) RNA-Seq Analysis Reveals an Essential Role of the cGMP-PKG-MAPK Pathways in Retinal Degeneration Caused by Cep250 Deficiency.
74	PMID	PMID:35638468	6	9	10090	10090.ENSMUSP00000019192,10090.ENSMUSP00000031286,10090.ENSMUSP00000043588,10090.ENSMUSP00000077693,10090.ENSMUSP00000107955,10090.ENSMUSP00000112618	Cryaa,Crybb1,Crygs,Cryba1,Crybb2,Crybb3	6.44e-07	0.0094	(2022) Targeted gene sequencing of FYCO1 identified a novel mutation in a Pakistani family for autosomal recessive congenital cataract.
75	PMID	PMID:31243103	7	16	10090	10090.ENSMUSP00000006721,10090.ENSMUSP00000019192,10090.ENSMUSP00000031286,10090.ENSMUSP00000043588,10090.ENSMUSP00000077693,10090.ENSMUSP00000084617,10090.ENSMUSP00000112618	Cryba2,Cryaa,Crybb1,Crygs,Cryba1,Cryge,Crybb3	6.12e-07	0.0094	(2019) Transcriptional profiling of single fiber cells in a transgenic paradigm of an inherited childhood cataract reveals absence of molecular heterogeneity.
76	PMID	PMID:21647269	6	9	10090	10090.ENSMUSP00000019192,10090.ENSMUSP00000031286,10090.ENSMUSP00000043588,10090.ENSMUSP00000077693,10090.ENSMUSP00000107955,10090.ENSMUSP00000112618	Cryaa,Crybb1,Crygs,Cryba1,Crybb2,Crybb3	6.44e-07	0.0094	(2011) A novel mutation in the connexin 46 (GJA3) gene associated with congenital cataract in a Chinese pedigree.
77	PMID	PMID:38002961	8	26	10090	10090.ENSMUSP00000010205,10090.ENSMUSP00000019192,10090.ENSMUSP00000025956,10090.ENSMUSP00000031286,10090.ENSMUSP00000043588,10090.ENSMUSP00000077693,10090.ENSMUSP00000107955,10090.ENSMUSP00000112618	Gnat1,Cryaa,Pde6c,Crybb1,Crygs,Cryba1,Crybb2,Crybb3	8.21e-07	0.0115	(2023) Three Blind Moles: Molecular Evolutionary Insights on the Tempo and Mode of Convergent Eye Degeneration in Notoryctes typhlops (Southern Marsupial Mole) and Two Chrysochlorids (Golden Moles).
78	PMID	PMID:23978599	8	26	10090	10090.ENSMUSP00000006721,10090.ENSMUSP00000019192,10090.ENSMUSP00000031286,10090.ENSMUSP00000043588,10090.ENSMUSP00000076948,10090.ENSMUSP00000107955,10090.ENSMUSP00000109698,10090.ENSMUSP00000112618	Cryba2,Cryaa,Crybb1,Crygs,Sag,Crybb2,Crygc,Crybb3	8.21e-07	0.0115	(2013) A crystallin gene network in the mouse retina.
79	PMID	PMID:19643015	9	37	10090	10090.ENSMUSP00000006721,10090.ENSMUSP00000019192,10090.ENSMUSP00000031286,10090.ENSMUSP00000043588,10090.ENSMUSP00000068374,10090.ENSMUSP00000077693,10090.ENSMUSP00000107955,10090.ENSMUSP00000109698,10090.ENSMUSP00000112618	Cryba2,Cryaa,Crybb1,Crygs,Map1b,Cryba1,Crybb2,Crygc,Crybb3	8.75e-07	0.0118	(2009) Differential response of C57BL6J mouse and DBA2J mouse to optic nerve crush.
80	PMID	PMID:36207342	9	38	10090	10090.ENSMUSP00000002663,10090.ENSMUSP00000006721,10090.ENSMUSP00000019192,10090.ENSMUSP00000026445,10090.ENSMUSP00000031286,10090.ENSMUSP00000043588,10090.ENSMUSP00000077693,10090.ENSMUSP00000107955,10090.ENSMUSP00000112618	Pon1,Cryba2,Cryaa,Fscn2,Crybb1,Crygs,Cryba1,Crybb2,Crybb3	1.06e-06	0.0133	(2022) A multi-omics longitudinal study of the murine retinal response to chronic low-dose irradiation and simulated microgravity.
81	PMID	PMID:30114413	6	10	10090	10090.ENSMUSP00000010205,10090.ENSMUSP00000019192,10090.ENSMUSP00000026576,10090.ENSMUSP00000031862,10090.ENSMUSP00000071636,10090.ENSMUSP00000073541	Gnat1,Cryaa,Taldo1,Cbx3,Prdx6,Dhcr7	1.01e-06	0.0133	(2019) Lipid-derived and other oxidative modifications of retinal proteins in a rat model of Smith-Lemli-Opitz syndrome.
82	PMID	PMID:30187164	8	27	10090	10090.ENSMUSP00000006721,10090.ENSMUSP00000019192,10090.ENSMUSP00000031286,10090.ENSMUSP00000043588,10090.ENSMUSP00000077693,10090.ENSMUSP00000107955,10090.ENSMUSP00000109698,10090.ENSMUSP00000112618	Cryba2,Cryaa,Crybb1,Crygs,Cryba1,Crybb2,Crygc,Crybb3	1.04e-06	0.0133	(2019) Genetic landscape of isolated pediatric cataracts: extreme heterogeneity and variable inheritance patterns within genes.
83	PMID	PMID:31525139	8	27	10090	10090.ENSMUSP00000001713,10090.ENSMUSP00000006721,10090.ENSMUSP00000019192,10090.ENSMUSP00000031286,10090.ENSMUSP00000043588,10090.ENSMUSP00000107955,10090.ENSMUSP00000109698,10090.ENSMUSP00000112618	Gstt1,Cryba2,Cryaa,Crybb1,Crygs,Crybb2,Crygc,Crybb3	1.04e-06	0.0133	(2019) Biology of Inherited Cataracts and Opportunities for Treatment.
84	PMID	PMID:29217756	6	10	10090	10090.ENSMUSP00000006721,10090.ENSMUSP00000031286,10090.ENSMUSP00000043588,10090.ENSMUSP00000077693,10090.ENSMUSP00000107955,10090.ENSMUSP00000112618	Cryba2,Crybb1,Crygs,Cryba1,Crybb2,Crybb3	1.01e-06	0.0133	(2018) Light-focusing human micro-lenses generated from pluripotent stem cells model lens development and drug-induced cataract in vitro.
85	PMID	PMID:24940039	6	10	10090	10090.ENSMUSP00000006721,10090.ENSMUSP00000019192,10090.ENSMUSP00000031286,10090.ENSMUSP00000077693,10090.ENSMUSP00000107955,10090.ENSMUSP00000112618	Cryba2,Cryaa,Crybb1,Cryba1,Crybb2,Crybb3	1.01e-06	0.0133	(2014) Identification of a novel C-terminal extension mutation in EPHA2 in a family affected with congenital cataract.
86	PMID	PMID:21423869	6	10	10090	10090.ENSMUSP00000019192,10090.ENSMUSP00000031286,10090.ENSMUSP00000043588,10090.ENSMUSP00000077693,10090.ENSMUSP00000107955,10090.ENSMUSP00000112618	Cryaa,Crybb1,Crygs,Cryba1,Crybb2,Crybb3	1.01e-06	0.0133	(2011) Mutation screening and genotype phenotype correlation of alpha-crystallin, gamma-crystallin and GJA8 gene in congenital cataract.
87	PMID	PMID:21677790	6	10	10090	10090.ENSMUSP00000019192,10090.ENSMUSP00000031286,10090.ENSMUSP00000043588,10090.ENSMUSP00000084617,10090.ENSMUSP00000107955,10090.ENSMUSP00000112618	Cryaa,Crybb1,Crygs,Cryge,Crybb2,Crybb3	1.01e-06	0.0133	(2011) Age-related changes in the water-soluble lens protein composition of Wistar and accelerated-senescence OXYS rats.
88	PMID	PMID:36834978	6	11	10090	10090.ENSMUSP00000006721,10090.ENSMUSP00000019192,10090.ENSMUSP00000031286,10090.ENSMUSP00000043588,10090.ENSMUSP00000077693,10090.ENSMUSP00000107955	Cryba2,Cryaa,Crybb1,Crygs,Cryba1,Crybb2	1.53e-06	0.0173	(2023) Gata2a Mutation Causes Progressive Microphthalmia and Blindness in Nile Tilapia.
89	PMID	PMID:35749127	7	19	10090	10090.ENSMUSP00000019192,10090.ENSMUSP00000031286,10090.ENSMUSP00000043588,10090.ENSMUSP00000077693,10090.ENSMUSP00000107955,10090.ENSMUSP00000109698,10090.ENSMUSP00000112618	Cryaa,Crybb1,Crygs,Cryba1,Crybb2,Crygc,Crybb3	1.55e-06	0.0173	(2022) Sonic Hedgehog Intron Variant Associated With an Unusual Pediatric Cortical Cataract.
90	PMID	PMID:27089221	7	19	10090	10090.ENSMUSP00000019192,10090.ENSMUSP00000019246,10090.ENSMUSP00000031286,10090.ENSMUSP00000077693,10090.ENSMUSP00000107955,10090.ENSMUSP00000109698,10090.ENSMUSP00000112618	Cryaa,Aldh3a1,Crybb1,Cryba1,Crybb2,Crygc,Crybb3	1.55e-06	0.0173	(2016) Differential Expression of Vitreous Proteins in Young and Mature New Zealand White Rabbits.
91	PMID	PMID:21245956	5	5	10090	10090.ENSMUSP00000019192,10090.ENSMUSP00000031286,10090.ENSMUSP00000077693,10090.ENSMUSP00000107955,10090.ENSMUSP00000109698	Cryaa,Crybb1,Cryba1,Crybb2,Crygc	1.56e-06	0.0173	(2011) A novel mutation in MIP associated with congenital nuclear cataract in a Chinese family.
92	PMID	PMID:20361015	5	5	10090	10090.ENSMUSP00000019192,10090.ENSMUSP00000031286,10090.ENSMUSP00000077693,10090.ENSMUSP00000107955,10090.ENSMUSP00000109698	Cryaa,Crybb1,Cryba1,Crybb2,Crygc	1.56e-06	0.0173	(2010) A novel mutation in the major intrinsic protein (MIP) associated with autosomal dominant congenital cataracts in a Chinese family.
93	PMID	PMID:21031021	6	11	10090	10090.ENSMUSP00000019192,10090.ENSMUSP00000031286,10090.ENSMUSP00000043588,10090.ENSMUSP00000077693,10090.ENSMUSP00000107955,10090.ENSMUSP00000112618	Cryaa,Crybb1,Crygs,Cryba1,Crybb2,Crybb3	1.53e-06	0.0173	(2010) Molecular analysis of cataract families in India: new mutations in the CRYBB2 and GJA3 genes and rare polymorphisms.
94	PMID	PMID:19204787	6	11	10090	10090.ENSMUSP00000019192,10090.ENSMUSP00000031286,10090.ENSMUSP00000043588,10090.ENSMUSP00000077693,10090.ENSMUSP00000107955,10090.ENSMUSP00000112618	Cryaa,Crybb1,Crygs,Cryba1,Crybb2,Crybb3	1.53e-06	0.0173	(2009) A novel nonsense mutation in CRYGC is associated with autosomal dominant congenital nuclear cataracts and microcornea.
95	PMID	PMID:35412582	9	41	10090	10090.ENSMUSP00000001713,10090.ENSMUSP00000006721,10090.ENSMUSP00000019192,10090.ENSMUSP00000029850,10090.ENSMUSP00000031286,10090.ENSMUSP00000043588,10090.ENSMUSP00000059871,10090.ENSMUSP00000107955,10090.ENSMUSP00000112618	Gstt1,Cryba2,Cryaa,Cryz,Crybb1,Crygs,Lgsn,Crybb2,Crybb3	1.84e-06	0.0185	(2022) Patterns of Crystallin Gene Expression in Differentiation State Specific Regions of the Embryonic Chicken Lens.
96	PMID	PMID:36891866	7	20	10090	10090.ENSMUSP00000006721,10090.ENSMUSP00000019192,10090.ENSMUSP00000031286,10090.ENSMUSP00000043588,10090.ENSMUSP00000059871,10090.ENSMUSP00000077693,10090.ENSMUSP00000107955	Cryba2,Cryaa,Crybb1,Crygs,Lgsn,Cryba1,Crybb2	2.05e-06	0.0204	(2023) Whole-exome sequencing prioritizes candidate genes for hereditary cataract in the Emory mouse mutant.
97	PMID	PMID:26310155	7	20	10090	10090.ENSMUSP00000019192,10090.ENSMUSP00000030739,10090.ENSMUSP00000031286,10090.ENSMUSP00000043588,10090.ENSMUSP00000077693,10090.ENSMUSP00000107955,10090.ENSMUSP00000112618	Cryaa,Epb41,Crybb1,Crygs,Cryba1,Crybb2,Crybb3	2.05e-06	0.0204	(2015) Lens Biology and Biochemistry.
98	PMID	PMID:21897748	6	12	10090	10090.ENSMUSP00000019192,10090.ENSMUSP00000031286,10090.ENSMUSP00000043588,10090.ENSMUSP00000077693,10090.ENSMUSP00000107955,10090.ENSMUSP00000112618	Cryaa,Crybb1,Crygs,Cryba1,Crybb2,Crybb3	2.25e-06	0.0217	(2011) A recurrent missense mutation in GJA3 associated with autosomal dominant cataract linked to chromosome 13q.
99	PMID	PMID:35531184	5	6	10090	10090.ENSMUSP00000019192,10090.ENSMUSP00000031286,10090.ENSMUSP00000077693,10090.ENSMUSP00000107955,10090.ENSMUSP00000109698	Cryaa,Crybb1,Cryba1,Crybb2,Crygc	2.8e-06	0.0265	(2022) Association of single nucleotide polymorphism variations in CRYAA and CRYAB genes with congenital cataract in Pakistani population.
100	PMID	PMID:32010934	5	6	10090	10090.ENSMUSP00000019192,10090.ENSMUSP00000043588,10090.ENSMUSP00000077693,10090.ENSMUSP00000107955,10090.ENSMUSP00000109698	Cryaa,Crygs,Cryba1,Crybb2,Crygc	2.8e-06	0.0265	(2020) Clinical characteristics of congenital lamellar cataract and myopia in a Chinese family.
101	PMID	PMID:23441112	5	6	10090	10090.ENSMUSP00000019192,10090.ENSMUSP00000031286,10090.ENSMUSP00000043588,10090.ENSMUSP00000107955,10090.ENSMUSP00000112618	Cryaa,Crybb1,Crygs,Crybb2,Crybb3	2.8e-06	0.0265	(2013) Changes in zebrafish (Danio rerio) lens crystallin content during development.
102	PMID	PMID:24265016	5	6	10090	10090.ENSMUSP00000006721,10090.ENSMUSP00000031286,10090.ENSMUSP00000077693,10090.ENSMUSP00000107955,10090.ENSMUSP00000112618	Cryba2,Crybb1,Cryba1,Crybb2,Crybb3	2.8e-06	0.0265	(2013) Long-term neuroprotective effects of NT-4-engineered mesenchymal stem cells injected intravitreally in a mouse model of acute retinal injury.
103	PMID	PMID:24312286	5	6	10090	10090.ENSMUSP00000019192,10090.ENSMUSP00000031286,10090.ENSMUSP00000043588,10090.ENSMUSP00000109698,10090.ENSMUSP00000112618	Cryaa,Crybb1,Crygs,Crygc,Crybb3	2.8e-06	0.0265	(2013) A missense mutation in CRYBB2 leads to progressive congenital membranous cataract by impacting the solubility and function of betaB2-crystallin.
104	PMID	PMID:29035697	6	13	10090	10090.ENSMUSP00000010205,10090.ENSMUSP00000019192,10090.ENSMUSP00000019246,10090.ENSMUSP00000031286,10090.ENSMUSP00000043588,10090.ENSMUSP00000112618	Gnat1,Cryaa,Aldh3a1,Crybb1,Crygs,Crybb3	3.23e-06	0.0285	(2017) Subterranean mammals show convergent regression in ocular genes and enhancers, along with adaptation to tunneling.
105	PMID	PMID:19005574	6	13	10090	10090.ENSMUSP00000019192,10090.ENSMUSP00000031286,10090.ENSMUSP00000043588,10090.ENSMUSP00000107955,10090.ENSMUSP00000109698,10090.ENSMUSP00000112618	Cryaa,Crybb1,Crygs,Crybb2,Crygc,Crybb3	3.23e-06	0.0285	(2008) The EPHA2 gene is associated with cataracts linked to chromosome 1p.
106	PMID	PMID:27294265	7	22	10090	10090.ENSMUSP00000006721,10090.ENSMUSP00000019192,10090.ENSMUSP00000031286,10090.ENSMUSP00000043588,10090.ENSMUSP00000077693,10090.ENSMUSP00000107955,10090.ENSMUSP00000109698	Cryba2,Cryaa,Crybb1,Crygs,Cryba1,Crybb2,Crygc	3.47e-06	0.0298	(2016) Mutations of RagA GTPase in mTORC1 Pathway Are Associated with Autosomal Dominant Cataracts.
107	PMID	PMID:19936306	6	14	10090	10090.ENSMUSP00000019192,10090.ENSMUSP00000031286,10090.ENSMUSP00000043588,10090.ENSMUSP00000059871,10090.ENSMUSP00000107955,10090.ENSMUSP00000112618	Cryaa,Crybb1,Crygs,Lgsn,Crybb2,Crybb3	4.53e-06	0.0384	(2009) The zebrafish lens proteome during development and aging.
108	PMID	PMID:35148715	5	7	10090	10090.ENSMUSP00000019192,10090.ENSMUSP00000031286,10090.ENSMUSP00000107955,10090.ENSMUSP00000109698,10090.ENSMUSP00000112618	Cryaa,Crybb1,Crybb2,Crygc,Crybb3	4.71e-06	0.0394	(2022) Novel SOX2 mutation in autosomal dominant cataract-microcornea syndrome.
109	PMID	PMID:31842807	5	7	10090	10090.ENSMUSP00000019192,10090.ENSMUSP00000031286,10090.ENSMUSP00000043588,10090.ENSMUSP00000077693,10090.ENSMUSP00000107955	Cryaa,Crybb1,Crygs,Cryba1,Crybb2	4.71e-06	0.0394	(2019) Novel mutations identified in Chinese families with autosomal dominant congenital cataracts by targeted next-generation sequencing.
110	PMID	PMID:26694549	5	7	10090	10090.ENSMUSP00000019192,10090.ENSMUSP00000031286,10090.ENSMUSP00000107955,10090.ENSMUSP00000109698,10090.ENSMUSP00000112618	Cryaa,Crybb1,Crybb2,Crygc,Crybb3	4.71e-06	0.0394	(2016) Sporadic and Familial Congenital Cataracts: Mutational Spectrum and New Diagnoses Using Next-Generation Sequencing.
111	PMID	PMID:22312185	5	7	10090	10090.ENSMUSP00000019192,10090.ENSMUSP00000031286,10090.ENSMUSP00000043588,10090.ENSMUSP00000107955,10090.ENSMUSP00000112618	Cryaa,Crybb1,Crygs,Crybb2,Crybb3	4.71e-06	0.0394	(2012) Identification of a novel CRYBB2 missense mutation causing congenital autosomal dominant cataract.
112	PMID	PMID:20300566	5	7	10090	10090.ENSMUSP00000019192,10090.ENSMUSP00000043588,10090.ENSMUSP00000077693,10090.ENSMUSP00000107955,10090.ENSMUSP00000112618	Cryaa,Crygs,Cryba1,Crybb2,Crybb3	4.71e-06	0.0394	(2010) Decreasing the homodimer interaction: a common mechanism shared by the deltaG91 mutation and deamidation in betaA3-crystallin.
113	PMID	PMID:20019893	5	7	10090	10090.ENSMUSP00000019192,10090.ENSMUSP00000031286,10090.ENSMUSP00000043588,10090.ENSMUSP00000077693,10090.ENSMUSP00000107955	Cryaa,Crybb1,Crygs,Cryba1,Crybb2	4.71e-06	0.0394	(2009) A novel GJA8 mutation (p.I31T) causing autosomal dominant congenital cataract in a Chinese family.
114	PMID	PMID:18483562	5	7	10090	10090.ENSMUSP00000019192,10090.ENSMUSP00000031286,10090.ENSMUSP00000043588,10090.ENSMUSP00000107955,10090.ENSMUSP00000112618	Cryaa,Crybb1,Crygs,Crybb2,Crybb3	4.71e-06	0.0394	(2008) A novel GJA8 mutation causing a recessive triangular cataract.
115	PMID	PMID:16354724	5	7	10090	10090.ENSMUSP00000019192,10090.ENSMUSP00000043588,10090.ENSMUSP00000077693,10090.ENSMUSP00000107955,10090.ENSMUSP00000109698	Cryaa,Crygs,Cryba1,Crybb2,Crygc	4.71e-06	0.0394	(2006) Long-term effect of therapeutic laser photocoagulation on gene expression in the eye.
116	PMID	PMID:23590631	7	24	10090	10090.ENSMUSP00000019192,10090.ENSMUSP00000023934,10090.ENSMUSP00000031286,10090.ENSMUSP00000043588,10090.ENSMUSP00000090895,10090.ENSMUSP00000107955,10090.ENSMUSP00000112618	Cryaa,Hbb-bs,Crybb1,Crygs,Hba-a2,Crybb2,Crybb3	5.62e-06	0.0426	(2013) Comparative proteomic analysis identifies age-dependent increases in the abundance of specific proteins after deletion of the small heat shock proteins alphaA- and alphaB-crystallin.
117	PMID	PMID:36915480	6	15	10090	10090.ENSMUSP00000006721,10090.ENSMUSP00000019192,10090.ENSMUSP00000043588,10090.ENSMUSP00000077693,10090.ENSMUSP00000107955,10090.ENSMUSP00000112618	Cryba2,Cryaa,Crygs,Cryba1,Crybb2,Crybb3	6.22e-06	0.0466	(2023) CRYAA and GJA8 promote visual development after whisker tactile deprivation.
118	PMID	PMID:29872263	6	15	10090	10090.ENSMUSP00000031286,10090.ENSMUSP00000077693,10090.ENSMUSP00000084617,10090.ENSMUSP00000107955,10090.ENSMUSP00000109698,10090.ENSMUSP00000112618	Crybb1,Cryba1,Cryge,Crybb2,Crygc,Crybb3	6.22e-06	0.0466	(2018) The anti-cataract molecular mechanism study in selenium cataract rats for baicalin ophthalmic nanoparticles.
119	PMID	PMID:23709342	6	15	10090	10090.ENSMUSP00000006721,10090.ENSMUSP00000019192,10090.ENSMUSP00000031286,10090.ENSMUSP00000043588,10090.ENSMUSP00000077693,10090.ENSMUSP00000112618	Cryba2,Cryaa,Crybb1,Crygs,Cryba1,Crybb3	6.22e-06	0.0466	(2013) Crystallins in retinal ganglion cell survival and regeneration.
120	PMID	PMID:34126080	9	49	10090	10090.ENSMUSP00000001713,10090.ENSMUSP00000006721,10090.ENSMUSP00000019192,10090.ENSMUSP00000031286,10090.ENSMUSP00000043588,10090.ENSMUSP00000077693,10090.ENSMUSP00000107955,10090.ENSMUSP00000109698,10090.ENSMUSP00000112618	Gstt1,Cryba2,Cryaa,Crybb1,Crygs,Cryba1,Crybb2,Crygc,Crybb3	6.68e-06	0.0484	(2021) Inherited cataracts: Genetic mechanisms and pathways new and old.
121	RCTM	MMU-1430728	35	622	10090	10090.ENSMUSP00000001713,10090.ENSMUSP00000002397,10090.ENSMUSP00000002663,10090.ENSMUSP00000004134,10090.ENSMUSP00000016033,10090.ENSMUSP00000019246,10090.ENSMUSP00000021282,10090.ENSMUSP00000022097,10090.ENSMUSP00000022286,10090.ENSMUSP00000026129,10090.ENSMUSP00000026538,10090.ENSMUSP00000026576,10090.ENSMUSP00000027111,10090.ENSMUSP00000027478,10090.ENSMUSP00000028619,10090.ENSMUSP00000029078…	Gstt1,Gmpr2,Pon1,Gstm5,Lta4h,Aldh3a1,Pfas,Ndufs6,Ndufs4,Pcyt2,Echs1,Taldo1,Ndufs1,Ndufa10,Hsd17b12,Car2,Ppa2,Dlat,Marc1,Acaa2,Ndufb10,Grhpr,Acadm,Dhcr7,Gss,Pgm2l1,Ass1,D2hgdh,Pfkp,Hadha,Slc25a12,Ndufa9,Bpnt1,Eci1,Glo1	9.66e-07	0.0012	Metabolism
122	NetworkNeighborAL	CL:28838	10	15	10090	10090.ENSMUSP00000006721,10090.ENSMUSP00000019192,10090.ENSMUSP00000031286,10090.ENSMUSP00000043588,10090.ENSMUSP00000059871,10090.ENSMUSP00000077693,10090.ENSMUSP00000084617,10090.ENSMUSP00000107955,10090.ENSMUSP00000109698,10090.ENSMUSP00000112618	Cryba2,Cryaa,Crybb1,Crygs,Lgsn,Cryba1,Cryge,Crybb2,Crygc,Crybb3	8.62e-11	2.16e-07	Eye lens protein, and Gap junction-mediated intercellular transport
123	NetworkNeighborAL	CL:28840	9	11	10090	10090.ENSMUSP00000006721,10090.ENSMUSP00000019192,10090.ENSMUSP00000031286,10090.ENSMUSP00000043588,10090.ENSMUSP00000077693,10090.ENSMUSP00000084617,10090.ENSMUSP00000107955,10090.ENSMUSP00000109698,10090.ENSMUSP00000112618	Cryba2,Cryaa,Crybb1,Crygs,Cryba1,Cryge,Crybb2,Crygc,Crybb3	2.22e-10	2.16e-07	Eye lens protein, and Gap junction-mediated intercellular transport
124	NetworkNeighborAL	CL:28844	5	7	10090	10090.ENSMUSP00000019192,10090.ENSMUSP00000031286,10090.ENSMUSP00000043588,10090.ENSMUSP00000077693,10090.ENSMUSP00000107955	Cryaa,Crybb1,Crygs,Cryba1,Crybb2	4.71e-06	0.0013	Eye lens protein, and Regulation of catalase activity
125	NetworkNeighborAL	CL:7893	4	4	10090	10090.ENSMUSP00000023934,10090.ENSMUSP00000090895,10090.ENSMUSP00000090897,10090.ENSMUSP00000095794	Hbb-bs,Hba-a2,Hba-a1,Hbb-bt	1.94e-05	0.0049	Haptoglobin binding
126	NetworkNeighborAL	CL:23637	6	20	10090	10090.ENSMUSP00000001713,10090.ENSMUSP00000004134,10090.ENSMUSP00000019246,10090.ENSMUSP00000034903,10090.ENSMUSP00000071636,10090.ENSMUSP00000078630	Gstt1,Gstm5,Aldh3a1,Gsta4,Prdx6,Gss	2.4e-05	0.005	Glutathione conjugation, and Metabolism of xenobiotics by cytochrome P450
127	NetworkNeighborAL	CL:23635	7	35	10090	10090.ENSMUSP00000001713,10090.ENSMUSP00000004134,10090.ENSMUSP00000019246,10090.ENSMUSP00000029850,10090.ENSMUSP00000034903,10090.ENSMUSP00000071636,10090.ENSMUSP00000078630	Gstt1,Gstm5,Aldh3a1,Cryz,Gsta4,Prdx6,Gss	4.66e-05	0.0088	Glutathione metabolism, and Antioxidant
128	NetworkNeighborAL	CL:7815	5	13	10090	10090.ENSMUSP00000023934,10090.ENSMUSP00000030739,10090.ENSMUSP00000090895,10090.ENSMUSP00000090897,10090.ENSMUSP00000095794	Hbb-bs,Epb41,Hba-a2,Hba-a1,Hbb-bt	4.55e-05	0.0088	Mixed, incl. Hemoglobin complex, and Actin filament capping
129	NetworkNeighborAL	CL:28845	4	6	10090	10090.ENSMUSP00000019192,10090.ENSMUSP00000043588,10090.ENSMUSP00000077693,10090.ENSMUSP00000107955	Cryaa,Crygs,Cryba1,Crybb2	5.61e-05	0.0094	Eye lens protein
130	NetworkNeighborAL	CL:23640	5	14	10090	10090.ENSMUSP00000001713,10090.ENSMUSP00000004134,10090.ENSMUSP00000019246,10090.ENSMUSP00000034903,10090.ENSMUSP00000071636	Gstt1,Gstm5,Aldh3a1,Gsta4,Prdx6	6.06e-05	0.0095	Glutathione transferase activity, and 1-Cys peroxiredoxin
131	NetworkNeighborAL	CL:24545	6	26	10090	10090.ENSMUSP00000022097,10090.ENSMUSP00000022286,10090.ENSMUSP00000027111,10090.ENSMUSP00000027478,10090.ENSMUSP00000043543,10090.ENSMUSP00000144904	Ndufs6,Ndufs4,Ndufs1,Ndufa10,Ndufb10,Ndufa9	8.41e-05	0.0124	NADH dehydrogenase complex
132	NetworkNeighborAL	CL:24547	5	20	10090	10090.ENSMUSP00000022097,10090.ENSMUSP00000022286,10090.ENSMUSP00000027111,10090.ENSMUSP00000043543,10090.ENSMUSP00000144904	Ndufs6,Ndufs4,Ndufs1,Ndufb10,Ndufa9	0.00025	0.0325	NADH dehydrogenase complex

## Sheet: 4M.NZO.V.Pigmented
logFC	AveExpr	t	P.Value	adj.P.Val	B	gene	count	sca.t	sca.P.Value	sca.adj.pval	GeneSymbol	EID
-2.0171	8.44506	-16.6099	1.94979e-50	9.46427e-47	102.009	P03995	1480	-16.6597	1.16043e-50	5.63273e-47	Gfap	14580
-1.95568	7.39176	-14.3763	5.7298e-40	1.39062e-36	78.8027	F8WGE3	1418	-14.4083	4.18536e-40	1.01579e-36	Abca8a	217258
3.53571	7.28032	11.4946	1.56543e-27	2.53286e-24	51.1938	Q6GT24	760	11.492	1.61821e-27	2.61827e-24	Prdx6	11758
-3.22041	4.57462	-10.2075	1.66762e-22	1.89517e-19	40.0342	P02088	704	-10.205	1.71552e-22	2.00015e-19	Hbb-b1	100503605; 101488143; 15129
4.64246	4.08584	10.1893	1.95218e-22	1.89517e-19	39.8824	Q0QER9	1034	10.1838	2.06031e-22	2.00015e-19	Idh1
0.700442	8.03048	8.96042	5.12212e-18	4.14379e-15	30.0847	O35600	1857	9.03622	2.8201e-18	2.28146e-15	Abca4	11304
1.52466	7.09313	7.97061	9.2972e-15	6.44694e-12	22.8732	B2RXT5	1092	7.97636	8.94153e-15	6.20031e-12	Gpi1
-3.31453	7.64145	-7.83185	2.52464e-14	1.53183e-11	21.9145	Q8C522	86	-7.82784	2.60458e-14	1.58033e-11	Endod1	71946
-2.86437	4.55304	-7.80103	3.14612e-14	1.69681e-11	21.7034	Q8BTJ9	641	-7.79795	3.22377e-14	1.73869e-11	Slc3a2
-0.497568	8.51917	-7.4814	2.96268e-13	1.43809e-10	19.5533	Q8C605	1288	-7.57164	1.5881e-13	7.70863e-11	Pfkp	56421
-0.793178	8.87939	-7.44315	3.85561e-13	1.5596e-10	19.3009	P17563	495	-7.47396	3.1253e-13	1.26574e-10	Selenbp1	20341
0.940516	7.81223	7.45353	3.58988e-13	1.5596e-10	19.3693	Q4FJV4	781	7.47378	3.12914e-13	1.26574e-10	Anxa1	16952
-0.69611	8.36814	-6.975	8.89077e-12	3.31968e-09	16.297	P48774	999	-7.00879	7.13886e-12	2.66554e-09	Gstm5	14866
-1.69819	5.85384	-6.70564	5.02275e-11	1.74146e-08	14.6424	Q54AH9	714	-6.70607	5.0164e-11	1.73926e-08	Hbb-b2
0.63539	8.8824	6.20724	1.06855e-09	3.45782e-07	11.7269	Q9D066	682	6.23556	9.0382e-10	2.92476e-07	Impa1
1.95959	1.79541	5.99745	3.65184e-09	1.10788e-06	10.5577	Q03740	242	5.99572	3.69194e-09	1.12004e-06	Cryge	12968
-1.80906	6.68524	-5.97746	4.09805e-09	1.17011e-06	10.4482	P07759	212	-5.97624	4.13068e-09	1.17943e-06	Serpina3k	20714
0.382279	8.31543	5.87024	7.56366e-09	2.03967e-06	9.86593	Q8CJ40	4218	5.94432	4.96198e-09	1.33808e-06	Crocc	230872
-0.571749	8.24084	-5.72173	1.74086e-08	4.44743e-06	9.07479	Q3UK61	406	-5.7493	1.49444e-08	3.81791e-06	Oxct1
2.14626	7.81674	5.67288	2.28116e-08	5.53637e-06	8.81848	P52430	111	5.67043	2.31388e-08	5.61579e-06	Pon1	18979
0.518859	8.46034	5.51449	5.40746e-08	1.2499e-05	8.00083	P47199	328	5.54502	4.58921e-08	1.06076e-05	Cryz	12972
1.01369	8.20051	5.48913	6.19718e-08	1.36607e-05	7.8718	Q9DD05	420	5.49368	6.05164e-08	1.33398e-05	Alad	17025
0.397465	8.14907	5.42514	8.72016e-08	1.76365e-05	7.54868	Q8BMS1	509	5.47802	6.58172e-08	1.33398e-05	Hadha	97212
-2.94182	3.94038	-5.48101	6.47293e-08	1.36607e-05	7.83061	P85094	173	-5.47762	6.59568e-08	1.33398e-05	Isoc2a	664994
0.767535	8.02385	5.40422	9.74297e-08	1.8917e-05	7.44379	Q6ZQ49	1724	5.41488	9.21387e-08	1.78896e-05	Atp1a2
0.552259	8.13723	5.34402	1.33806e-07	2.49806e-05	7.14389	Q8BH95	361	5.36778	1.18174e-07	2.20622e-05	Echs1	93747
0.386629	8.32027	5.2727	1.94089e-07	3.48929e-05	6.79257	Q3U1B1	1508	5.32408	1.4862e-07	2.67186e-05	Gnb1
0.419319	7.77989	5.21753	2.58058e-07	4.04069e-05	6.52368	Q3UPX6	3180	5.25901	2.08475e-07	3.61407e-05	Sag	20215
1.77688	7.17429	5.24985	2.18462e-07	3.75566e-05	6.68089	Q922R8	388	5.24816	2.20501e-07	3.65972e-05	Pdia6	71853
-1.68521	7.58803	-5.24467	2.2438e-07	3.75566e-05	6.65566	Q541E2	169	-5.24323	2.26188e-07	3.65972e-05	Gss	14854
-1.17766	5.53237	-5.22242	2.51638e-07	4.04069e-05	6.54745	Q91VB8	365	-5.22393	2.49834e-07	3.89043e-05	Hba-a1	110257; 15122
0.740406	8.4322	5.20869	2.70039e-07	4.09616e-05	6.48085	Q64471	236	5.21883	2.56477e-07	3.89043e-05	Gstt1	14871
0.388339	8.89746	4.97723	8.66315e-07	0.000127427	5.38251	Q93092	1484	5.01951	7.02847e-07	0.000103382	Taldo1	21351
1.80561	3.62439	4.89915	1.27076e-06	0.00018142	5.02224	A8DUK4	777	4.8972	1.28343e-06	0.000183228	Hbb-bs	100503605; 101488143
1.80704	4.98508	4.88913	1.33429e-06	0.000185047	4.97639	Q3UPY3	597	4.88718	1.34762e-06	0.000186896	Crygs	12970
1.86094	2.00289	4.71061	3.13783e-06	0.000423084	4.17382	Q61621	406	4.70849	3.17062e-06	0.000427505	Gnb1
0.445515	8.19461	4.63284	4.51607e-06	0.000592459	3.83275	A0A1B0GRV0	437	4.65727	4.03163e-06	0.000528906	Bpnt1	23827
-2.53667	7.07972	-4.62488	4.6862e-06	0.0005986	3.79814	Q91ZQ1	176	-4.62198	4.75119e-06	0.000606902	Pde6c	110855
0.309046	8.0175	4.50044	8.29457e-06	0.000981997	3.26424	P63158	748	4.55105	6.58854e-06	0.000810824	Hmgb1	15289
0.374015	8.15662	4.51445	7.78353e-06	0.000944532	3.32365	P00920	1004	4.54798	6.68169e-06	0.000810824	Ca2	12349
0.548261	8.80118	4.52428	7.44285e-06	0.000926349	3.36547	P20612	1372	4.53793	6.99588e-06	0.000828244	Gnat1	14685
0.288301	8.38938	4.46021	9.94813e-06	0.00114972	3.09451	Q80TB8	577	4.51739	7.68261e-06	0.00088789	Vat1l	270097
1.4749	3.63801	4.41549	1.21564e-05	0.00137226	2.90746	Q61597	321	4.41412	1.22344e-05	0.00135598	Crygc	12966
-0.28978	8.34512	-4.3604	1.55245e-05	0.00167457	2.67949	Q91VD9	1091	-4.41307	1.22916e-05	0.00135598	Ndufs1	227197
-0.554904	8.33237	-4.37036	1.48554e-05	0.00163882	2.72054	Q5SUR0	823	-4.38204	1.41105e-05	0.00152205	Pfas	237823
-0.45882	8.44924	-4.33799	1.71355e-05	0.00180817	2.58752	Q80XH2	345	-4.35623	1.58173e-05	0.00166907	Impg2	224224
0.284068	8.54047	4.28705	2.14124e-05	0.00216533	2.38012	Q91WD9	565	4.33912	1.70552e-05	0.0017614	Scgn	214189
-1.49977	7.18903	-4.32792	1.79102e-05	0.00184971	2.54635	P47739	282	-4.32643	1.8033e-05	0.00182359	Aldh3a1	11670
0.371441	8.57898	4.24561	2.56262e-05	0.00253857	2.21306	Q8CAA7	559	4.27346	2.27213e-05	0.0022508	Pgm2l1	70974
0.286469	8.29451	4.20455	3.05735e-05	0.00285392	2.04904	P60487	474	4.25258	2.48722e-05	0.00241459	Pdxp	57028
2.10767	1.90628	4.22923	2.75011e-05	0.0026698	2.14743	D3YZZ3	16	4.22674	2.78041e-05	0.00260319	Mtarc1
0.811877	9.03711	4.22312	2.82332e-05	0.00268714	2.12302	Q6DFW4	216	4.22604	2.78874e-05	0.00260319	Nop58	55989
-0.334306	8.80109	-4.18399	3.33807e-05	0.00300055	1.96747	Q9DCS9	373	-4.21759	2.89185e-05	0.0026485	Ndufb10	68342
-2.74311	6.8012	-4.19906	3.13011e-05	0.00286671	2.0272	Q32M02	102	-4.19619	3.16949e-05	0.00284902	Fscn2	238021
2.44361	6.76055	4.16119	3.67814e-05	0.00324612	1.87742	D3Z6W3	59	4.15846	3.72183e-05	0.00328468	Rdh8	235033
0.493664	7.74843	4.0323	6.31047e-05	0.00546982	1.37724	Q5XG69	404	4.04412	6.01071e-05	0.00521	Fam169a	320557
-0.274271	8.50644	-3.96367	8.36275e-05	0.00676547	1.11693	Q8BMF4	660	-4.00749	6.99145e-05	0.00595377	Dlat	235339
0.403534	8.16656	3.97723	7.91276e-05	0.00672574	1.16803	Q62348	346	3.9957	7.3383e-05	0.00612708	Tsn	22099
-0.401281	8.06635	-3.97343	8.03653e-05	0.00672574	1.15369	Q0VGQ1	380	-3.9921	7.44742e-05	0.00612708	Hsd17b12	56348
-0.328915	8.39519	-3.95195	8.77123e-05	0.00686703	1.07288	Q99LC3	543	-3.98097	7.79446e-05	0.00630572	Ndufa10	67273
0.28113	8.66289	3.93373	9.44386e-05	0.00727627	1.00467	Q8BWT1	473	3.97421	8.01274e-05	0.00637604	Acaa2	52538
-2.47684	7.23714	-3.96444	8.3368e-05	0.00676547	1.1198	Q3USD5	89	-3.96177	8.42944e-05	0.00651467	Pcyt2	68671
0.279704	7.83756	3.91815	0.000100571	0.0076277	0.946604	Q8CD23	1691	3.95865	8.5372e-05	0.00651467	Ncl
1.46891	3.3404	3.95874	8.53238e-05	0.00678954	1.09838	Q9WVJ5	688	3.95715	8.5896e-05	0.00651467	Crybb1	12960
0.25359	8.35126	3.87735	0.000118477	0.00884753	0.795499	Q9D6Z1	473	3.92577	9.75465e-05	0.00728447	Nop56	67134
0.780182	7.75063	3.85484	0.000129603	0.00953173	0.712796	Q9JL35	195	3.85693	0.000128553	0.00945447	Hmgn5	50887
0.302491	8.50928	3.82162	0.000147849	0.0107113	0.591521	P24472	566	3.85302	0.000130572	0.00945962	Gsta4	14860
0.239159	8.40756	3.77966	0.000174362	0.0119204	0.439807	P24527	894	3.83044	0.000142805	0.0101937	Lta4h	16993
0.306105	8.50281	3.79046	0.000167136	0.0116206	0.478722	A0A0R4J0B4	604	3.82025	0.000148674	0.0103645	Cmas	12764
0.30927	7.77432	3.78978	0.000167582	0.0116206	0.476267	Q3UZG3	1119	3.8189	0.000149467	0.0103645	Hnrnpa3	229279
1.34597	3.43747	3.81295	0.00015299	0.0109208	0.560066	Q9JJU9	433	3.81158	0.000153848	0.010518	Crybb3	12962
-0.465645	8.96117	-3.7626	0.000186371	0.0125645	0.378591	A0A452J8A5	168	-3.77313	0.000178896	0.0120606	Eci1
-2.37657	7.21518	-3.75492	0.000192032	0.0127688	0.351098	F8WGT1	603	-3.75241	0.00019395	0.0128963	Ahcyl2	74340
0.359627	8.61183	3.71921	0.000220537	0.0142731	0.224022	P60824	499	3.73859	0.000204642	0.0134234	Cirbp	12696
0.600325	8.27675	3.72563	0.00021513	0.0141113	0.246805	Q9Z1Q5	251	3.73061	0.000211063	0.01366	Clic1	114584
-0.195808	8.39366	-3.65486	0.00028221	0.0169117	-0.0020551	Q8BH59	1199	-3.72516	0.000215555	0.0137672	Slc25a12	78830
1.45274	3.85009	3.71177	0.000226955	0.0144952	0.1977	Q9JJV1	444	3.71012	0.000228437	0.0144004	Cryba2	12958
-0.489901	7.96811	-3.68679	0.000249817	0.0157482	0.109672	Q91V61	372	-3.6955	0.000241653	0.0150382	Sfxn3	94280
1.57034	2.37019	3.68003	0.000256369	0.0159541	0.0859375	Q8CIX8	59	3.67812	0.000258287	0.0158699	Lgsn	266744
-0.535156	8.2734	-3.66395	0.000272604	0.0165402	0.0296699	A0A1S6GWI0	317	-3.67058	0.000265837	0.0161297	Ndufa8
-1.63799	2.90763	-3.66691	0.000269551	0.0165402	0.039987	P14873	2704	-3.66497	0.000271591	0.0162753	Map1b	17755
0.240065	1.43109	3.61754	0.000325058	0.0188563	-0.131453	D3Z7G1	40	3.65915	0.000277681	0.0164374	Dhcr7
-2.17504	7.26283	-3.63176	0.000308052	0.0182352	-0.08228	Q3U844	125	-3.62938	0.000310889	0.0181814	Csnk1a1
1.63847	3.05026	3.61651	0.000326315	0.0188563	-0.134984	Q569M7	1476	3.61458	0.000328755	0.0188806	Cryaa	12954
0.403087	7.9733	3.5996	0.000347753	0.0193778	-0.193183	Q91VM9	311	3.61277	0.000331005	0.0188806	Ppa2	74776
-2.50039	3.21557	-3.61248	0.000331315	0.01892	-0.148896	Q91YU1	32	-3.60996	0.000334514	0.0188806	Recql
0.641717	8.58801	3.60248	0.000344023	0.0193778	-0.183321	P45952	285	3.60589	0.000339685	0.0189521	Acadm	11364
0.646464	1.49214	3.5969	0.000351307	0.0193778	-0.202479	Q5F226	14	3.6001	0.00034716	0.019149	Fat2	245827
0.395572	8.47624	3.55572	0.000409711	0.0223454	-0.343	Q80XJ7	456	3.56897	0.000390042	0.0212726	Akr1a1	58810
-0.299935	8.10937	-3.53956	0.000435026	0.0229523	-0.397727	P52503	193	-3.56423	0.000397	0.0214115	Ndufs6	407785
0.283034	8.14853	3.52788	0.000454226	0.0237077	-0.437135	P52785	1044	3.55604	0.000409278	0.0215996	Gucy2e	14919
-0.393103	8.57122	-3.54268	0.000430037	0.0229523	-0.387201	Q9CPU0	526	-3.55597	0.000409387	0.0215996	Glo1	109801
1.39841	3.96512	3.5417	0.000431588	0.0229523	-0.390487	P62696	1191	3.54011	0.0004342	0.0226625	Crybb2	12961
0.40492	7.83272	3.50662	0.000491229	0.0248378	-0.508554	Q3ULW0	437	3.51854	0.000470218	0.0241968	Ran
2.87478	5.73104	3.51918	0.000469053	0.0242211	-0.466433	Q99L27	51	3.51661	0.000473568	0.0241968	Gmpr2	105446
2.64952	7.13476	3.51045	0.000484363	0.0247484	-0.495721	Q8CIM3	173	3.50795	0.000488895	0.0247197	D2hgdh	98314
0.284888	7.98388	3.47767	0.000546154	0.0270514	-0.605129	Q9DCC5	436	3.50411	0.000495841	0.0248125	Cbx3	12417
0.745301	8.53104	3.49096	0.000520275	0.0260352	-0.560908	F8WHX2	150	3.49233	0.000517725	0.0256432	Cutc	66388
0.289758	7.61001	3.44698	0.000610623	0.0296396	-0.706689	Q61937	954	3.47176	0.000558128	0.0273652	Npm1	18148
0.667106	1.50727	3.46581	0.000570279	0.027961	-0.644486	Q62513	11	3.46815	0.000565511	0.0274499	Znf260	26466
0.492688	7.7072	3.43911	0.000628256	0.0301936	-0.732584	Q148R9	262	3.44567	0.000613593	0.0294889	Rgs9bp	243923
-1.24731	8.72574	-3.42724	0.000655771	0.031207	-0.77156	Q9CXZ1	132	-3.42588	0.000659072	0.0313641	Ndufs4	17993
0.354805	8.33813	3.39343	0.000740384	0.0348915	-0.881818	Q9CQB5	148	3.40779	0.000703355	0.0331465	Cisd2	67006
-0.262709	7.94932	-3.37278	0.000796959	0.0364947	-0.948651	A0A0R3P9C8	890	-3.40153	0.00071932	0.0335729	Ndufa9
0.357469	8.14785	3.38182	0.000771715	0.0357283	-0.919443	Q3UJS2	292	3.39603	0.000733604	0.0337917	Fbl
0.371811	7.90633	3.3814	0.000772861	0.0357283	-0.92079	P16460	728	3.39439	0.000737932	0.0337917	Ass1	11898
0.205864	8.02465	3.31761	0.00096843	0.0435255	-1.12527	A2A841	1216	3.36412	0.000821935	0.0372867	Epb41
1.28675	3.35574	3.34249	0.000887263	0.0402503	-1.04598	Q9QXC6	878	3.34104	0.000891885	0.0400853	Cryba1	12957
-1.16802	2.04027	-3.31273	0.000985135	0.0438701	-1.14076	A2AAE1	31	-3.31149	0.000989532	0.0440252	Bltp1	229227
-0.349805	8.20503	-3.29545	0.00104652	0.0457641	-1.19546	Q9DB73	276	-3.30915	0.000997688	0.0440252	Cyb5r1	72017
0.843886	7.97012	3.29853	0.00103531	0.0456855	-1.18571	E9Q4P1	112	3.29859	0.00103521	0.0452695	Wdfy1	69368
-2.5055	6.27936	-3.28287	0.00109338	0.0473864	-1.23507	Q9QUR8	42	-3.28052	0.00110248	0.0476902	Sema7a	20361
1.2578	1.71199	3.27991	0.00110469	0.0474529	-1.24438	P61028	468	3.2785	0.00111022	0.0476902	Rab8b	235442
0.528177	8.34942	3.26733	0.001154	0.0491359	-1.28384	Q91Z53	263	3.27165	0.00113695	0.0484101	Grhpr	76238
-0.360878	8.35395	-3.24589	0.00124268	0.0519997	-1.35071	P52760	305	-3.25797	0.00119208	0.050316	Rida	15473
-0.231331	9.05049	-3.21416	0.00138563	0.0574857	-1.44895	P14824	869	-3.24678	0.00123902	0.0514725	Anxa6	11749
0.815182	1.55096	3.24629	0.001241	0.0519997	-1.34949	A0A1Q1NN66	52	3.24639	0.00124068	0.0514725	Dmd
-0.253437	8.21538	-3.19511	0.00147862	0.059696	-1.50749	Q9CPP6	286	-3.22112	0.00135315	0.0556628	Ndufa5	68202
0.201046	8.2956	3.17226	0.00159773	0.0615506	-1.57725	Q9DCD0	751	3.21472	0.0013831	0.0564167	Pgd	110208
1.2474	3.37441	3.20294	0.0014397	0.059223	-1.48345	A0A494B9Q6	1341	3.20153	0.00144676	0.0582442	Cryaa	12954
0.302097	8.03649	3.18006	0.0015561	0.0604265	-1.55348	Q3UWK3	849	3.19735	0.00146753	0.0582442	Prph2	19133
0.352526	1.46768	3.18335	0.00153882	0.0602375	-1.54343	G3UXQ7	71	3.19455	0.00148156	0.0582442	Rab2b
2.21528	2.69331	3.1946	0.00148119	0.059696	-1.50905	Q6DVA0	14	3.19238	0.00149253	0.0582442	Lemd2	224640
0.52829	8.21232	3.18739	0.00151789	0.0601718	-1.5311	Q64737	247	3.19127	0.00149816	0.0582442	Gart	14450
-2.46643	7.41192	-3.19323	0.0014881	0.059696	-1.51324	Q9QZD8	72	-3.19093	0.0014999	0.0582442	Slc25a10	27376
2.8923	4.92443	3.18606	0.00152475	0.0601718	-1.53516	Q8C1Y5	37	3.18369	0.00153718	0.0592182
0.243548	8.01601	3.15027	0.00172066	0.0657644	-1.64393	Q61206	403	3.1775	0.00156976	0.0599969	Pafah1b2	18475
0.224557	8.10123	3.13342	0.00182069	0.0680655	-1.69471	Q99P72	869	3.16552	0.00163467	0.0619897	Rtn4	68585
-0.602012	8.21264	-3.13536	0.00180889	0.0680655	-1.68887	Q91YJ3	249	-3.13756	0.0017958	0.0670474	Thyn1	77862
0.285774	8.12149	3.11892	0.00191104	0.0694163	-1.73822	Q3UUR0	1337	3.13736	0.001797	0.0670474	Rgs9	19739
0.266136	8.72951	3.11374	0.00194431	0.0695658	-1.75371	Q545N7	743	3.13529	0.00180948	0.0670474	Ckmt1	12716
1.11861	3.44581	3.13305	0.00182293	0.0680655	-1.69582	Q9D1U0	212	3.13188	0.00183025	0.0673031	Grifin	77998
0.309775	7.28204	3.113	0.0019491	0.0695658	-1.75592	Q9WUL7	496	3.12816	0.00185313	0.0676324	Arl3	56350
0.534726	8.10557	3.12163	0.00189381	0.0694163	-1.73008	Q8C5H8	480	3.12506	0.00187244	0.0678269	Nadk2	68646
-2.05682	6.39493	-3.12152	0.00189456	0.0694163	-1.73044	D3YVP5	302	-3.11939	0.00190818	0.0686096	Gstm7
1.35388	4.05367	3.11809	0.00191631	0.0694163	-1.74069	E9QAS6	201	3.11649	0.00192675	0.0687681	Cryba4	12959
-2.71828	5.99026	-3.10704	0.00198812	0.0704402	-1.77371	Q8CDG8	55	-3.10474	0.00200351	0.0709856	Lztfl1
0.845247	8.00487	3.10108	0.00202785	0.0713274	-1.79146	Q9JHI5	188	3.10088	0.00202937	0.071381	Ivd	56357
-2.17835	3.19798	-3.0938	0.00207737	0.0725436	-1.8131	Q8C3W1	85	-3.09163	0.00209252	0.0730725
-0.284476	8.36163	-3.06974	0.00224912	0.0758556	-1.8843	Q8QZS1	325	-3.08734	0.00212245	0.0733885	Hibch	227095
0.190314	8.18134	3.04355	0.00245074	0.0811046	-1.96116	A0A0G2JFT8	714	3.08549	0.00213542	0.0733885	Rufy3	52822
0.628898	8.63441	3.07896	0.00218178	0.07458	-1.85707	Q3TBF1	323	3.08059	0.00217029	0.0733885	Padi2	18600
1.06197	8.59801	3.08057	0.00217028	0.07458	-1.85233	Q9WVA4	239	3.07951	0.00217799	0.0733885	Tagln2	21346
-0.384113	8.09251	-3.06957	0.00225035	0.0758556	-1.8848	Q8BME2	262	-3.07803	0.00218869	0.0733885	Ndufa12
1.58598	2.05487	3.07938	0.00217877	0.07458	-1.85583	A0A1B0GR18	5	3.07753	0.00219228	0.0733885	Mob2
0.205882	8.11176	3.03842	0.00249216	0.0814147	-1.97616	Q8QZT1	497	3.07356	0.00222119	0.0738469	Acat1	110446
0.244823	8.15647	3.03756	0.00249913	0.0814147	-1.97866	A0A0R4J0Q5	1342	3.06157	0.00231052	0.0762942	Lmnb2
-0.36021	8.81689	-3.04287	0.0024562	0.0811046	-1.96315	Q9D6J6	389	-3.05258	0.0023796	0.0779888	Ndufv2	72900
0.584032	7.57089	3.04857	0.0024109	0.0807069	-1.9465	F6VQH5	437	3.05074	0.00239397	0.0779888	Hnrnpdl
0.378353	8.32602	3.02519	0.00260188	0.0841969	-2.01468	O88848-2	282	3.03355	0.00253225	0.0819435	Arl6
0.246498	8.49247	2.98588	0.00295459	0.0925263	-2.12821	P62806	7966	3.00818	0.00274967	0.0883902	H4c1; H4c11; H4c12; H4c14; H4c16; H4c2; H4c3; H4c4; H4c6; H4c8; H4c9; Hist1h4m	100041230; 319155; 319156; 319157; 319158; 319159; 319160; 319161; 320332; 326619; 326620; 69386; 97122
-1.25835	7.87696	-2.99485	0.00287046	0.0922176	-2.10243	Q8BHB9	179	-2.99337	0.00288445	0.0916179	Clic6	209195
0.465378	7.10575	2.98624	0.00295118	0.0925263	-2.12718	P15864	2882	2.99072	0.00290917	0.0916179	H1-2	50708
-2.59684	3.62235	-2.9926	0.00289139	0.0922176	-2.10892	Q8BFP9	41	-2.99039	0.00291223	0.0916179	Pdk1	228026
-1.80513	6.21731	-2.99096	0.00290673	0.0922176	-2.11364	Q8BYA0	68	-2.98897	0.00292558	0.0916179	Tbcd	108903
0.204938	8.34721	2.93711	0.00345289	0.104752	-2.26709	P40142	2046	2.96902	0.00311913	0.0970531	Tkt	21881
0.270072	8.00527	2.94723	0.00334356	0.103373	-2.23844	Q80SW1	751	2.96464	0.00316316	0.0977959	Ahcyl1	229709
0.231695	8.22302	2.9376	0.00344744	0.104752	-2.26568	Q3UKJ6	659	2.96194	0.00319052	0.0980176	Dhx15	13204
0.28525	8.16988	2.9422	0.00339752	0.104377	-2.2527	Q3TGS7	349	2.9574	0.00323717	0.0982101	Snx12	55988
0.48206	8.02472	2.95361	0.0032763	0.101943	-2.22035	E9QJT5	240	2.95739	0.00323725	0.0982101	Acyp1
0.206174	8.31212	2.92435	0.00359525	0.107063	-2.30303	Q8BG39	486	2.95536	0.00325828	0.0982343	Sv2b	64176
0.229571	8.4584	2.91288	0.00372788	0.109667	-2.33523	P48758	554	2.93704	0.00345379	0.103486	Cbr1	12408
2.39895	4.49117	2.93491	0.00347703	0.104829	-2.27329	Q6Q783	49	2.93277	0.00350094	0.104122	Kmt5c	232811
0.489518	7.81816	2.92785	0.00355568	0.106539	-2.29318	Q811G0	158	2.93124	0.00351791	0.104122	Bbs9	319845
0.372512	8.21904	2.9209	0.00363475	0.10758	-2.31274	P15105	1939	2.92862	0.00354729	0.104355	Glul	14645
0.218241	8.24739	2.8996	0.00388697	0.112306	-2.37236	Q9QW08	1105	2.92627	0.00357377	0.1045	Pdc	20028
-2.18063	4.82302	-2.91039	0.00375722	0.109865	-2.3422	Q9DCU1	220	-2.90833	0.00378198	0.109927	Gsta3
1.0282	3.41326	2.90113	0.00386836	0.112306	-2.3681	Q52L78	631	2.90007	0.00388145	0.112146	Cryab	12955
0.284277	7.65736	2.87948	0.00413976	0.117684	-2.42829	Q99LD8	411	2.89376	0.00395913	0.113714	Ddah2	51793
0.195819	8.4857	2.85168	0.00451375	0.124487	-2.50497	Q9QZE7	290	2.88359	0.00408721	0.116116	Tsnax	53424
0.444842	9.5159	2.87901	0.00414586	0.117684	-2.4296	P09528	162	2.88332	0.00409062	0.116116	Fth1	14319
-2.23485	4.03219	-2.87936	0.00414129	0.117684	-2.42862	E9PUP9	73	-2.87729	0.00416847	0.117638	Epha5
1.23627	2.32369	2.87522	0.00419514	0.118391	-2.44008	Q3UYB8	45	2.87372	0.00421506	0.118265	Bfsp2
0.210696	8.06773	2.84023	0.00467652	0.125895	-2.53634	P60335	684	2.86718	0.00430184	0.120006	Pcbp1	23983
-0.234764	7.86072	-2.84125	0.0046617	0.125895	-2.53353	Q3THP1	434	-2.86244	0.00436574	0.121093	Dpp3
-0.244387	8.23356	-2.83899	0.00469446	0.125895	-2.53973	P84086	149	-2.85788	0.004428	0.12113	Cplx2	12890
1.29357	1.93555	2.85873	0.00441613	0.12334	-2.4856	Q4FJM2	103	2.85717	0.00443785	0.12113	Cdkn1b
-1.22921	8.20383	-2.85835	0.00442135	0.12334	-2.48664	Q62150	107	-2.85687	0.00444195	0.12113	Rnps1
-2.00472	6.5832	-2.85469	0.00447187	0.124037	-2.49671	Q3UQM7	93	-2.85269	0.00449994	0.121369	Slc7a5
0.170036	8.25992	2.81099	0.00511649	0.135713	-2.61586	Q6P4T2	1067	2.85263	0.00450072	0.121369	Snrnp200	320632
0.349902	8.28048	2.84153	0.00465769	0.125895	-2.53277	Q922B2	550	2.84975	0.0045411	0.121782	Dars1	226414
-1.73914	6.67196	-2.84796	0.00456605	0.125218	-2.51517	Q4FJU3	74	-2.84606	0.00459324	0.122503	Crip2	68337
0.218322	8.18612	2.79009	0.00545372	0.143871	-2.67224	Q8C483	439	2.81359	0.00507627	0.134646	Sars	20226
-2.0357	3.3547	-2.81256	0.00509202	0.135713	-2.61163	Q7TMN7	173	-2.81058	0.00512326	0.135154	Anxa4
0.203954	8.3246	2.77875	0.00564495	0.146527	-2.70265	Q3UR55	454	2.80572	0.00520011	0.136376	Atp1b2	11932
0.187557	8.3415	2.77192	0.00576309	0.148631	-2.72091	P28352	705	2.8041	0.00522579	0.136376	Apex1	11792
0.291536	8.31653	2.78269	0.00557793	0.146353	-2.69211	Q9JMG7	499	2.79468	0.00537825	0.139604	Hdgfl3	29877
0.384565	8.72695	2.77889	0.00564266	0.146527	-2.70229	P84228	1690	2.78478	0.00554286	0.143112	H3c13; H3c14; H3c15; H3c2; H3c3; H3c4; H3c6; H3c7	15077; 260423; 319148; 319149; 319150; 319151; 319154; 97114
0.412569	8.10722	2.76661	0.00585648	0.149618	-2.73508	Q99JY0	374	2.77133	0.00577378	0.147893	Hadhb	231086
0.229514	8.48039	2.75018	0.00615403	0.154775	-2.77874	Q9CPV4	620	2.77026	0.00579245	0.147893	Glod4	67201
-1.62662	3.93703	-2.77054	0.00578725	0.148631	-2.7246	Q8R1T1	58	-2.76872	0.00581945	0.147893	Chmp7	105513
0.293886	8.47657	2.75526	0.00606066	0.153294	-2.76528	Q5F2A7	609	2.76664	0.00585619	0.148052	Eif4a1	13681
0.536039	7.95008	2.7551	0.00606355	0.153294	-2.7657	P16045	159	2.75687	0.00603155	0.151695	Lgals1	16852
0.379413	7.82983	2.74447	0.00626058	0.155387	-2.79385	P62881	364	2.75028	0.00615243	0.153779	Gnb5	14697
0.651583	5.17479	2.74842	0.00618667	0.154794	-2.7834	P18608	259	2.74892	0.00617776	0.153779	Hmgn1	15312
0.619916	5.53206	2.74368	0.00627539	0.155387	-2.79594	Q05816	268	2.74446	0.0062612	0.15506	Fabp5	16592
1.7886	4.81393	2.74204	0.00630641	0.155387	-2.80027	Q99PM0	39	2.74017	0.00634229	0.156271	Mfap2	17150
-0.332764	8.58488	-2.72878	0.00656216	0.159264	-2.83525	Q5M9P5	295	-2.73683	0.00640619	0.157049	Ndufs8	225887
1.28308	1.93495	2.73591	0.00642351	0.157216	-2.81646	A0A0U1RPV6	6	2.73438	0.0064533	0.157342	Trpm1
-1.9678	6.95657	-2.73477	0.0064454	0.157216	-2.81946	Q3TV20	133	-2.73285	0.00648296	0.157342	Asns
0.178478	7.83957	2.69714	0.00721018	0.170002	-2.91798	Q3U0V1	1415	2.73003	0.00653787	0.157885	Khsrp	16549
-1.3797	2.46994	-2.72204	0.0066956	0.161694	-2.85294	B2CY76	74	-2.7204	0.00672882	0.161692	Dct
-0.270503	8.5451	-2.70167	0.00711397	0.170002	-2.90618	Q9CQ75	171	-2.71443	0.00684959	0.163783	Ndufa2	17991
-1.05279	7.29388	-2.71054	0.00692891	0.1665	-2.88304	Q0PD53	308	-2.70935	0.00695385	0.165439	Rab6b	270192
0.214365	8.52424	2.68607	0.0074501	0.173859	-2.94669	O35381	633	2.70775	0.00698702	0.165439	Anp32a	11737
-0.167762	8.29762	-2.66871	0.00784111	0.182109	-2.99153	Q66JR7	1149	-2.70508	0.00704262	0.165584	Pgm1
0.233787	8.00791	2.68633	0.00744445	0.173859	-2.94603	Q9WVL4	1080	2.70419	0.00706138	0.165584	Grk1
1.83478	3.07144	2.69845	0.00718227	0.170002	-2.91457	Q5ND43	48	2.69658	0.00722258	0.167927	Inpp5k	19062
0.841258	7.47391	2.69693	0.00721474	0.170002	-2.91853	Q8VBV8	68	2.69621	0.00723047	0.167927	Guca1b	107477
0.198353	7.94763	2.64686	0.00835909	0.188554	-3.04752	Q9DBJ1	1140	2.67144	0.00777868	0.179799	Pgam1	18648
0.255328	8.20502	2.65326	0.00820439	0.18785	-3.03118	Q2TB46	908	2.66725	0.00787501	0.180751	Rcvrn	19674
0.45932	8.29092	2.66358	0.00796005	0.18355	-3.00471	Q8K1J6	294	2.66642	0.00789437	0.180751	Trnt1	70047
-0.70711	6.76082	-2.66278	0.00797878	0.18355	-3.00677	Q00623	229	-2.66272	0.0079805	0.181866	Apoa1	11806
0.309506	8.64783	2.64735	0.00834711	0.188554	-3.04626	P97822	648	2.65609	0.00813705	0.184567	Anp32e	66471
-1.81475	7.18404	-2.64712	0.00835281	0.188554	-3.04686	Q80X95	107	-2.64528	0.00839808	0.189558	Rraga	68441
1.90391	2.78266	2.64543	0.00839412	0.188554	-3.05118	Q9DC51	477	2.64358	0.00844001	0.189558	Gnai3	14679
1.74532	3.34598	2.64399	0.00842939	0.188554	-3.05484	A0A1B0GSZ9	15	2.64219	0.00847427	0.189558	Mrpl23
-0.268888	8.38175	-2.62661	0.00886651	0.194742	-3.09903	P48318	391	-2.63856	0.00856424	0.190692	Gad1	14415
-0.610165	8.17331	-2.63314	0.00869992	0.192725	-3.08246	Q768S5	338	-2.63375	0.00868504	0.191624	Rph3a
0.520143	1.5236	2.63176	0.00873497	0.192725	-3.08597	Q3UQH1	22	2.6333	0.00869639	0.191624	Gpr107
-1.74283	6.83691	-2.63399	0.00867839	0.192725	-3.08029	O35621	86	-2.63218	0.00872456	0.191624	Pmm1	29858
0.175114	8.54896	2.59874	0.00960991	0.207318	-3.16929	A0A1L1STE4	719	2.62918	0.0088009	0.19243	Ilf3	16201
1.46665	2.83251	2.62074	0.0090187	0.197193	-3.11389	A8DUV3	334	2.61908	0.00906236	0.197195	Hbat1
1.19131	1.89246	2.61909	0.00906179	0.197246	-3.11805	Q9CR37	38	2.61765	0.00910007	0.197195	Ppdpf	66496
0.518946	8.16319	2.61307	0.00922088	0.199813	-3.13325	Q921H8	201	2.61463	0.00917991	0.198041	Acaa1a	113868
0.221387	8.40519	2.58509	0.00999387	0.213702	-3.20343	H7BX64	897	2.60291	0.00949568	0.203947	Slmap	83997
-0.81654	7.56861	-2.5917	0.00980635	0.21062	-3.18693	Q6W8Q3	114	-2.59101	0.00982601	0.210112	Pcp4l1	66425
0.266631	9.21531	2.57069	0.0104137	0.218824	-3.23925	Q9JJV2	348	2.58202	0.0100826	0.214652	Pfn2	18645
0.621001	1.58928	2.57842	0.0101865	0.216866	-3.22005	Q9JHR9-2	29	2.57874	0.0101777	0.215731	Nrip2
-1.91395	6.76393	-2.57587	0.0102609	0.217321	-3.22639	Q8BTU1	101	-2.57404	0.0103152	0.217313	Cfap20	14894
1.24065	7.87991	2.57463	0.0102975	0.217321	-3.22948	Q9DBB8	89	2.57313	0.0103418	0.217313	Dhdh	71755
0.289322	8.17059	2.54343	0.0112519	0.232412	-3.30654	P29974	781	2.55242	0.0109696	0.228679	Cnga1	12788
-2.15277	5.0443	-2.55405	0.0109184	0.22844	-3.2804	Q80WV7	27	-2.55218	0.010977	0.228679	Srrm3	58212
0.269633	7.40914	2.54007	0.0113595	0.232654	-3.3148	Q64012	421	2.55067	0.0110242	0.228681	Raly	19383
0.384755	6.69237	2.54408	0.0112313	0.232412	-3.30495	P43275	954	2.54826	0.0110997	0.229269	H1-1	80838
1.10096	1.91306	2.54689	0.0111424	0.232124	-3.29804	O35226	247	2.54559	0.0111839	0.230029	Psmd4	19185
-1.78184	6.67849	-2.54095	0.0113313	0.232654	-3.31264	E9Q616	138	-2.53917	0.0113886	0.233251	Ahnak	66395
0.203492	8.51617	2.51343	0.0122433	0.247622	-3.37978	Q99LX0	645	2.53308	0.0115862	0.2363	Park7	57320
0.330872	8.63104	2.52399	0.0118861	0.242417	-3.35412	F6RJV6	288	2.53015	0.0116823	0.237263	Lancl2
0.164738	8.14508	2.49389	0.0129304	0.25723	-3.42705	Q80UE5	2896	2.52441	0.0118723	0.240117	Epb41l2
-2.01189	5.47954	-2.51907	0.0120514	0.244759	-3.36609	P98200	50	-2.51724	0.0121138	0.243985	Atp8a2	50769
-2.03213	5.6078	-2.50947	0.01238	0.249347	-3.3894	A0A0R4J1Y3	33	-2.50765	0.0124438	0.249595	Osgep	66246
0.327015	8.33056	2.49815	0.0127777	0.255238	-3.41677	Q8BFY9	565	2.5043	0.0125606	0.250573	Tnpo1	238799
0.169824	8.61784	2.47435	0.0136509	0.268266	-3.47392	Q9CZ13	753	2.50221	0.0126344	0.250573	Uqcrc1	22273
1.97529	4.79726	2.50365	0.0125832	0.252392	-3.4035	Q7TQH0	103	2.50184	0.0126474	0.250573	Atxn2l	233871
0.288907	8.10731	2.49118	0.0130283	0.258121	-3.43358	Q80XN0	270	2.49951	0.0127297	0.251179	Bdh1	71911
0.17921	7.7543	2.46716	0.0139251	0.270963	-3.49109	P06745	1874	2.49171	0.0130097	0.255663	Gpi	14751
0.305415	8.84174	2.47472	0.013637	0.268266	-3.47304	Q8K183	658	2.48184	0.0133712	0.261709	Pdxk	216134
0.216669	8.55852	2.45593	0.0143631	0.274867	-3.51782	Q9D172	484	2.47173	0.013751	0.268061	Gatd3	28295
0.435718	8.80217	2.46492	0.0140115	0.270963	-3.49643	Q99L20	148	2.46725	0.0139221	0.270311	Gstt3	103140
-0.813671	8.10511	-2.46571	0.0139808	0.270963	-3.49454	Q9D8W6	94	-2.46493	0.0140116	0.270877	Ak3
-1.51338	7.42501	-2.46525	0.0139986	0.270963	-3.49564	A0A1L7NR37	74	-2.46361	0.0140628	0.270877	Sorbs2
0.168508	8.17076	2.43105	0.0153766	0.285969	-3.57657	Q7TNV0	797	2.45783	0.0142885	0.272791	Dek	110052
2.05893	7.61331	2.45961	0.0142182	0.273869	-3.50907	Q3UYI4	55	2.45781	0.0142895	0.272791	Cartpt	27220
0.357799	7.87977	2.45157	0.0145359	0.276632	-3.52813	Q9CRB9	276	2.45601	0.0143602	0.272791	Chchd3	66075
0.658186	1.57618	2.45542	0.0143832	0.274867	-3.51903	E9PYU4	312	2.45533	0.014387	0.272791	Chd5	269610
1.29983	2.18563	2.45023	0.0145896	0.276632	-3.53131	Q8BMD6	5	2.44873	0.0146503	0.276703	Tmem260	218989
0.378887	7.804	2.44335	0.0148678	0.279722	-3.54759	Q5M9K9	147	2.44695	0.0147223	0.276985	Rpl31	114641
0.154566	8.36383	2.41258	0.0161692	0.292121	-3.6198	Q9D6Y9	766	2.44412	0.0148367	0.277855	Gbe1	74185
-1.93107	6.32397	-2.44452	0.0148202	0.279722	-3.54483	P07903	32	-2.44275	0.0148926	0.277855	Ercc1	13870
0.202955	8.71907	2.42375	0.0156855	0.290601	-3.59368	Q9Z1N5	904	2.44132	0.0149509	0.277855	Ddx39b	53817
0.16065	8.15744	2.41076	0.016249	0.292121	-3.62403	Q3TGU7	498	2.43967	0.0150188	0.277855	Pa2g4	18813
-2.15485	4.274	-2.4406	0.0149799	0.280744	-3.55406	Q91YN5	56	-2.4388	0.0150548	0.277855	Uap1	107652
-1.17022	7.73671	-2.43821	0.0150783	0.281501	-3.5597	A0A0F7IQ06	151	-2.43682	0.0151363	0.278302	Itgav
0.146291	8.10294	2.39623	0.0169005	0.297229	-3.65779	P14733	2197	2.43103	0.0153777	0.281673	Lmnb1	16906
0.294993	7.39794	2.42174	0.0157715	0.291083	-3.59839	Q3UI46	190	2.42884	0.0154699	0.282297	Nedd8	18002
0.570807	1.52031	2.41836	0.0159174	0.292121	-3.6063	Q6P9L3	21	2.41876	0.0159003	0.287112	Bptf	207165
0.469866	7.59767	2.41545	0.0160435	0.292121	-3.61309	D3Y273	316	2.41706	0.0159742	0.287112	Slc4a7
0.17909	8.33821	2.39447	0.0169813	0.29757	-3.66188	Q6PER3	513	2.41677	0.0159868	0.287112	Mapre3	100732
0.362251	7.87003	2.41229	0.0161819	0.292121	-3.62047	P98191	256	2.4163	0.0160073	0.287112	Cds1	74596
0.351486	8.0423	2.41143	0.0162196	0.292121	-3.62247	Q99KB8	212	2.41578	0.0160296	0.287112	Hagh	14651
0.346033	6.31254	2.40583	0.0164678	0.292801	-3.63552	Q1WWK3	676	2.4104	0.0162656	0.288727	H1f5
1.10534	1.82882	2.41125	0.0162277	0.292121	-3.6229	Q3TZ89	64	2.4099	0.0162875	0.288727	Sec31b	240667
0.15418	8.22435	2.37934	0.0176869	0.302735	-3.6968	Q3TYK4	514	2.40966	0.0162982	0.288727	Prkar1a
0.285197	7.76263	2.39893	0.0167779	0.296145	-3.65154	Q61012	718	2.40652	0.0164374	0.289577	Gngt1	14699
2.01077	4.55753	2.40691	0.0164196	0.292801	-3.633	Q80X32	29	2.40515	0.0164986	0.289577
-1.73164	2.78411	-2.40625	0.016449	0.292801	-3.63454	Q6NXI6	17	-2.40456	0.0165251	0.289577	Rprd2	75137
-1.11266	9.14568	-2.40395	0.0165516	0.293217	-3.63988	B0V2H4	183	-2.40263	0.0166116	0.290045	Atp6v1g2
-0.231125	8.13724	-2.37832	0.0177354	0.302735	-3.69914	P18572	597	-2.39057	0.0171611	0.298566	Bsg	12215
-1.80713	6.49625	-2.38984	0.0171943	0.300221	-3.67258	Q9CQU3	46	-2.38813	0.0172743	0.299462	Rer1	67830
0.334401	8.35263	2.38147	0.0175857	0.302735	-3.69188	Q8C952	273	2.38628	0.0173602	0.299881	Fen1	14156
0.181815	8.27193	2.36306	0.0184747	0.305242	-3.73412	Q9CQ60	421	2.38371	0.0174807	0.300535	Pgls	66171
0.804653	9.01625	2.38295	0.0175161	0.302735	-3.68848	Q9WUD1	197	2.38218	0.017553	0.300535	Stub1	56424
-1.87556	6.47193	-2.38226	0.0175484	0.302735	-3.69006	Q6PDI5	96	-2.38054	0.0176303	0.300535	Ecpas	230249
0.142483	8.00657	2.34387	0.0194431	0.31459	-3.7778	B2M1R6	1609	2.37822	0.0177405	0.300535	Hnrnpk	15387
-0.472507	8.24347	-2.37632	0.0178306	0.302735	-3.70373	Q91WU5	223	-2.37773	0.0177636	0.300535	As3mt	57344
1.71272	7.55836	2.37928	0.0176894	0.302735	-3.69691	G3X8U3	128	2.37761	0.0177696	0.300535	QNG1	70153
-2.06742	5.00048	-2.37618	0.0178373	0.302735	-3.70405	H3BKG0	34	-2.37443	0.0179219	0.301183	Cav1
0.302986	7.80041	2.36755	0.0182543	0.305242	-3.72384	Q3V299	484	2.37374	0.0179549	0.301183	Unc119	22248
0.394617	7.19511	2.37006	0.0181324	0.305242	-3.71811	Q8CGP7	2676	2.37293	0.017994	0.301183	H2ac15	319169
0.245729	8.8102	2.36025	0.0186139	0.305242	-3.74054	Q9EQU5-2	366	2.37056	0.0181085	0.302058	Set
0.906277	7.77175	2.36769	0.0182474	0.305242	-3.72352	Q8CGF6	166	2.36667	0.0182981	0.303597	Wdr47	99512
-1.33682	7.22127	-2.36637	0.0183122	0.305242	-3.72656	Q7TNR6	116	-2.36485	0.0183869	0.303597	Igsf21	230868
0.402732	7.0289	2.36112	0.0185707	0.305242	-3.73855	Q64525	5880	2.36375	0.0184412	0.303597	Hist2h2bb	319189
1.35315	2.59528	2.36355	0.0184504	0.305242	-3.73299	Q5SXC4	70	2.36202	0.0185265	0.303597	Vezf1	22344
1.55761	2.83589	2.36282	0.0184867	0.305242	-3.73467	Q9CY97	12	2.36121	0.0185669	0.303597	Ssu72	68991
0.734788	1.60143	2.36159	0.0185474	0.305242	-3.73748	Q80ZJ7	1	2.36102	0.0185761	0.303597	Snx32	225861
-2.15091	4.70474	-2.35529	0.0188617	0.308264	-3.75185	Q8R034	43	-2.35353	0.0189505	0.308677	Anapc13	69010
0.210869	8.32695	2.33347	0.0199861	0.316093	-3.80133	Q9CZD3	698	2.3477	0.019247	0.311725	Gars1	353172
-1.91126	3.73781	-2.34903	0.0191782	0.312386	-3.76608	G5E8J2	98	-2.34732	0.0192661	0.311725	Ank1	11733
0.371186	8.25265	2.34194	0.0195425	0.314607	-3.78216	Q14A47	277	2.34525	0.0193726	0.31206	Tma7	66167
0.710603	1.59674	2.34491	0.0193896	0.31459	-3.77545	Q921X9	3	2.34442	0.0194153	0.31206	Pdia5	72599
-1.68555	6.63856	-2.34093	0.0195953	0.314607	-3.78447	A0A0A6YWI6	151	-2.33928	0.0196816	0.314877	Dclk2
1.45592	7.10243	2.34009	0.0196387	0.314607	-3.78635	Q14BR4	321	2.33854	0.0197203	0.314877	Arf4	11843
-1.71305	5.88126	-2.33799	0.0197484	0.315325	-3.79111	Q5U4G4	49	-2.33633	0.0198359	0.315684	Plpp2
1.1554	4.39282	2.33581	0.0198625	0.316093	-3.79603	A2RTH4	202	2.33445	0.0199348	0.31622	Cryge	12968
0.692732	1.59325	2.33336	0.0199918	0.316093	-3.80157	A0A0U1RNU5	1	2.33293	0.0200152	0.316462	E130218I03Rik
0.472891	8.06379	2.3289	0.0202286	0.317766	-3.81162	Q8C0M9	197	2.33015	0.0201629	0.317762	Asrgl1	66514
-1.20836	7.75616	-2.32997	0.0201717	0.317766	-3.80922	Q9QXS6	174	-2.32856	0.0202474	0.318061	Dbn1	56320
-0.324385	8.62431	-2.31808	0.0208141	0.321121	-3.83595	Q8BGN8-2	232	-2.32279	0.0205579	0.320918	Synpr
1.99504	3.29381	2.32327	0.0205313	0.321121	-3.82429	Q3UGS4	13	2.32157	0.0206244	0.320918	Mcrip1	192173
0.144699	8.41206	2.29063	0.0223658	0.332863	-3.89716	A0A498WGK2	795	2.32151	0.0206276	0.320918	Nars	70223
-1.44293	2.6393	-2.32135	0.0206358	0.321121	-3.82862	E9Q352	9	-2.3198	0.0207206	0.321334	Agtpbp1
-1.02275	3.85328	-2.31838	0.0207977	0.321121	-3.83528	Q9DAD6	36	-2.31714	0.0208661	0.321426	Pfn3	75477
1.8489	3.01864	2.3187	0.02078	0.321121	-3.83455	Q9CR57	310	2.31703	0.0208722	0.321426	Rpl14	67115
-1.60741	6.71831	-2.31762	0.0208391	0.321121	-3.83698	Q9WU28	52	-2.316	0.0209286	0.321426	Pfdn5	56612
0.683734	1.59232	2.31529	0.0209671	0.322071	-3.84219	O35594	22	2.31487	0.0209914	0.321426	Ift81	12589
-0.287528	8.03401	-2.30709	0.0214237	0.324971	-3.86054	P12658	578	-2.31355	0.0210638	0.321521	Calb1	12307
-0.839349	3.06746	-2.31241	0.0211265	0.323449	-3.84865	A8DUV1	249	-2.31152	0.0211768	0.32188	Hbat1
0.177417	8.17701	2.2904	0.0223789	0.332863	-3.89766	Q04750	494	2.31014	0.0212536	0.32188	Top1	21969
2.06241	3.97244	2.31127	0.0211901	0.323449	-3.85121	E9QMN8	54	2.30955	0.0212863	0.32188
1.77582	6.78693	2.30887	0.0213239	0.324471	-3.85657	Q99JT9	64	2.30721	0.0214176	0.32286	Adi1	104923
0.316056	7.13965	2.29845	0.0219136	0.331255	-3.87979	Q61011	658	2.30341	0.0216319	0.325082	Gnb3	14695
-0.22029	8.35239	-2.28895	0.0224635	0.332863	-3.90087	Q8JZN5	418	-2.301	0.0217686	0.326125	Acad9	229211
0.263561	8.14888	2.29084	0.0223535	0.332863	-3.89669	P31324	427	2.29869	0.0219004	0.327091	Prkar2b	19088
-2.03902	3.70272	-2.29739	0.0219745	0.331255	-3.88215	Q8R3D1	31	-2.29569	0.0220729	0.328656	Tbc1d13	70296
-0.138411	8.59646	-2.26092	0.0241577	0.34287	-3.9626	E9QLL2	1895	-2.29356	0.0221962	0.328983	Dnm3
0.211349	8.26091	2.27985	0.0230021	0.335632	-3.921	Q501J6	1121	2.29297	0.0222304	0.328983	Ddx17	67040
0.144857	8.28937	2.26171	0.0241086	0.34287	-3.96087	Q6XMP4	964	2.29131	0.0223267	0.329404	Aars
0.791301	1.67715	2.2904	0.0223792	0.332863	-3.89767	Z4YL66	28	2.28958	0.0224274	0.329886	Ino80
0.246236	7.67102	2.27761	0.0231363	0.335632	-3.92594	Q8BYK4	519	2.28671	0.0225957	0.330032	Rdh12	77974
-1.75328	7.48281	-2.28788	0.0225267	0.332863	-3.90325	Q3UMR5	114	-2.28624	0.0226236	0.330032	Mcu	215999
-2.09956	4.41135	-2.28729	0.0225612	0.332863	-3.90455	Q99LD9	36	-2.28558	0.0226621	0.330032	Eif2b2	217715
-1.9434	5.56047	-2.28538	0.0226733	0.333503	-3.90877	Q8BTI8	62	-2.2837	0.0227733	0.330032	Srrm2	75956
0.313352	8.62192	2.27833	0.0230932	0.335632	-3.92436	Q8BJY1	337	2.28322	0.0228022	0.330032	Psmd5	66998
0.760189	1.61409	2.2832	0.0228022	0.334387	-3.91359	A0A140LHY7	1	2.28249	0.0228452	0.330032	Pold3
1.54921	6.99913	2.27593	0.0232375	0.335632	-3.92964	Q3TEX8	87	2.27435	0.0233335	0.333158	Usp4
-1.88099	5.58132	-2.27552	0.0232622	0.335632	-3.93055	Q8R180	91	-2.27385	0.0233633	0.333158	Ero1a	50527
1.07558	7.81045	2.27486	0.023302	0.335632	-3.932	Q9JKB1	84	2.27356	0.0233813	0.333158	Uchl3	50933
-0.302495	7.63277	-2.26811	0.0237127	0.338533	-3.94683	Q924K1	344	-2.27341	0.0233902	0.333158	Aipl1	114230
0.636786	1.58326	2.27341	0.0233893	0.335893	-3.93517	Q3TER3	1	2.27317	0.0234048	0.333158	Spata5l1	214616
-2.08556	5.36257	-2.26957	0.0236232	0.338251	-3.94362	P53395	97	-2.26788	0.0237274	0.336763	Dbt	13171
0.236732	8.46097	2.25681	0.024415	0.343509	-3.97158	P55264	234	2.26644	0.023816	0.337035	Adk	11534
0.870175	7.74669	2.25703	0.0244013	0.343509	-3.9711	Q9R1R8	148	2.25603	0.0244645	0.344947	Rdh11
-1.91116	7.13886	-2.25685	0.0244122	0.343509	-3.97148	Q9JHU9	41	-2.2552	0.0245173	0.344947	Isyna1	71780
-1.48977	7.16307	-2.25445	0.0245637	0.344602	-3.97672	Q8K2L8	95	-2.25291	0.0246624	0.345986	Trappc12	217449
0.27088	1.44642	2.2445	0.0252005	0.352517	-3.9984	Q8K2H5	10	2.25119	0.0247715	0.346516	Maged1
0.154461	8.37097	2.22536	0.0264651	0.361698	-4.0398	Q62420	636	2.2498	0.0248604	0.34676	Sh3gl2	20404
0.293555	1.45477	2.23684	0.0257	0.356724	-4.015	A0A0U1RNU4	8	2.24221	0.0253499	0.351308	Zfp768
-0.194723	8.2537	-2.22726	0.0263371	0.361698	-4.0357	G3X8Q5	856	-2.24191	0.025369	0.351308	Cp	12870
-0.171889	8.61496	-2.22218	0.0266809	0.361698	-4.04666	P17809	460	-2.24138	0.0254036	0.351308	Slc2a1	20525
0.752067	1.60881	2.24025	0.0254765	0.355353	-4.00761	B9EJ80	6	2.23954	0.025524	0.351698	Pdzd8	107368
0.383846	8.43302	2.23651	0.0257218	0.356724	-4.01572	Q3U6L3	81	2.23873	0.0255768	0.351698	Glrx	93692
0.153304	8.20687	2.21294	0.0273151	0.361698	-4.06649	Q5DTP7	772	2.23735	0.0256673	0.351946	Chd4
0.315231	8.35322	2.23059	0.0261141	0.360661	-4.02852	P37040	334	2.23503	0.0258201	0.352122	Por	18984
0.140417	8.18822	2.20571	0.0278207	0.363008	-4.08196	Q9WV02	803	2.23495	0.0258252	0.352122	Rbmx	19655
0.391449	8.42531	2.22999	0.0261542	0.360661	-4.02982	P56375	197	2.2322	0.0260079	0.35362	Acyp2	75572
-0.173153	7.80472	-2.21141	0.0274217	0.361698	-4.06978	P97807	712	-2.23003	0.0261523	0.353713	Fh	14194
0.122757	8.26556	2.19159	0.0288312	0.373191	-4.11202	E9QNN1	1536	2.22991	0.0261604	0.353713	Dhx9	13211
2.02816	4.15034	2.22409	0.0265511	0.361698	-4.04254	A0A0J9YUK6	26	2.22244	0.0266638	0.358617	Khk	16548
0.518389	7.85362	2.22186	0.0267026	0.361698	-4.04735	A6H669	281	2.22233	0.026671	0.358617	Bbs4	102774
-1.83021	3.42121	-2.22114	0.0267516	0.361698	-4.0489	Q80XK6	26	-2.21952	0.0268627	0.35893	Atg2b	76559
-1.86601	6.04984	-2.22037	0.0268037	0.361698	-4.05054	E9Q9C7	75	-2.21875	0.0269157	0.35893	Ablim1	226251
0.62833	8.41828	2.219	0.0268975	0.361698	-4.05349	O89086	211	2.21874	0.026916	0.35893	Rbm3	19652
-1.73789	6.21385	-2.21822	0.0269508	0.361698	-4.05516	Q05CL8	34	-2.21662	0.0270613	0.359093	Larp7	28036
0.675375	1.59784	2.21633	0.0270808	0.361698	-4.05922	Q9Z185	6	2.21585	0.0271144	0.359093	Padi1	18599
0.843952	8.53102	2.21628	0.0270843	0.361698	-4.05933	Q3UF68	204	2.21533	0.0271502	0.359093	Prnp
0.422592	9.24837	2.2123	0.0273593	0.361698	-4.06786	Q544F6	324	2.2139	0.0272496	0.359428	Cotl1	72042
1.91525	3.51147	2.21283	0.0273227	0.361698	-4.06673	A0A3B2WBC6	13	2.2112	0.0274364	0.360696	Polr2m
-1.57019	3.55955	-2.21193	0.0273854	0.361698	-4.06866	B2RWW2	92	-2.21037	0.0274943	0.360696	Golgb1
-0.693924	8.38568	-2.20976	0.0275368	0.362233	-4.07331	Q8R2R9	157	-2.2092	0.0275764	0.360798	Ap3m2	64933
0.45024	7.8432	2.20513	0.0278616	0.363008	-4.0832	A1BN54	878	2.20631	0.0277793	0.361857	Actn1	109711
0.175949	7.94006	2.18759	0.0291237	0.374977	-4.12052	Q8CAQ8	1559	2.20495	0.0278748	0.361857	Immt	76614
0.598193	1.57833	2.205	0.0278708	0.363008	-4.08348	Q8K2P7	1	2.20486	0.027881	0.361857	Slc38a1	105727
-1.75662	6.59184	-2.20466	0.0278949	0.363008	-4.08421	Q62141-1	60	-2.20306	0.0280087	0.362545	Sin3b
0.697197	7.25234	2.19636	0.0284865	0.369715	-4.10189	Q544R9	164	2.19578	0.0285287	0.368294	Hmgb3	15354
0.161999	7.8835	2.17394	0.0301387	0.383972	-4.14933	P42669	645	2.19437	0.0286306	0.368629	Pura	19290
0.264325	8.07343	2.18529	0.0292927	0.376155	-4.12539	P05132	392	2.19189	0.0288104	0.369962	Prkaca	18747
1.63264	2.7981	2.18791	0.0290995	0.374977	-4.11982	Q9D114	12	2.18636	0.0292142	0.374157	Hddc3	68695
-1.80036	4.64963	-2.18397	0.0293901	0.376411	-4.12818	A0A0U1RNL7	23	-2.18237	0.0295086	0.376933	Bckdk
-1.51927	6.06572	-2.17594	0.0299886	0.383065	-4.14513	Q9D938	36	-2.17442	0.0301038	0.383527	Tmem160	69094
0.72221	8.03087	2.17256	0.0302436	0.3843	-4.15225	P68181	366	2.1719	0.0302944	0.384945	Prkacb	18749
0.633672	7.91881	2.16803	0.0305879	0.38766	-4.16176	Q61941	99	2.16764	0.0306187	0.38805	Nnt
0.145972	8.14906	2.13385	0.0333002	0.415525	-4.23299	Q9QZQ8	1291	2.15806	0.0313596	0.395631	LOC110307790
1.24785	6.94528	2.1592	0.0312701	0.395273	-4.18028	Q80U56	105	2.1578	0.0313799	0.395631	Avl9	78937
1.21624	2.03072	2.15187	0.031846	0.401508	-4.19558	Q8C693	44	2.15049	0.0319563	0.401855	Orc4	26428
0.848699	1.74124	2.14121	0.0326997	0.410545	-4.21775	A0A3B2WD34	5	2.14023	0.0327799	0.410896	Stk38
1.16528	6.7495	2.14076	0.0327361	0.410545	-4.21868	P97427	869	2.13943	0.0328446	0.410896	Crmp1	12933
1.7787	5.74144	2.13977	0.0328166	0.410545	-4.22074	Q9CQ71	46	2.1382	0.0329447	0.411089	Rpa3	68240
0.180973	8.3413	2.12011	0.0344476	0.421713	-4.26131	Q99MR6	587	2.13482	0.0332215	0.41348	Srrt	83701
0.189476	8.03981	2.11932	0.034515	0.421713	-4.26294	Q6P5I3	554	2.13255	0.0334083	0.414608	Adh5	11532
0.249919	8.23247	2.12398	0.0341217	0.421441	-4.25336	P70349	188	2.13077	0.0335555	0.414608	Hint1	15254
0.438975	7.68704	2.1291	0.0336936	0.418283	-4.24281	Q06138	378	2.13017	0.0336052	0.414608	Cab39	12283
0.984147	8.16714	2.13077	0.0335545	0.417625	-4.23935	Q9CQZ1	98	2.12959	0.0336538	0.414608	Hsbp1	68196
0.177894	8.33151	2.11294	0.0350594	0.421942	-4.27601	Q3UVN5	499	2.12806	0.0337809	0.41512	Nsfl1c	386649
0.136304	8.18931	2.09905	0.0362716	0.425272	-4.30437	P09103	1380	2.12572	0.033976	0.416463	P4hb	18453
1.71111	4.5084	2.12429	0.0340949	0.421441	-4.25271	Q61749	34	2.12275	0.0342252	0.417451	Eif2b4	13667
-0.27112	8.4492	-2.11667	0.0347402	0.421942	-4.26838	Q91WD5	449	-2.12219	0.0342729	0.417451	Ndufs2	226646
-0.439591	8.40856	-2.12026	0.034435	0.421713	-4.261	Q58EU7	280	-2.12129	0.0343485	0.417451	Rbp1	19659
-0.812597	7.65477	-2.12088	0.0343827	0.421713	-4.25973	Q8K440	514	-2.11997	0.0344603	0.417451	Abca8b	27404
0.527907	8.02953	2.11857	0.034578	0.421713	-4.26447	B1ATV5	231	2.11876	0.0345634	0.417451	Bbs7
0.256651	1.44663	2.1125	0.0350972	0.421942	-4.27691	B1AVZ0	17	2.11865	0.0345726	0.417451	Uprt	331487
-0.157766	8.55917	-2.09783	0.0363794	0.425508	-4.30684	Q3TV47	500	-2.11714	0.0347013	0.417965	Atp1b1	11931
-0.368764	8.35511	-2.10868	0.035428	0.422524	-4.28474	Q3TDN8	350	-2.11082	0.0352431	0.419404	Bphl
1.75455	5.34428	2.11216	0.0351264	0.421942	-4.27761	F6Z458	31	2.11062	0.0352602	0.419404	Erlec1
-1.42098	7.02968	-2.11197	0.035143	0.421942	-4.278	Q3UZG4	77	-2.11051	0.0352698	0.419404	Aimp1	13722
1.63189	5.418	2.1115	0.0351839	0.421942	-4.27897	Q8CB77	72	2.10998	0.035316	0.419404	Eloa	27224
1.24936	7.19265	2.11097	0.0352293	0.421942	-4.28005	Q99KD6	75	2.10958	0.0353501	0.419404	Cox7a2l
0.332608	9.4938	2.10602	0.0356595	0.423159	-4.29018	P99028	235	2.10901	0.0353999	0.419404	Uqcrh	66576
1.69509	5.09399	2.11024	0.0352923	0.421942	-4.28154	Q3THC1	34	2.10871	0.0354256	0.419404	Psmd9
-1.69874	6.60229	-2.10699	0.0355746	0.423159	-4.28819	D3YWT5	59	-2.10546	0.0357089	0.421697	Cabp5
1.44722	3.92106	2.10421	0.0358174	0.423159	-4.29386	D5MR34	683	2.10276	0.0359456	0.421697	Tubb3
-1.80029	4.47063	-2.1036	0.0358704	0.423159	-4.29509	Q3TC56	29	-2.10206	0.0360068	0.421697	Oxa1l
0.213963	8.01757	2.09225	0.0368781	0.428244	-4.31818	Q8BT90	248	2.10175	0.0360345	0.421697	Rps17
-1.80384	4.46288	-2.10307	0.035917	0.423159	-4.29618	Q9CQF6	25	-2.10153	0.0360537	0.421697	Aasdhppt	67618
1.05626	1.92311	2.10083	0.0361141	0.42445	-4.30074	Q3V0J1-3	20	2.09959	0.0362249	0.422682	Tmem237
0.849254	1.83369	2.09444	0.0366814	0.426983	-4.31373	J3QQ02	65	2.09342	0.0367736	0.427084	Eif1ad11
-1.05691	2.6855	-2.09462	0.0366659	0.426983	-4.31338	Q8CCC3	24	-2.09337	0.0367782	0.427084
0.172112	7.92967	2.07659	0.0383071	0.436485	-4.34982	Q9CU62	717	2.09199	0.0369017	0.427497	Smc1a	24061
0.184122	8.15727	2.0742	0.0385294	0.436966	-4.35463	P17182	4833	2.08737	0.037319	0.431196	Eno1	13806; 433182
2.50206	6.03695	2.0881	0.037252	0.431554	-4.32658	Q9CQF7	36	2.08649	0.0373988	0.431196	Pfdn1	67199
0.952797	1.85367	2.08568	0.0374722	0.433072	-4.33149	B7ZCM9	5	2.08454	0.0375765	0.431841	Gm28042
-0.212732	8.59129	-2.07425	0.0385246	0.436966	-4.35453	Q544Y3	1013	-2.08367	0.0376556	0.431841	Rlbp1	19771
0.911908	7.28118	2.08217	0.0377928	0.435739	-4.33858	Q9CWF6	174	2.08108	0.0378932	0.431841	Bbs2	67378
0.447486	7.1599	2.07899	0.0380851	0.435922	-4.34499	D3Z134	196	2.07979	0.0380119	0.431841	Mgarp
-0.138077	8.21075	-2.05509	0.0403462	0.451245	-4.39288	Q5SV64	1159	-2.07933	0.0380541	0.431841	Myh10	77579
-0.173804	8.38627	-2.06452	0.039441	0.445224	-4.37405	A0A338P769	510	-2.07929	0.0380583	0.431841	Septin5
-0.487224	7.80312	-2.07809	0.0381679	0.435922	-4.34679	Q810U4-2	266	-2.07852	0.0381296	0.431841	Nrcam
-1.63898	6.73374	-2.07878	0.0381041	0.435922	-4.3454	Q91YM4	42	-2.07728	0.0382438	0.431841	Tbrg4	21379
1.16606	2.13898	2.07847	0.0381333	0.435922	-4.34604	Q9Z0S1	429	2.07716	0.0382554	0.431841	Bpnt1	23827
0.136902	7.78694	2.05045	0.0407983	0.452085	-4.40212	Q3TVV6	1813	2.07497	0.0384581	0.432176	Hnrnpu
0.120788	8.34829	2.04313	0.04152	0.454454	-4.41665	A1A4T2	912	2.07492	0.0384632	0.432176	Ganab	14376
0.163773	8.34856	2.05648	0.0402117	0.45078	-4.39011	G3UXL2	420	2.07313	0.0386302	0.433051	Prps1l3	328099
-0.788238	8.53915	-2.06495	0.0393999	0.445224	-4.37319	Q922A2	345	-2.06407	0.0394844	0.440612	Anxa7
0.106471	8.26215	2.02358	0.0435006	0.46486	-4.45519	Q99PV0	2141	2.06405	0.0394863	0.440612	Prpf8	192159
0.216474	7.95055	2.05209	0.0406377	0.452085	-4.39885	Q80X80	553	2.0608	0.0397968	0.443059	C2cd2l	71764
1.27802	6.97392	2.06084	0.0397915	0.448139	-4.3814	P04247	88	2.05946	0.0399248	0.443467	Mb	17189
1.89058	6.2666	2.0593	0.0399396	0.448766	-4.38448	Q60766	52	2.05777	0.0400882	0.444265	Irgm1	15944
0.121352	8.29634	2.02394	0.0434632	0.46486	-4.45448	Q5SX53	939	2.05449	0.0404047	0.446752	Slc25a11	67863
0.382444	8.1061	2.04954	0.040887	0.452085	-4.40392	Q9JM62	121	2.05108	0.0407368	0.448704	Reep6	70335
0.986977	2.12505	2.05179	0.0406674	0.452085	-4.39946	F6Q609	634	2.05062	0.0407819	0.448704	Cct3
-1.86544	4.85631	-2.05137	0.0407083	0.452085	-4.40029	Q8BH48	45	-2.04984	0.0408585	0.448704	Ubap1	67123
0.131846	8.13288	2.02194	0.0436704	0.46486	-4.45841	Q921M3	1056	2.04739	0.0410988	0.449876	Sf3b3	101943
-0.992582	7.89405	-2.04805	0.0410337	0.452677	-4.40689	O88587	147	-2.04687	0.0411506	0.449876	Comt	12846
-0.918091	7.54147	-2.04453	0.041381	0.454454	-4.41387	Q9Z239	88	-2.04342	0.0414922	0.451958	Fxyd1	56188
0.379405	8.00876	2.04011	0.0418205	0.454454	-4.42262	Q8K019	276	2.04175	0.0416581	0.451958	Bclaf1	72567
-0.71122	8.2637	-2.04116	0.0417156	0.454454	-4.42054	G3UY75	75	-2.0404	0.0417925	0.451958	Ptprd
-1.51021	3.08781	-2.04085	0.0417467	0.454454	-4.42116	P27612	15	-2.0394	0.041892	0.451958	Plaa	18786
0.347252	7.14426	2.03669	0.0421635	0.455817	-4.42938	Q91WD8	489	2.03896	0.0419362	0.451958	Slc24a1	214111
1.62531	3.41841	2.03991	0.0418404	0.454454	-4.42301	A0ZVB6	14	2.03844	0.0419887	0.451958	Btaf1
-1.39453	6.94309	-2.03981	0.0418502	0.454454	-4.4232	Q3TH64	93	-2.0384	0.0419928	0.451958	Cyb5b
1.93544	4.94882	2.03749	0.0420833	0.455817	-4.4278	H7BWY8	29	2.03596	0.0422376	0.453587	Tsr2	69499
-1.66749	6.36791	-2.03255	0.0425822	0.45932	-4.43755	Q3YAA7	85	-2.03107	0.0427337	0.457901	Kcnip4	80334
0.146008	8.11401	2.0056	0.0453923	0.475883	-4.49031	Q4FZK2	796	2.02545	0.0433089	0.463042	Eef1g	67160
-1.24195	2.71303	-2.02454	0.0434019	0.46486	-4.45331	A0A0A6YWG7	23	-2.02319	0.0435415	0.464507	Rapgef2
-0.687251	3.84586	-2.02238	0.043625	0.46486	-4.45755	Q8BY71	129	-2.0217	0.0436965	0.465091	Hat1	107435
1.0437	6.8258	2.02205	0.0436594	0.46486	-4.4582	Q91XU3	89	2.02081	0.0437879	0.465091	Pip4k2c	117150
-0.224311	8.3674	-2.01169	0.0447445	0.472711	-4.47846	Q8BU20	214	-2.01907	0.0439692	0.465997	Ndufb5
0.113108	8.14931	1.98362	0.0477994	0.488459	-4.53284	Q3TFE8	810	2.01698	0.0441882	0.466428	Kpnb1
-0.156518	8.15309	-2	0.0459959	0.480676	-4.5012	Q8BKG0	495	-2.01685	0.0442021	0.466428	Slc6a11
0.347008	7.46719	2.01372	0.0445296	0.472711	-4.47449	Q3UG43	241	2.01586	0.0443049	0.466499	Oard1
-0.240599	8.22138	-2.0066	0.0452855	0.475792	-4.48837	Q56A15	502	-2.01281	0.0446268	0.468871	Cycs	13063
1.07973	2.15857	2.01278	0.0446293	0.472711	-4.47633	Q9CQ22	5	2.01153	0.0447614	0.469269	Lamtor1	66508
0.623175	6.5911	2.01095	0.0448222	0.472711	-4.47989	A0A1W2P872	94	2.01044	0.0448768	0.46939	Nova2	384569
0.678635	8.7982	2.01027	0.0448949	0.472711	-4.48123	Q9JIK8	131	2.0096	0.0449663	0.46939	Ndk3
-0.240888	7.43586	-1.99275	0.0467866	0.484935	-4.51523	Q9DC70	258	-1.99875	0.0461317	0.47825	Ndufs7	75406
0.132378	7.97033	1.97431	0.0488505	0.493032	-4.55071	Q8C854	1043	1.99771	0.0462457	0.47825	Myef2	17876
-0.183418	8.36229	-1.98612	0.0475199	0.488412	-4.52802	Q8BWF0	506	-1.99763	0.0462534	0.47825	Aldh5a1	214579
-1.63831	4.46155	-1.99872	0.0461345	0.480676	-4.50368	Q8VDD9	101	-1.99726	0.0462937	0.47825	Phip
-1.73243	6.3611	-1.99861	0.0461465	0.480676	-4.50389	Q9D1C8	49	-1.99714	0.0463077	0.47825	Vps28	66914
-0.186978	8.47573	-1.9837	0.0477903	0.488459	-4.53269	D3YUM1	822	-1.99468	0.0465758	0.479041	Ndufv1
1.61626	4.70195	1.9958	0.0464532	0.482835	-4.50934	Q9JLV6	102	1.99435	0.0466126	0.479041	Pnkp
0.140145	8.18481	1.9728	0.0490227	0.493032	-4.5536	Q3THB3	1523	1.99341	0.046715	0.479041	Hnrnpm	76936
0.141689	8.08112	1.97226	0.0490847	0.493032	-4.55464	Q3ULT2	1178	1.99236	0.0468304	0.479041	Actn4	60595
-0.662582	7.84452	-1.99213	0.0468551	0.484935	-4.51643	Q9JMH6	209	-1.99152	0.0469235	0.479041	Txnrd1	50493
0.123906	8.53128	1.96446	0.0499837	0.493265	-4.56953	O35098	763	1.99104	0.0469764	0.479041	Dpysl4
-1.70801	3.82302	-1.99058	0.0470254	0.485663	-4.51942	Q3U5Q7	33	-1.98912	0.047188	0.48019	Cmpk2	22169
1.58193	6.99646	1.98914	0.0471847	0.486273	-4.5222	P10833	59	1.9877	0.0473454	0.480783	Rras	20130
-0.77906	7.95533	-1.98546	0.0475935	0.488412	-4.5293	A0A0A6YY34	111	-1.98455	0.0476958	0.482825	Gpx1
0.15318	8.34831	1.96733	0.0496514	0.493032	-4.56406	Q4VA93	733	1.98411	0.0477454	0.482825	Prkca	18750
-0.172998	8.2892	-1.96882	0.0494802	0.493032	-4.56122	Q3TI98	601	-1.98161	0.0480256	0.484649	Farsb
0.221855	7.83602	1.97158	0.0491621	0.493032	-4.55593	Q9DCZ4	214	1.97866	0.0483573	0.485568	Apoo	68316
-1.56073	5.99597	-1.97962	0.0482483	0.492012	-4.54053	E9Q0I7	45	-1.97819	0.0484108	0.485568	Homer1
0.750158	1.77915	1.97865	0.0483583	0.492099	-4.5424	Q9WVF8	2	1.97781	0.0484542	0.485568	Tusc2	80385
0.226261	8.50993	1.97048	0.0492885	0.493032	-4.55804	Q922Q1	317	1.97726	0.0485168	0.485568	Mtarc2	67247
0.120333	8.23685	1.94823	0.0518999	0.504854	-4.60034	Q91Z31	808	1.97581	0.048681	0.486037	Ptbp2	56195
-1.02401	7.13203	-1.97628	0.0486269	0.493032	-4.54695	Q3TWC7	124	-1.97508	0.0487639	0.486037	Gpnmb
0.181886	8.26787	1.9626	0.0502005	0.493265	-4.57307	Q9ERK4	945	1.9739	0.0488982	0.486377	Cse1l	110750
0.224301	8.62094	1.96582	0.0498264	0.493265	-4.56694	Q8K4Z3	194	1.97262	0.0490444	0.486834	Naxe	246703
-0.612405	7.38455	-1.97206	0.0491073	0.493032	-4.55502	Q9CQI7	219	-1.9716	0.0491609	0.486994	Snrpb2	20639
0.256053	8.11101	1.96311	0.050141	0.493265	-4.5721	P84075	263	1.96796	0.0495794	0.489644	Hpca	15444
1.52751	3.08736	1.96799	0.0495756	0.493032	-4.5628	Q8VD26	36	1.96657	0.0497401	0.489644	Tmem143	70209
-1.85729	5.17769	-1.96766	0.0496133	0.493032	-4.56343	E9QAX2	66	-1.96619	0.0497846	0.489644	Myo18a	360013
1.47525	4.21413	1.96718	0.0496689	0.493032	-4.56435	P60840	30	1.96578	0.0498319	0.489644	Ensa	56205
1.87199	4.88206	1.96395	0.0500434	0.493265	-4.57051	Q9JK48	108	1.96248	0.0502156	0.492417	Sh3glb1	54673
1.25519	6.58471	1.9602	0.050481	0.49502	-4.57764	Q91VZ6	77	1.95887	0.0506381	0.495559	Smap1	98366
1.38497	5.96903	1.95465	0.0511344	0.500416	-4.58818	Q4FJX4	74	1.95328	0.0512983	0.50101	Csrp1	13007
0.26359	7.99741	1.94642	0.0521178	0.505573	-4.60377	A0A0A0MQN6	327	1.95078	0.0515964	0.502217	Crx	12951
1.67032	4.63713	1.95182	0.0514708	0.502695	-4.59354	A0A2R8W6S4	235	1.95039	0.0516422	0.502217	Pacsin2
0.140478	8.32144	1.92985	0.0541433	0.514308	-4.63492	A0A0R4J0Z1	576	1.94894	0.0518157	0.502217	Pdia4	12304
1.1364	2.26648	1.94965	0.0517297	0.504208	-4.59765	Q9EQQ2	19	1.94839	0.0518818	0.502217	Yipf5	67180
0.11297	8.37517	1.91753	0.0556927	0.521878	-4.65793	P29341	954	1.94759	0.0519774	0.502217	Pabpc1	18458
0.115867	8.21835	1.91854	0.0555646	0.521684	-4.65605	B9EKE9	928	1.94705	0.0520426	0.502217	Ddx3x
-1.09617	2.38128	-1.94588	0.0521821	0.505573	-4.60478	E9Q2B2	29	-1.94464	0.0523327	0.504014	Ncor1
0.296531	8.12912	1.93601	0.0533832	0.513128	-4.62337	P11404	194	1.93901	0.0530159	0.50847	Fabp3	14077
1.28865	7.05619	1.93971	0.0529303	0.5118	-4.61641	Q543X6	113	1.93838	0.0530936	0.50847	Map2k4	26398
0.219476	7.82308	1.93085	0.0540195	0.514308	-4.63305	Q8VDP4	608	1.93768	0.0531787	0.50847	Ccar2	219158
1.62606	5.33348	1.93881	0.0530406	0.511847	-4.61811	Q80XK0	228	1.93739	0.0532144	0.50847	Ppp3cc	19057
0.109152	8.33177	1.904	0.0574365	0.532055	-4.68302	Q62318	937	1.93566	0.0534272	0.5095	Trim28	21849
-1.5092	3.68096	-1.93535	0.0534636	0.513128	-4.6246	Q9DBS2	15	-1.93396	0.0536356	0.509811	Tprg1l	67808
1.87595	6.62665	1.93514	0.0534905	0.513128	-4.62501	C5H0E8	283	1.93369	0.0536699	0.509811	Gm9392
0.421277	1.67063	1.93207	0.0538686	0.514308	-4.63077	O70145	7	1.93275	0.0537858	0.509915	Ncf2	17970
-1.58112	6.27457	-1.93191	0.0538884	0.514308	-4.63107	A0PJE6	70	-1.9305	0.054064	0.51117	Pccb
0.220985	7.92096	1.92334	0.0549574	0.520006	-4.64709	A0A0R4J0H3	2204	1.92998	0.0541288	0.51117	Rbp3	19661
-1.12941	2.24539	-1.93035	0.0540817	0.514308	-4.63399	Q8BUY5	16	-1.9291	0.0542382	0.511208	Timmdc1	76916
-0.903408	7.76358	-1.92789	0.0543874	0.515618	-4.63859	Q8BTV1	95	-1.9268	0.0545243	0.512909	Tusc3	80286
0.140804	8.23761	1.90488	0.0573209	0.532	-4.68138	Q9R0P9	455	1.92308	0.0549909	0.515313	Uchl1	22223
0.335686	8.16863	1.92005	0.0553724	0.521684	-4.65322	Q3UK83	930	1.92202	0.055125	0.515313	Hnrnpa1
0.123499	8.01607	1.89746	0.0582958	0.532911	-4.69509	G5E829	1502	1.92144	0.0551975	0.515313	Atp2b1	67972
-0.892319	7.84629	-1.92247	0.0550678	0.520037	-4.64873	Q9ES56	95	-1.92139	0.0552046	0.515313	Trappc4	60409
-1.59471	4.25028	-1.91877	0.0555351	0.521684	-4.65562	Q8CHT0	61	-1.91737	0.0557145	0.517795	Aldh4a1	212647
0.0945797	8.22527	1.87608	0.061178	0.544877	-4.73424	O54774	1008	1.9172	0.0557361	0.517795	Ap3d1	11776
0.137247	7.83798	1.89672	0.058393	0.532911	-4.69644	D3YXK2	503	1.91572	0.0559245	0.517795	Safb	224903
0.975296	8.83372	1.9166	0.055811	0.521978	-4.65965	Q8CFS6	94	1.91545	0.0559591	0.517795	Kcnv2	240595
-0.142064	8.18285	-1.89744	0.058298	0.532911	-4.69512	Q60932	1419	-1.9151	0.0560038	0.517795	Vdac1	22333
0.271332	8.157	1.90656	0.0571027	0.53099	-4.67828	O08915	263	1.91027	0.0566238	0.522532	Aip	11632
1.01585	6.68317	1.90995	0.056664	0.528937	-4.672	Q6P3Z4	100	1.90877	0.0568176	0.523326	Zfp37	22696
1.41751	2.82997	1.90819	0.0568917	0.530043	-4.67527	A0A6M8TZJ8	11	1.90684	0.057068	0.524636	ATP6
1.82367	5.24464	1.90155	0.0577568	0.532911	-4.68754	Q8BJL0	79	1.90012	0.0579452	0.530387	Smarcal1	54380
0.467533	7.26083	1.89956	0.0580184	0.532911	-4.69122	P83917	330	1.89977	0.0579914	0.530387	Cbx1	12412
0.10519	8.29699	1.86648	0.0625107	0.547466	-4.75168	Q5F2D0	1314	1.89868	0.0581345	0.530387	Acsl6	216739
0.886419	1.86852	1.89932	0.0580503	0.532911	-4.69166	Q3U5A9	39	1.89825	0.0581923	0.530387	Optc	269120
0.849381	7.88388	1.8989	0.0581057	0.532911	-4.69244	Q3TW74	197	1.89789	0.0582399	0.530387	Mthfd1	108156
-1.44464	3.24085	-1.89661	0.0584072	0.532911	-4.69664	Q544L9	16	-1.89526	0.0585876	0.531546	Efnb1	13641
1.12547	3.43509	1.89476	0.0586528	0.533147	-4.70005	F6YY88	19	1.89352	0.0588184	0.531546	Mri1
-1.7093	4.68317	-1.89481	0.0586461	0.533147	-4.69996	Q8K356	30	-1.89341	0.0588339	0.531546	Ly6h	23934
-0.207809	8.24594	-1.88595	0.0598326	0.539828	-4.71621	Q9CQZ5	211	-1.89308	0.0588773	0.531546	Ndufa6	67130
-0.915407	2.00421	-1.8933	0.0588472	0.533914	-4.70274	Q80ZD9	18	-1.89221	0.0589932	0.531546	Amigo2	105827
0.128548	8.48087	1.87028	0.061981	0.546557	-4.7448	E9QKR0	1206	1.89127	0.0591184	0.531546	Gnb2
0.129607	8.14542	1.87012	0.0620026	0.546557	-4.74508	Q8K4Z5	453	1.8907	0.0591951	0.531546	Sf3a1	67465
0.174138	8.11877	1.87922	0.0607475	0.542837	-4.72852	P63005	448	1.89002	0.0592861	0.531546	Pafah1b1	18472
1.2312	2.29873	1.8908	0.0591804	0.535936	-4.70732	D0VYV6	1274	1.88952	0.0593527	0.531546	Epb41l3
-1.54139	4.34587	-1.88895	0.0594289	0.537184	-4.71072	Q3UDE2	32	-1.88758	0.0596146	0.532908	Ttll12	223723
0.158398	8.66129	1.87256	0.0616641	0.546557	-4.74065	Q8BGH2	400	1.8858	0.0598542	0.534066	Samm50	68653
0.16086	8.24343	1.86984	0.0620422	0.546557	-4.74559	O88569	2301	1.8826	0.060288	0.536284	Hnrnpa2b1	53379
1.08345	7.60571	1.88317	0.0602099	0.541662	-4.72131	Q8R3R8	42	1.88195	0.0603766	0.536284	Gabarapl1	57436
-1.21413	3.91533	-1.8828	0.060259	0.541662	-4.72197	Q9WV35	89	-1.88152	0.0604342	0.536284	Apobec2	11811
1.19474	2.55708	1.88099	0.0605062	0.542336	-4.72529	Q497V5	24	1.87972	0.0606801	0.536537	Srbd1
0.771105	8.28603	1.88061	0.0605575	0.542336	-4.72598	Q05186	106	1.87969	0.0606837	0.536537	Rcn1	19672
0.128713	8.2096	1.85824	0.0636733	0.550927	-4.76658	E9Q3M3	891	1.87875	0.0608126	0.536699	Dctn1	13191
-1.54012	3.46181	-1.87857	0.0608371	0.542837	-4.72971	E9Q088	62	-1.87719	0.0610259	0.537324	Parg
0.156359	8.32473	1.86263	0.0630517	0.549467	-4.75865	P62281	320	1.87601	0.0611894	0.537324	Rps11	27207
0.118404	8.19243	1.8515	0.0646387	0.556305	-4.77873	O08528	1553	1.87582	0.0612155	0.537324	Hk2	15277
-0.857429	6.97908	-1.87504	0.0613214	0.545154	-4.73613	Q7M739	244	-1.87402	0.0614627	0.53852	Tpr
-1.29764	2.69876	-1.87216	0.06172	0.546557	-4.74138	B0QZT2	12	-1.87086	0.0619012	0.541385	Dhrs13
0.127591	8.03113	1.84904	0.0649925	0.557374	-4.78313	Q564E6	1057	1.86962	0.0620726	0.541812	Ssb	20823
-0.243881	8.70434	-1.86431	0.0628158	0.548395	-4.75562	Q921I1	426	-1.8689	0.0621734	0.541812	Tf	22041
-1.13885	7.90647	-1.86842	0.0622396	0.547302	-4.74816	Q9CRC9	111	-1.86718	0.0624136	0.542821	Gnpda2	67980
-0.224619	8.79811	-1.86089	0.0632977	0.549854	-4.7618	P07309	189	-1.86647	0.0625128	0.542821	Ttr	22139
0.733333	1.74444	1.86587	0.0625965	0.547466	-4.75279	Q3TMP8	6	1.86502	0.0627157	0.542941	Tmem38a	74166
1.25984	2.74772	1.86606	0.0625693	0.547466	-4.75244	Q3UUT0	8	1.86478	0.0627503	0.542941	Eif4e2
-0.819831	2.04974	-1.86071	0.0633227	0.549854	-4.76212	A2A6J2	15	-1.85973	0.0634625	0.548126	Tnnt3
1.33324	2.53642	1.85834	0.0636587	0.550927	-4.76639	Q8JZN3	8	1.85704	0.0638452	0.550452	Kcnj14	211480
-1.45413	5.66533	-1.85213	0.0645476	0.556305	-4.77759	O88456	82	-1.85079	0.0647411	0.556261
-1.40676	7.78766	-1.85207	0.0645562	0.556305	-4.7777	Q99JY8	85	-1.85074	0.0647482	0.556261	Plpp3	67916
-1.18687	7.70342	-1.85013	0.064835	0.557007	-4.78117	Q11136	112	-1.84888	0.0650169	0.557583	Pepd	18624
-1.46507	3.29694	-1.84685	0.0653111	0.559119	-4.78708	P03921	14	-1.84551	0.0655058	0.560474	Mtnd5	17721
0.39511	8.24925	1.84388	0.0657433	0.560556	-4.79239	A0A2I3BRL8	859	1.84463	0.0656339	0.560474	Gm7324
1.16093	7.25165	1.84542	0.0655182	0.559904	-4.78963	Q3V1L7	90	1.84418	0.0657004	0.560474	Pofut2
0.971428	8.18054	1.84266	0.0659211	0.560556	-4.79457	A0A0R4J050	112	1.84153	0.0660877	0.562281	Acy1	109652
1.74153	4.09818	1.84253	0.065941	0.560556	-4.79481	E9QMI6	104	1.84115	0.0661439	0.562281	Prpf40b
1.1136	7.14093	1.84143	0.0661022	0.560944	-4.79678	Q9QUN9	72	1.8402	0.0662827	0.562476	Dkk3	50781
-1.21281	2.47444	-1.84016	0.0662878	0.561538	-4.79904	A0A0R4J065	14	-1.83891	0.0664735	0.563111	Atg4b	66615
0.124618	8.42929	1.81687	0.069786	0.577208	-4.8404	A0A6I8MX27	958	1.83736	0.0667021	0.564063	Ldhb	16832
1.54036	5.17352	1.83425	0.0671611	0.567944	-4.80958	F8WHU7	151	1.83291	0.0673614	0.568172	Stag1	20842
0.292495	7.13636	1.82938	0.0678881	0.572099	-4.81825	P15409	684	1.83191	0.0675108	0.568172	Rho	212541
0.300517	8.04608	1.82942	0.0678823	0.572099	-4.81818	Q3UGT1	280	1.83172	0.0675392	0.568172	Cpt1a	12894
0.217102	8.70206	1.82355	0.0687672	0.574137	-4.82859	Q91VC3	554	1.8293	0.067902	0.570235	Eif4a3	192170
0.385396	7.48882	1.82736	0.0681914	0.572666	-4.82183	A0A5F8MP96	251	1.82817	0.068071	0.570667	Septin4	18952
-1.42155	3.01834	-1.82764	0.0681497	0.572666	-4.82134	Q99J94	36	-1.82633	0.0683487	0.572008	Slco1a6	28254
-0.154392	8.53469	-1.81149	0.0706158	0.578026	-4.84989	Q9CZC8	681	-1.8241	0.0686848	0.573159	Scrn1	69938
0.490088	8.6084	1.82319	0.068822	0.574137	-4.82923	Q91W87	202	1.82311	0.0688346	0.573159	Cyp2d22
-1.43454	5.92773	-1.82317	0.0688248	0.574137	-4.82926	Q8C570	47	-1.82185	0.0690258	0.573159	Rae1	66679
1.49097	4.10632	1.82307	0.0688397	0.574137	-4.82944	F6T4M4	96	1.82175	0.0690422	0.573159	Srrm1
-0.179104	8.56468	-1.81255	0.0704517	0.577657	-4.84802	Q544Q7	455	-1.82152	0.0690767	0.573159	Atp1b3	11933
0.28747	7.70986	1.816	0.06992	0.577208	-4.84194	P84104	443	1.81858	0.0695247	0.575892	Srsf3	20383
0.950557	3.72226	1.8189	0.069475	0.577208	-4.83682	Q545F4	65	1.81778	0.0696471	0.575923	Hspb1	15507
-0.554683	8.09694	-1.81698	0.0697695	0.577208	-4.84021	F8WHM5	285	-1.81659	0.0698294	0.576344	Glg1
0.714185	1.73992	1.81672	0.0698084	0.577208	-4.84066	Q9D8W7	7	1.8159	0.0699355	0.576344	Ociad2	433904
0.975301	7.4486	1.81559	0.0699824	0.577208	-4.84266	Q921W2	50	1.81446	0.0701579	0.576818	Tial1	21843
1.15438	7.24344	1.81521	0.0700403	0.577208	-4.84332	G5E8Y0	81	1.81398	0.0702306	0.576818	Slc8a1
1.20093	2.62506	1.81264	0.0704365	0.577657	-4.84785	Q9Z0R6	30	1.8114	0.0706297	0.578284	Itsn2
-1.59114	5.95579	-1.81263	0.0704389	0.577657	-4.84788	A0A097BVN3	56	-1.81129	0.0706473	0.578284	Gfra1
-1.29368	3.53796	-1.81051	0.0707663	0.578283	-4.8516	Q8C129	37	-1.80924	0.0709652	0.579907	Lnpep	240028
0.139625	8.03247	1.79198	0.0736909	0.593193	-4.88403	Q9CQF3	297	1.80717	0.0712884	0.581569	Nudt21	68219
-1.54687	3.50133	-1.80421	0.07175	0.584775	-4.86266	Q80U95	39	-1.80288	0.0719595	0.585154	Ube3c	100763
1.37408	2.85441	1.80388	0.0718018	0.584775	-4.86324	A0A2I3BRJ4	15	1.80259	0.0720052	0.585154	6030458C11Rik
0.497782	1.57301	1.8018	0.0721287	0.585473	-4.86688	Q8K2H2	4	1.80165	0.0721542	0.585154	Otud6b	72201
-1.53418	6.01978	-1.80262	0.0720004	0.58541	-4.86545	A0A1Y7VK55	40	-1.80129	0.07221	0.585154	Nfic
0.119913	8.1931	1.7773	0.0760755	0.597027	-4.90946	Q9R1T2	725	1.79807	0.0727198	0.586711	Sae1	56459
1.57158	3.79216	1.79919	0.0725413	0.586989	-4.87145	Q9QWH1	20	1.79786	0.0727524	0.586711	Phc2	54383
-1.44401	6.40301	-1.79909	0.0725573	0.586989	-4.87162	E9Q0N0	125	-1.79779	0.0727648	0.586711	Itsn1	16443
-1.21126	2.54532	-1.7941	0.0733513	0.592424	-4.88033	G3X8P5	35	-1.79286	0.0735504	0.590326	Slc5a5	114479
0.261978	7.48005	1.78965	0.0740656	0.593258	-4.88808	Q497E1	241	1.79285	0.0735521	0.590326	Rps23
0.151247	8.75312	1.7795	0.0757146	0.597027	-4.90567	Q8BFR5	747	1.79197	0.0736923	0.590326	Tufm	233870
0.620898	1.77396	1.79206	0.0736773	0.593193	-4.88388	A0A1I7Q4G8	50	1.7914	0.0737838	0.590326	Gatad2a
-0.777276	7.33608	-1.79106	0.0738382	0.593258	-4.88562	B2RY27	241	-1.79014	0.0739871	0.590326	Taok3	330177
-0.137565	8.22731	-1.77439	0.076557	0.599367	-4.9145	P61264	763	-1.78967	0.0740634	0.590326	Stx1b	56216
-0.616769	1.86762	-1.79028	0.0739636	0.593258	-4.88698	B9EKG1	12	-1.78966	0.0740643	0.590326	Ccdc92b
-0.773536	7.85246	-1.78854	0.0742442	0.593709	-4.89001	Q58E65	124	-1.78761	0.0743947	0.591987	Metap2	56307
-1.07086	2.52419	-1.78501	0.0748159	0.597027	-4.89614	Q0VGB7	7	-1.78384	0.0750071	0.595883	Ppp4r2	232314
0.421784	8.04579	1.78104	0.0754627	0.597027	-4.90301	Q8C0E2	224	1.78136	0.0754109	0.596229	Vps26b	69091
-1.48666	6.0889	-1.78258	0.0752104	0.597027	-4.90034	Q3UGC8	64	-1.78128	0.0754246	0.596229	Pcca	110821
-1.23436	4.33284	-1.78194	0.075316	0.597027	-4.90146	E9PZQ0	49	-1.78069	0.0755202	0.596229	Ryr1	20190
0.819456	7.96887	1.78155	0.0753783	0.597027	-4.90212	Q9DB34	79	1.78056	0.075542	0.596229	Chmp2a	68953
-1.31961	7.23264	-1.78009	0.0756174	0.597027	-4.90465	Q9CQM5	78	-1.77883	0.0758263	0.596306	Txndc17	52700
-1.18935	5.18862	-1.7798	0.0756659	0.597027	-4.90516	Q4VA98	67	-1.77857	0.0758684	0.596306	Zfp219	69890
0.693651	1.69121	1.77905	0.0757891	0.597027	-4.90645	O54786	3	1.77825	0.0759203	0.596306	Dffa	13347
0.924844	6.75571	1.77837	0.0759005	0.597027	-4.90763	Q8R5D2	111	1.77729	0.0760795	0.596591	Ythdf3
1.54066	4.76504	1.77694	0.0761351	0.597027	-4.91009	J3QNU1	47	1.77563	0.0763522	0.597764	Ate1	11907
0.258957	9.00638	1.76976	0.0773253	0.60105	-4.92246	H7BX95	588	1.77296	0.0767939	0.600254	Srsf1
1.19561	2.59797	1.77287	0.0768078	0.600304	-4.9171	Q8R124	26	1.77165	0.0770117	0.600988	Klhl36	234796
1.4102	2.91775	1.77217	0.076924	0.600304	-4.91831	Q8CDS5	33	1.77089	0.0771382	0.601009	4930432E11Rik
-1.34087	6.48884	-1.77009	0.0772711	0.60105	-4.9219	Q9CR64	62	-1.76882	0.0774837	0.602535	Tmem167a	66074
1.00533	3.61459	1.76937	0.077391	0.60105	-4.92313	A0A571BEV2	41	1.76823	0.0775823	0.602535	Gm8251
0.241456	8.21488	1.76158	0.0787007	0.606376	-4.9365	P63213	189	1.76535	0.0780653	0.605318	Gng2	14702
0.215871	8.08194	1.75935	0.079079	0.608319	-4.94031	Q9CXX7	347	1.76447	0.0782139	0.605503	Snrpa
-0.349008	1.8717	-1.76175	0.0786718	0.606376	-4.9362	A0A0G2JEX4	35	-1.76274	0.0785062	0.605565	Slc9b2
-1.66969	6.0007	-1.76385	0.0783179	0.606376	-4.93262	Q9DB27	62	-1.76252	0.078542	0.605565	Mcts1	68995
-1.01725	7.90216	-1.76334	0.0784034	0.606376	-4.93348	Q3TPM3	146	-1.7622	0.0785961	0.605565	Cul1
-1.05158	7.33284	-1.76157	0.0787015	0.606376	-4.9365	A0A0N4SV80	103	-1.76042	0.0788987	0.606932	Zfp638	18139
0.164604	7.62355	1.74896	0.0808605	0.611237	-4.95802	P50518	668	1.75867	0.0791951	0.607304	Atp6v1e1	11973
0.210313	8.35586	1.75325	0.0801212	0.611237	-4.95072	Q3UEB3-2	393	1.75866	0.0791973	0.607304	Puf60
-0.660249	1.81633	-1.75727	0.0794332	0.610077	-4.94387	B9EKB0	42	-1.75651	0.0795636	0.608334	Lamb1
-0.219818	7.70866	-1.75162	0.0804009	0.611237	-4.95349	Q3TYE5	226	-1.7564	0.0795822	0.608334	Lsamp	268890
1.06329	2.63531	1.75624	0.0796089	0.610461	-4.94562	Q9D8S9	27	1.75508	0.0798083	0.608947	Bola1	69168
-1.45601	3.48538	-1.75518	0.0797903	0.610887	-4.94743	D3YZ08	33	-1.7539	0.0800109	0.608947	Terf2	21750
0.370604	8.70614	1.75275	0.0802066	0.611237	-4.95157	Q3TXJ4	416	1.75352	0.0800749	0.608947	Sar1a
-0.129491	8.28092	-1.73581	0.0831626	0.617381	-4.98028	P63038	1406	-1.75209	0.0803209	0.608947	Hspd1	15510
1.06074	2.24396	1.7521	0.0803179	0.611237	-4.95267	Q3TWN3	9	1.75095	0.0805176	0.608947	Cnnm2	94219
-1.40438	6.47674	-1.74997	0.0806868	0.611237	-4.95631	Q9JLN9	134	-1.7487	0.0809067	0.608947	Mtor	56717
0.175223	8.50767	1.73943	0.0825241	0.616264	-4.97418	P46935	694	1.74767	0.0810855	0.608947	Nedd4	17999
-1.37791	2.82311	-1.74845	0.0809496	0.611237	-4.95889	Q8BTD8	16	-1.74719	0.0811689	0.608947	Pitpnc1
0.605569	8.48863	1.74732	0.0811454	0.611237	-4.96081	P62311	122	1.74669	0.0812545	0.608947	Lsm3	67678
-1.44313	3.42792	-1.74779	0.0810629	0.611237	-4.96	Q7TS64	54	-1.74651	0.0812856	0.608947	Grk2	110355
0.120637	7.99076	1.72767	0.0846138	0.62062	-4.99398	Q8BTY3	810	1.7464	0.0813053	0.608947	Ppa1
-1.41216	4.9507	-1.74742	0.0811282	0.611237	-4.96064	Q6NWW3	28	-1.74615	0.0813493	0.608947	Grip1
0.145456	8.62974	1.73355	0.0835639	0.617381	-4.9841	Q9D1K2	239	1.74596	0.0813817	0.608947	Atp6v1f	66144
1.02131	2.25367	1.74688	0.0812213	0.611237	-4.96155	A0A1W2P7Q6	6	1.74575	0.0814188	0.608947	Xpot	73192
1.181	6.93852	1.74517	0.0815179	0.61252	-4.96444	Q8BZW8	114	1.74397	0.0817289	0.610326	Nhlrc2	66866
-1.52467	4.32771	-1.74421	0.0816858	0.612833	-4.96608	Q9DCV4	23	-1.74292	0.0819114	0.610564	Rmdn1	66302
0.789303	7.59924	1.74288	0.0819175	0.612899	-4.96832	Q8JZM7	101	1.74193	0.0820852	0.610564	Cdc73	214498
0.949233	2.10543	1.74272	0.0819471	0.612899	-4.96861	Q45TP8	5	1.74163	0.0821381	0.610564	Cmtm5	67272
-0.32235	7.55572	-1.73574	0.0831744	0.617381	-4.9804	Q3U9Q8	230	-1.73713	0.0829291	0.615477	Gsn
0.349097	8.50967	1.73489	0.0833251	0.617381	-4.98183	Q545F0	269	1.73587	0.0831521	0.615477	Mif	17319
-1.52268	5.81147	-1.73586	0.0831544	0.617381	-4.98021	F8VPU2	84	-1.73457	0.0833828	0.615477	Farp1	223254
-1.58694	5.90308	-1.73485	0.0833324	0.617381	-4.9819	Q3UK08	80	-1.73356	0.0835629	0.615477	Tsg101
0.129535	7.93592	1.717	0.0865466	0.62062	-5.01183	Q5M9P3	612	1.7327	0.0837155	0.615477	Rps19
-1.03957	7.74208	-1.73364	0.0835467	0.617381	-4.98393	A2RS58	51	-1.7325	0.0837516	0.615477	Crkl	12929
0.161442	8.08569	1.7228	0.0854908	0.62062	-5.00214	Q8CHP8	333	1.73243	0.0837627	0.615477	Pgp	67078
0.145215	7.90369	1.71991	0.0860156	0.62062	-5.00697	Q9R0P5	682	1.73215	0.0838134	0.615477	Dstn	56431
-1.06095	7.28159	-1.73122	0.0839786	0.619502	-4.98802	P62315	58	-1.73006	0.084186	0.615979	Snrpd1	20641
0.383804	8.3729	1.72891	0.0843916	0.62062	-4.9919	P23492	205	1.72945	0.0842949	0.615979	Pnp	18950
1.24877	3.09469	1.73036	0.0841325	0.619695	-4.98947	Q4VA02	48	1.72913	0.0843522	0.615979	Rp1	19888
0.226151	7.92596	1.7247	0.0851483	0.62062	-4.99896	Q3U4Y0	463	1.72893	0.0843894	0.615979	H1f0
0.160131	7.93935	1.71693	0.0865594	0.62062	-5.01195	A0A668KM31	754	1.72667	0.0847943	0.618006	Amph
0.204996	8.19146	1.71836	0.0862993	0.62062	-5.00957	Q5M8N0	329	1.72372	0.0853253	0.619118	Cnrip1	380686
-1.5101	3.25858	-1.72442	0.0851987	0.62062	-4.99943	P62322	109	-1.72315	0.0854296	0.619118	Lsm5	66373
-1.63517	4.78394	-1.72431	0.0852185	0.62062	-4.99961	Q5H8C4	45	-1.72302	0.085453	0.619118	Vps13a	271564
0.224506	8.21824	1.71876	0.0862262	0.62062	-5.00891	Q542P2	303	1.723	0.0854571	0.619118	Gpm6a	234267
0.60451	1.64155	1.72074	0.0858659	0.62062	-5.0056	Q7TQJ3	2	1.72011	0.0859801	0.619803	Fn3k	63828
1.32236	4.97152	1.72126	0.0857712	0.62062	-5.00472	Q80Y55	60	1.72002	0.0859971	0.619803	Bsdc1	100383
0.231071	8.14033	1.71588	0.0867512	0.621077	-5.0137	Q9JII5	250	1.71977	0.0860423	0.619803	Dazap1	70248
0.394416	8.2467	1.71856	0.0862623	0.62062	-5.00924	Q9D1G1	754	1.71899	0.086184	0.619803	Rab1b	76308
0.106495	7.91582	1.69576	0.0905013	0.632205	-5.04706	Q6ZQ61	1526	1.71893	0.0861953	0.619803	Matr3
-1.46659	6.50111	-1.71952	0.0860874	0.62062	-5.00763	Q02257	232	-1.71826	0.0863178	0.619803	Jup	16480
-0.989826	7.99148	-1.71839	0.086294	0.62062	-5.00953	Q8BWM0	108	-1.71728	0.0864976	0.619992	Ptges2	96979
-1.349	3.30444	-1.71734	0.0864846	0.62062	-5.01127	Q8K099	59	-1.7161	0.0867127	0.619992	Lrit1	239037
1.19474	2.55415	1.71722	0.0865076	0.62062	-5.01148	O88986	24	1.71602	0.0867273	0.619992	Gcat	26912
0.235885	8.08732	1.70989	0.0878553	0.623632	-5.02368	Q9D0R2	511	1.71354	0.0871826	0.621703	Tars1	110960
-0.896422	6.77498	-1.71406	0.0870853	0.622551	-5.01673	P60766-1	183	-1.71302	0.0872775	0.621703	Cdc42
1.4227	6.44949	1.71279	0.0873197	0.623148	-5.01886	B2RXS8	82	1.71154	0.0875517	0.621703	Ptprz1	19283
-0.793087	2.20927	-1.71221	0.0874256	0.623148	-5.01981	Q8R429	408	-1.71128	0.0875998	0.621703	Atp2a1	11937
0.112595	8.30533	1.6909	0.0914277	0.635558	-5.05507	Q3UPA3	988	1.71124	0.0876071	0.621703	Gdi2	14569
0.754912	2.0432	1.7103	0.0877786	0.623632	-5.02299	A0A0R4IZZ6	6	1.7094	0.0879461	0.623197	Fnbp4	55935
1.39577	3.12096	1.70976	0.0878789	0.623632	-5.02389	B1AXS8	30	1.70852	0.0881104	0.623452	Zmym3
-1.09548	2.28151	-1.70793	0.0882191	0.625132	-5.02694	Q69ZF7	71	-1.70677	0.088436	0.624845	Cnnm4	94220
-1.45213	4.28428	-1.70669	0.0884486	0.625844	-5.02899	Q9Z120	68	-1.70544	0.0886834	0.625682	Mettl1	17299
0.48633	8.48951	1.7032	0.0891004	0.628441	-5.03477	B1AQF4	172	1.70297	0.0891438	0.628017	Dusp3
-1.39124	4.26509	-1.70308	0.0891235	0.628441	-5.03498	Q8R2Y0	33	-1.70184	0.0893568	0.628238	Abhd6	66082
1.21249	3.07128	1.70254	0.089225	0.628441	-5.03587	G3UZV6	394	1.70135	0.089449	0.628238	Map2
-1.29185	7.17534	-1.70196	0.0893333	0.628441	-5.03683	Q7TNC9	59	-1.70074	0.0895634	0.628238	Inpp5a	212111
0.267122	7.86488	1.69669	0.0903254	0.632205	-5.04553	Q6P6M7	87	1.69897	0.0898968	0.629182	Sepsecs	211006
-1.68593	5.41497	-1.69993	0.0897147	0.63021	-5.04019	A0A494B9V8	35	-1.69865	0.0899572	0.629182	Ptar1	72351
0.261356	7.65082	1.69336	0.0909586	0.634268	-5.05102	G5E8T0	234	1.69594	0.0904684	0.630426	Dnajc5
-0.946572	2.53765	-1.69625	0.0904095	0.632205	-5.04626	P0CW03	16	-1.69518	0.090614	0.630426	Ly6c2	100041546
-1.38573	5.83658	-1.69567	0.0905197	0.632205	-5.04722	P16015	42	-1.69443	0.0907552	0.630426	Ca3	12350
0.234889	7.40642	1.69031	0.0915406	0.635558	-5.05604	P43274	2522	1.69385	0.0908656	0.630426	H1-4	50709
-0.110966	8.10234	-1.6736	0.0947833	0.644554	-5.08336	Q6PCX2	267	-1.69379	0.0908769	0.630426	Slc6a1	232333
-0.18613	7.72169	-1.68718	0.0921405	0.635558	-5.06117	Q3URG1	404	-1.69359	0.0909144	0.630426	Tppp	72948
0.563971	1.64716	1.69274	0.0910764	0.634268	-5.05204	Q921N7	2	1.69221	0.091178	0.631352	Tmem70	70397
0.197178	8.16981	1.68555	0.0924543	0.635558	-5.06384	Q52L67	247	1.69106	0.091397	0.631868	Tecr
0.197098	7.6758	1.68495	0.0925709	0.635558	-5.06483	Q9CQL1	246	1.69046	0.0915128	0.631868	Magohb	66441
1.13443	2.64909	1.68834	0.0919179	0.635558	-5.05927	Q9R257	28	1.68718	0.0921423	0.634012	Hebp1	15199
1.10828	8.11143	1.68801	0.0919803	0.635558	-5.0598	Q8C050	105	1.68686	0.0922031	0.634012	Rps6ka5	73086
0.388398	7.68769	1.68627	0.0923158	0.635558	-5.06266	Q8BK67	244	1.68667	0.0922392	0.634012	Rcc2	108911
0.852608	2.15863	1.68648	0.092275	0.635558	-5.06232	Q62095	780	1.68549	0.0924677	0.634012	Ddx3y	26900
-1.2615	3.0026	-1.6864	0.0922907	0.635558	-5.06245	A2AQ43	67	-1.6852	0.0925239	0.634012	Fnbp1	14269
-0.14035	8.81386	-1.6727	0.0949604	0.644554	-5.08482	Q8R1W8	666	-1.68476	0.0926071	0.634012	Impg1	63859
-1.57202	5.86	-1.67598	0.0943153	0.644554	-5.07948	Q61686	47	-1.67473	0.0945623	0.644719	Cbx5	12419
-1.62317	4.09362	-1.67545	0.0944199	0.644554	-5.08035	Q8BQ46	312	-1.67419	0.0946673	0.644719	Taf15	70439
0.337854	8.02487	1.67287	0.094926	0.644554	-5.08454	Q9WVL0	85	1.6737	0.0947644	0.644719	Gstz1	14874
1.53553	4.41505	1.67478	0.0945511	0.644554	-5.08143	Q8BHA3	23	1.67353	0.094797	0.644719	Dtd2	328092
0.163917	8.28336	1.66501	0.0964851	0.647916	-5.09729	E1AZ71	817	1.67334	0.094835	0.644719	Cngb1	333329
0.911648	7.35707	1.67335	0.0948321	0.644554	-5.08376	Q7TNS2	38	1.6723	0.0950403	0.645151	Micos10	433771
-0.670538	7.81027	-1.67245	0.0950101	0.644554	-5.08523	Q3TFH8	185	-1.67167	0.0951645	0.645151	Pgm3
-1.20833	3.09985	-1.67211	0.0950764	0.644554	-5.08578	Q8BX57	13	-1.67093	0.0953096	0.645234	Pxk	218699
0.224091	8.10374	1.66576	0.096335	0.647916	-5.09607	P54823	310	1.66956	0.0955816	0.646174	Ddx6	13209
-0.229737	7.932	-1.66458	0.0965707	0.647916	-5.09799	Q3TSR4	181	-1.66807	0.0958766	0.646226	Ndrg1
-0.225838	9.59702	-1.66423	0.0966402	0.647916	-5.09855	A0A0R4J0Z3	345	-1.66794	0.0959023	0.646226	Aqp4	11829
0.480564	7.42757	1.66771	0.0959477	0.647916	-5.09292	Q3TLQ9	233	1.66748	0.0959951	0.646226	Eif4b
0.814229	1.90581	1.6671	0.0960694	0.647916	-5.09391	Q3TAR6	49	1.66612	0.096265	0.646226	Vrk3	101568
1.17106	6.96083	1.6646	0.0965671	0.647916	-5.09796	Q8BJ71	120	1.66344	0.0968007	0.646226	Nup93	71805
-0.895498	2.31633	-1.66444	0.0965984	0.647916	-5.09821	O35598	19	-1.66341	0.0968058	0.646226	Adam10	11487
0.168446	8.05808	1.65469	0.0985636	0.652239	-5.11395	P51859	542	1.66233	0.0970227	0.646226	Hdgf	15191
-1.00897	2.55427	-1.66318	0.0968506	0.648019	-5.10025	E9QPI5	164	-1.66209	0.0970712	0.646226	Pds5a	71521
-0.195711	7.77998	-1.65614	0.0982696	0.65164	-5.11162	Q9DCT2	487	-1.66145	0.0971988	0.646226	Ndufs3	68349
0.177089	8.56262	1.65437	0.0986287	0.652239	-5.11447	Q9Z1L4	640	1.66114	0.0972601	0.646226	Rs1	20147
-1.44358	3.33022	-1.6622	0.0970478	0.648019	-5.10184	P04627	15	-1.66097	0.0972943	0.646226	Araf	11836
-1.24297	6.39633	-1.66216	0.097056	0.648019	-5.10191	Q4G0C0	103	-1.66097	0.0972946	0.646226	Sec23ip
0.427445	8.19846	1.66081	0.0973267	0.64853	-5.10408	Q0VEE0	174	1.66085	0.0973199	0.646226	Nt5e	23959
1.57144	4.85186	1.66045	0.0973998	0.64853	-5.10467	A2A432	299	1.65921	0.0976502	0.647533	Cul4b	72584
-1.48847	5.12739	-1.65767	0.0979589	0.65136	-5.10914	Q8K2W5	30	-1.65644	0.0982085	0.650346	Ephx1
1.2048	3.27312	1.65657	0.0981814	0.65164	-5.11092	Q69ZI9	26	1.6554	0.0984193	0.650855	Vps18
-1.43165	4.92957	-1.65314	0.0988782	0.652282	-5.11644	Q3TPE9	55	-1.65192	0.0991278	0.653894	Ankmy2	217473
1.3091	6.51868	1.65301	0.098904	0.652282	-5.11664	P61087	110	1.65182	0.0991483	0.653894	Ube2k	53323
-1.10804	2.88486	-1.65026	0.0994661	0.654721	-5.12107	Q80X90	21	-1.64912	0.0996994	0.656329	Flnb	286940
-1.27675	3.47018	-1.64988	0.0995435	0.654721	-5.12167	Q3UC82	61	-1.64869	0.0997879	0.656329	Lig3	16882
-0.724551	2.03764	-1.64839	0.0998492	0.655843	-5.12407	Q545G1	42	-1.64751	0.100031	0.657035	Mylpf	17907
-0.921919	5.77517	-1.64772	0.0999872	0.655862	-5.12514	Q791G4	80	-1.64666	0.100205	0.657289	Podxl	27205
-0.129999	8.62222	-1.63273	0.103103	0.666945	-5.14904	Q7TMM9	3661	-1.64598	0.100344	0.657316	Tubb2a	22151
0.49013	8.38487	1.64493	0.100561	0.657914	-5.1296	Q8C0Y2	264	1.64463	0.100624	0.657429	Add2	11519
0.323642	1.4861	1.6431	0.100939	0.658932	-5.13253	Q5M956	19	1.64408	0.100737	0.657429	Kctd1	106931
-0.806561	2.28183	-1.64488	0.100571	0.657914	-5.12968	Q5SX39	427	-1.64393	0.100768	0.657429	Myh4	17884
-0.146959	8.46153	-1.63233	0.103188	0.666945	-5.14968	Q8C1B7	528	-1.64236	0.101094	0.65825	Septin11	52398
1.13668	6.90865	1.64232	0.101101	0.658932	-5.13378	Q9JLI6	127	1.64117	0.101339	0.65825	Scly	50880
-0.858143	2.05891	-1.64216	0.101134	0.658932	-5.13403	Q62036	4	-1.64116	0.101342	0.65825	Cep131	12009
0.123615	8.21055	1.6261	0.104507	0.668913	-5.15955	P14206	519	1.64071	0.101436	0.65825	Rpsa	16785
-0.131515	8.50024	-1.62536	0.104665	0.668913	-5.16072	P60879	743	-1.63808	0.101983	0.660102	Snap25	20614
-0.795672	2.14551	-1.63882	0.101828	0.662565	-5.13936	G3UW82	406	-1.63788	0.102024	0.660102	Myh2	17882
0.661448	1.75753	1.63815	0.101968	0.662585	-5.14043	Q3UGC1	4	1.63738	0.10213	0.660102	Strip1	229707
-0.112004	7.77198	-1.61736	0.10638	0.674109	-5.17333	Q3TU85	1603	-1.63522	0.102581	0.662138	Hspa1b	193740
-1.1696	2.76702	-1.63402	0.102833	0.666898	-5.147	Q9DB29	11	-1.63287	0.103074	0.663482	Iah1	67732
-1.09012	2.55063	-1.63367	0.102906	0.666898	-5.14755	Q80ZK0	36	-1.63254	0.103144	0.663482	Mrps10
-0.0983161	8.29141	-1.60896	0.108205	0.677709	-5.18651	Q3UBU0	1810	-1.63228	0.103199	0.663482	Hsp90b1
0.123364	8.16802	1.61623	0.106623	0.674772	-5.17511	O08547	281	1.63056	0.103562	0.664577	Sec22b	20333
1.26101	2.97079	1.62916	0.103858	0.668913	-5.15471	Q9D1H6	9	1.62799	0.104106	0.664577	Ndufaf4	68493
0.178533	8.33233	1.62105	0.105584	0.672578	-5.16751	P10852	640	1.62725	0.104262	0.664577	Slc3a2	17254
0.151315	8.09575	1.61788	0.106267	0.674109	-5.17251	Q80TU6	614	1.62699	0.104317	0.664577	Acin1	56215
0.25702	9.0469	1.62457	0.104832	0.668913	-5.16196	Q8CG72	251	1.62687	0.104343	0.664577	Adprs	100206
0.795135	6.87456	1.62701	0.104312	0.668913	-5.1581	Q641N8	361	1.62608	0.104512	0.664577	Nedd4l
0.952693	7.91813	1.62703	0.104308	0.668913	-5.15807	P56379	52	1.62597	0.104536	0.664577	Atp5mpl	70257
0.172775	8.05472	1.61854	0.106126	0.674109	-5.17148	Q8BMK4	444	1.6252	0.104698	0.664577	Ckap4	216197
-1.39059	3.70021	-1.62619	0.104487	0.668913	-5.1594	Q0PD24	141	-1.625	0.104742	0.664577	Rab30	75985
1.30785	3.73638	1.62616	0.104493	0.668913	-5.15945	Q99PL9	65	1.62498	0.104745	0.664577
0.551734	1.65141	1.62491	0.10476	0.668913	-5.16143	Q9CZG3	2	1.62437	0.104876	0.664577	Commd8	27784
0.600449	8.09279	1.62439	0.104871	0.668913	-5.16225	Q9JM14	110	1.62372	0.105015	0.664593	Nt5c	50773
-0.139825	8.11134	-1.61073	0.107817	0.676154	-5.18373	O08749	849	-1.6215	0.10549	0.66673	Dld	13382
0.138868	8.14411	1.60746	0.108532	0.678588	-5.18885	Q1HL32	545	1.61831	0.106174	0.670182	Smc3	13006
0.107816	8.02113	1.59789	0.110647	0.683311	-5.20377	Q3TEA8	919	1.61656	0.106553	0.671255	Hp1bp3	15441
-1.41053	4.46746	-1.61744	0.106362	0.674109	-5.1732	Q8K297	49	-1.61624	0.106621	0.671255	Colgalt1	234407
-0.236625	8.58019	-1.61189	0.107565	0.676154	-5.18192	A0A0G2JDH9	227	-1.61474	0.106946	0.67169	Prom1	19126
0.26377	8.04909	1.61258	0.107414	0.676154	-5.18083	Q3UID0	423	1.61465	0.106967	0.67169	Smarcc2	68094
-0.171713	8.23983	-1.60704	0.108624	0.678588	-5.18951	P54071	607	-1.61365	0.107182	0.672173	Idh2	269951
0.296366	8.15302	1.61161	0.107625	0.676154	-5.18235	B2RRH9	494	1.61297	0.107329	0.672229	Gmps	229363
0.488692	9.34942	1.61238	0.107458	0.676154	-5.18115	A0A087WRH2	218	1.61205	0.107531	0.67252	Faim
0.423676	8.51355	1.61156	0.107636	0.676154	-5.18243	Q6ZWM4	65	1.61149	0.107653	0.67252	Lsm8	76522
1.2702	6.83295	1.61094	0.107773	0.676154	-5.18341	Q9D8S4	57	1.60977	0.108028	0.673994	Rexo2	104444
0.401719	7.73086	1.60498	0.109078	0.680544	-5.19273	G3X9U9	202	1.6051	0.109052	0.679511	Fis1	66437
0.195243	8.42089	1.5989	0.110423	0.683311	-5.2022	Q99020	771	1.60363	0.109377	0.68066	Hnrnpab	15384
-0.888976	2.07671	-1.60312	0.109486	0.682215	-5.19562	Q2M4I9	6	-1.60212	0.10971	0.68186	Plcg1
-1.18764	8.09014	-1.60238	0.10965	0.682361	-5.19678	P97429	184	-1.60125	0.109902	0.68218	Anxa4	11746
-1.43342	4.08745	-1.60158	0.109827	0.682452	-5.19802	G3X9A7	54	-1.6004	0.110091	0.682309	Plcxd3	239318
1.27119	6.04547	1.60105	0.109946	0.682452	-5.19886	Q5BKS5	88	1.59989	0.110204	0.682309	Hook3
0.108291	8.40223	1.57975	0.114743	0.688023	-5.2318	Q9R1Q8	584	1.59757	0.110718	0.683165	Tagln3	56370
1.04815	2.78957	1.5984	0.110534	0.683311	-5.20298	Q8K224	81	1.5973	0.110779	0.683165	Nat10	98956
-1.4698	5.32215	-1.59843	0.110527	0.683311	-5.20293	Q9CQU0	48	-1.59724	0.110793	0.683165	Txndc12	66073
-0.423614	8.78393	-1.59636	0.110987	0.68454	-5.20614	O55100	107	-1.59629	0.111004	0.683165	Syngr1	20972
0.166951	8.22147	1.58933	0.112565	0.685982	-5.21703	Q3TRG5	261	1.5961	0.111046	0.683165	Wbp2
-1.34362	4.00695	-1.5952	0.111246	0.685266	-5.20794	E9Q8I9	117	-1.59404	0.111509	0.685142	Fry	320365
-1.3947	4.13449	-1.59434	0.11144	0.685588	-5.20928	Q05BP5	81	-1.59316	0.111705	0.685481	Aktip	14339
-0.660685	1.98853	-1.5933	0.111673	0.685982	-5.21089	Q3TLS9	42	-1.5925	0.111852	0.685518
0.296004	8.13362	1.59001	0.112412	0.685982	-5.21598	A2AFF6	216	1.59127	0.112129	0.685632	Stag2	20843
-1.17549	3.26592	-1.59208	0.111947	0.685982	-5.21279	Q8N9S3	15	-1.59095	0.112202	0.685632	Ahsa2	268390
1.4592	5.97914	1.59165	0.112043	0.685982	-5.21345	Q9ESU1	66	1.59046	0.112311	0.685632	Smarcb1
0.275843	8.53011	1.588	0.112865	0.685982	-5.21909	Q3TP13	315	1.58966	0.112493	0.685632	Slc27a1
0.815083	1.93569	1.59024	0.112361	0.685982	-5.21563	B1AWT7	11	1.58928	0.112577	0.685632	Ube2j1
-1.10141	2.64264	-1.58931	0.112571	0.685982	-5.21707	A0A0R4J0D5	26	-1.5882	0.112821	0.686259	Mon1a	72825
1.32174	7.0625	1.58792	0.112884	0.685982	-5.21922	Q9CQN3	34	1.58676	0.113148	0.686641	Tomm6	66119
-1.0932	2.64146	-1.58777	0.112917	0.685982	-5.21944	Q8CE96	9	-1.58667	0.113167	0.686641	Trmt6	66926
-0.342816	9.03167	-1.58373	0.113835	0.687882	-5.22568	Q9ERS2	195	-1.58432	0.113702	0.687567	Ndufa13	67184
0.917456	8.17025	1.58415	0.113739	0.687882	-5.22503	Q3UQ71	198	1.58313	0.113972	0.687567	Ephx2	13850
1.42306	4.43521	1.58284	0.114038	0.687882	-5.22705	Q9QYB1	45	1.58166	0.114307	0.687567	Clic4	29876
-1.10817	3.11306	-1.5826	0.114093	0.687882	-5.22742	Q9D4I9	11	-1.58149	0.114346	0.687567	Rab23	19335
0.563885	8.23858	1.58197	0.114235	0.687882	-5.22838	P62774	89	1.58136	0.114377	0.687567	Mtpn	14489
-1.34257	5.46256	-1.58241	0.114137	0.687882	-5.22772	Q8BKT3	44	-1.58124	0.114403	0.687567	Gcfc2	330361
0.918796	2.10239	1.58179	0.114278	0.687882	-5.22867	Q00493	6	1.58077	0.114512	0.687567	Cpe	12876
-0.664093	1.80413	-1.58141	0.114364	0.687882	-5.22924	Q3UGF3	105	-1.58062	0.114547	0.687567	Mbp	17196
-0.313046	8.26335	-1.57927	0.114854	0.688023	-5.23254	Q9JHR7	173	-1.58021	0.11464	0.687567	Ide
0.782818	1.90015	1.58073	0.114521	0.687975	-5.2303	A2AIV2	51	1.57979	0.114736	0.687567	Virma	66185
0.26349	8.30768	1.57532	0.115764	0.688372	-5.2386	P83940	167	1.57714	0.115343	0.688072	Eloc	67923
-0.875444	2.34211	-1.57809	0.115124	0.688023	-5.23434	Q922H1	21	-1.5771	0.115354	0.688072
0.460446	7.33442	1.57705	0.115364	0.688023	-5.23595	Q3U3H5	135	1.57678	0.115426	0.688072	Galk2	69976
-1.15264	3.44919	-1.57752	0.115256	0.688023	-5.23522	A0A5F8MQ23	16	-1.57641	0.115513	0.688072	Rxra
-1.57158	5.71281	-1.5765	0.11549	0.688023	-5.23679	Q545T7	88	-1.57531	0.115766	0.688072	Myl1	17901
1.08521	2.63754	1.57637	0.115521	0.688023	-5.23699	Q9D666	16	1.57528	0.115774	0.688072	Sun1	77053
0.089318	8.25005	1.54949	0.121844	0.699092	-5.27786	A0A0R4IZY0	440	1.5749	0.11586	0.688072	Thop1	50492
-0.124437	8.38563	-1.56052	0.119217	0.695683	-5.26117	P08752	915	-1.57315	0.116266	0.688072	Gnai2	14678
1.37724	4.80168	1.57384	0.116103	0.688372	-5.24086	P62077	38	1.57268	0.116374	0.688072	Timm8b	30057
-0.929552	2.19253	-1.5737	0.116136	0.688372	-5.24107	P35822	6	-1.57268	0.116374	0.688072	Ptprk	19272
-1.10653	7.59154	-1.57366	0.116147	0.688372	-5.24114	Q8C3C9	108	-1.57256	0.116403	0.688072	Aldh3a2
-0.629511	1.84254	-1.57278	0.11635	0.688738	-5.24249	Q7TNA5	13	-1.57204	0.116521	0.688072	Msh4
-1.46289	5.87463	-1.56876	0.117283	0.693413	-5.24862	Q8BNW9	124	-1.56759	0.117557	0.692734	Kbtbd11	74901
-0.398799	8.13475	-1.56669	0.117768	0.694067	-5.25179	Q06890	151	-1.56674	0.117756	0.692734	Clu	12759
0.415192	8.01144	1.56669	0.117767	0.694067	-5.25179	Q9WUR9	83	1.56661	0.117788	0.692734	Ak4	11639
0.122455	7.83806	1.55298	0.121007	0.697587	-5.27258	Q3UM20	698	1.56586	0.117963	0.692734	Nono
-1.47807	4.37423	-1.56645	0.117823	0.694067	-5.25215	Q80Y56	26	-1.56528	0.118098	0.692734	Rbsn	78287
0.113962	8.0205	1.54998	0.121727	0.699092	-5.27712	Q545X8	863	1.56499	0.118167	0.692734	Rps4x	20102
0.231224	8.28248	1.56044	0.119237	0.695683	-5.2613	O08583	224	1.56313	0.118604	0.693814	Alyref	21681
1.49581	5.0704	1.56405	0.118387	0.695683	-5.25581	D3Z0V7	28	1.56288	0.118663	0.693814	Tsc22d1	21807
-0.970875	7.16187	-1.56321	0.118584	0.695683	-5.25709	Q99LI7	74	-1.56216	0.118832	0.693814	Cstf3	228410
-1.3185	3.51437	-1.5621	0.118845	0.695683	-5.25878	Q9QZA0	18	-1.56095	0.119116	0.693814	Ca5b	56078
-1.23962	6.24768	-1.56123	0.11905	0.695683	-5.26009	Q8K354	93	-1.5601	0.119317	0.693814	Cbr3	109857
-0.9787	2.27768	-1.56041	0.119243	0.695683	-5.26134	G3UX80	19	-1.55936	0.119492	0.693814	Ccdc28a
-1.04443	2.34021	-1.55965	0.119423	0.695683	-5.26249	Q8C2E7	10	-1.55858	0.119677	0.693814	Washc5	223593
0.770959	7.57231	1.55936	0.119492	0.695683	-5.26293	Q8BTX9	124	1.55845	0.119709	0.693814	Hsdl1	72552
1.22758	6.09276	1.55916	0.119539	0.695683	-5.26324	Q9Z1X2	36	1.55803	0.119807	0.693814	Ptdss2	27388
0.351216	1.69245	1.55662	0.120141	0.695901	-5.26708	Q80U44	17	1.55703	0.120044	0.693814	Zfyve16	218441
1.26978	2.96173	1.5581	0.119791	0.695683	-5.26485	Q3U2G9	21	1.55696	0.12006	0.693814	Nagk	56174
-0.976574	7.38747	-1.55799	0.119817	0.695683	-5.26501	Q6ZWR0	82	-1.55694	0.120067	0.693814	Rap2b	74012
1.09171	2.98758	1.5571	0.120027	0.695901	-5.26636	Q91WM2	10	1.55601	0.120286	0.693994	Hdhd5	214932
-1.41555	4.12415	-1.55569	0.120362	0.696349	-5.26849	Q8BGU5	32	-1.55453	0.120638	0.693994	Ccny	67974
0.134247	8.07561	1.54403	0.123161	0.70085	-5.28607	A6ZI44	1715	1.55432	0.12069	0.693994	Aldoa	11674
0.119793	8.46755	1.54075	0.123959	0.700995	-5.291	Q3UK30	629	1.55392	0.120784	0.693994
0.510002	7.506	1.55375	0.120825	0.697368	-5.27143	D3Z6G3	525	1.55329	0.120934	0.693994	Mapre3	100732
0.780581	7.89093	1.55407	0.120749	0.697368	-5.27095	Q8VE80	67	1.55313	0.120972	0.693994	Thoc3	73666
0.174969	7.99738	1.54706	0.122428	0.699642	-5.28151	Q542V3	593	1.5526	0.121099	0.693994	Srsf4	57317
-1.3759	4.18459	-1.55238	0.121151	0.697587	-5.27349	A2A6A1	70	-1.55123	0.121427	0.695056	Gpatch8	237943
-1.25501	6.61407	-1.54953	0.121834	0.699092	-5.27779	Q8BFY6	68	-1.5484	0.122106	0.697726	Pef1	67898
0.337226	8.9814	1.5467	0.122517	0.699642	-5.28206	B2RY90	209	1.54725	0.122384	0.697726	Isoc2a	664994
-1.13153	2.82395	-1.54787	0.122233	0.699642	-5.28029	Q80ZS3	54	-1.54678	0.122498	0.697726	Mrps26	99045
-0.968498	7.62882	-1.54768	0.122279	0.699642	-5.28058	Q3UDG5	74	-1.54664	0.122532	0.697726	Nup62
0.147666	8.54958	1.53765	0.124715	0.700995	-5.29564	P68510	1117	1.5458	0.122734	0.697726	Ywhah	22629
0.20546	8.32491	1.54198	0.123658	0.700995	-5.28914	P11031	297	1.54559	0.122785	0.697726	Sub1	20024
0.531702	6.97018	1.54542	0.122825	0.699757	-5.28398	Q3TKT4	323	1.5449	0.122952	0.697726	Smarca4	20586
-1.21689	5.10982	-1.54564	0.122772	0.699757	-5.28366	Q3UHM2	58	-1.54452	0.123044	0.697726	Traf3
-1.18737	4.76467	-1.5432	0.123362	0.700995	-5.28732	P28659	80	-1.54209	0.123632	0.699668	Celf1	13046
0.189575	8.32163	1.53702	0.124869	0.700995	-5.29658	P58389	422	1.54144	0.123791	0.699668	Ptpa	110854
-1.25621	4.35519	-1.54234	0.123572	0.700995	-5.28862	Q00899	56	-1.54121	0.123846	0.699668	Yy1	22632
0.200421	8.05862	1.53645	0.125008	0.700995	-5.29743	P62869	266	1.54025	0.124081	0.699668	Elob	67673
0.701529	1.80513	1.54054	0.124009	0.700995	-5.29131	F6VMC4	3	1.5397	0.124214	0.699668	Jmjd6
-1.26275	3.42352	-1.53954	0.124254	0.700995	-5.29281	A0A087WR75	42	-1.53841	0.124529	0.699668	Atf7ip
0.0998533	8.57198	1.51962	0.129185	0.708547	-5.32244	Q99KE1	389	1.53839	0.124535	0.699668	Me2	107029
0.276699	8.32237	1.537	0.124873	0.700995	-5.2966	Q9CZ42-2	162	1.53837	0.124539	0.699668	Naxd
0.889505	7.3943	1.53805	0.124616	0.700995	-5.29503	Q3UC49	130	1.53706	0.12486	0.700567	Fech
1.5902	5.37021	1.5377	0.124702	0.700995	-5.29556	P29391	28	1.53654	0.124988	0.700567	Ftl1
0.332273	8.29628	1.53483	0.125406	0.702098	-5.29985	Q9DBE8	310	1.53541	0.125263	0.700938	Alg2	56737
1.32931	4.36861	1.53622	0.125064	0.700995	-5.29777	A0A3B2W7H4	30	1.53509	0.125343	0.700938	Anks1	224650
0.366881	8.36327	1.53366	0.125693	0.702474	-5.3016	K3W4S6	63	1.53383	0.125651	0.701154	Gyg
0.265274	7.89058	1.53162	0.126196	0.702474	-5.30464	Q3TQW3	483	1.53324	0.125799	0.701154	Ptbp1
0.287738	7.61543	1.53199	0.126105	0.702474	-5.30409	Q3UK67	295	1.53317	0.125815	0.701154	Sf1
1.08865	4.06486	1.5327	0.12593	0.702474	-5.30303	A6ZI47	741	1.53163	0.126195	0.702464	Aldoart2	79459
-1.18694	6.25088	-1.53205	0.12609	0.702474	-5.304	Q9DB16	320	-1.53095	0.126362	0.702589	Cab39l	69008
0.233619	8.10756	1.5276	0.127192	0.70608	-5.31062	Q64516	295	1.53001	0.126596	0.703086	Gk	14933
-1.12405	2.81737	-1.52871	0.126917	0.705677	-5.30898	Q3UDN2	19	-1.52762	0.127187	0.705559	Vps53
0.511895	1.63217	1.52666	0.127426	0.70608	-5.31202	O54825	29	1.52616	0.127552	0.705797	Bysl	53414
1.36701	5.86592	1.52687	0.127374	0.70608	-5.31171	F8VPN4	89	1.52573	0.127657	0.705797	Agl	77559
0.339935	8.42747	1.52503	0.12783	0.706705	-5.31443	D3YU12	121	1.52547	0.127723	0.705797	Nmral1	67824
-1.44098	5.5447	-1.52588	0.127619	0.706343	-5.31317	Q99KY4	118	-1.52474	0.127904	0.705797	Gak	231580
0.213919	8.20148	1.52117	0.128796	0.708137	-5.32015	Q99J57	182	1.5242	0.128039	0.705797	Mat2a	232087
0.113581	7.96908	1.50948	0.131755	0.713008	-5.33739	Q00PI9	1026	1.52337	0.128246	0.705797	Hnrnpul2	68693
-1.15645	4.53638	-1.52445	0.127976	0.706705	-5.3153	P17879	1589	-1.52337	0.128247	0.705797	Hspa1b	15511
-1.09763	2.68766	-1.52203	0.12858	0.708137	-5.31888	Q9JL04	62	-1.52096	0.128851	0.707755	Fmn2	54418
-0.646103	1.85154	-1.52154	0.128703	0.708137	-5.3196	Q9D4L6	4	-1.52078	0.128896	0.707755	Rnf220	66743
-1.01975	2.57375	-1.52108	0.128819	0.708137	-5.32029	E9QNP0	254	-1.52004	0.129081	0.707755	Kxd1
-0.512212	8.05658	-1.52012	0.12906	0.708547	-5.32171	Q6PE01	135	-1.51962	0.129186	0.707755	Snrnp40	66585
-0.761208	2.02054	-1.51812	0.129563	0.709424	-5.32466	A0A0U1RQ55	4	-1.51723	0.129789	0.709667	Ubfd1
0.343876	8.28454	1.51667	0.12993	0.709424	-5.32681	Q8CFE2	200	1.51708	0.129828	0.709667	Hpf1	72612
-1.21023	3.14959	-1.51714	0.129812	0.709424	-5.32612	Q91WB4	18	-1.51604	0.13009	0.709788	Plekhf2	71801
-1.27776	3.37981	-1.51694	0.129861	0.709424	-5.32641	O35127	31	-1.51583	0.130142	0.709788	Grcc10	14790
-0.972836	6.20347	-1.51493	0.13037	0.710282	-5.32938	Q80WW9	59	-1.5139	0.130633	0.710943	Ddrgk1	77006
0.398167	7.27396	1.51325	0.130795	0.710282	-5.33185	Q9CPT5	125	1.51322	0.130805	0.710943	Nop16	28126
0.495115	9.11889	1.51357	0.130714	0.710282	-5.33138	O54962	108	1.51311	0.130832	0.710943	Banf1	23825
-1.17598	5.73201	-1.51346	0.130743	0.710282	-5.33155	Q8BTS4	53	-1.51237	0.131021	0.710943	Nup54	269113
-1.0393	6.85449	-1.51316	0.130818	0.710282	-5.33198	P28063	38	-1.51211	0.131087	0.710943	Psmb8	16913
0.157495	8.10437	1.50467	0.132987	0.715654	-5.34444	Q9WVE8	434	1.51117	0.131325	0.711443	Pacsin2	23970
0.243382	8.03552	1.50663	0.132485	0.715332	-5.34158	Q8CG76	265	1.50863	0.131975	0.712473	Akr7a2	110198
-1.35399	3.26585	-1.50958	0.13173	0.713008	-5.33725	Q7TMH5	13	-1.50846	0.132017	0.712473	Mrpl13
-1.06135	2.65923	-1.50946	0.131761	0.713008	-5.33743	Q4FK79	8	-1.50841	0.132031	0.712473	Ssr3	67437
0.154849	8.41209	1.50141	0.133828	0.717791	-5.34921	P32958	407	1.50813	0.132103	0.712473	Rom1	19881
0.244175	8.71572	1.50489	0.13293	0.715654	-5.34412	A8IK50	177	1.50683	0.132433	0.71279	Pcp2	18545
0.776514	8.11216	1.50766	0.132222	0.714705	-5.34007	Q61133	171	1.50675	0.132455	0.71279	Gstt2	14872
-0.638404	2.02552	-1.50513	0.132869	0.715654	-5.34377	E9Q2N7	3	-1.50438	0.133064	0.715275	Gbp2
1.02965	3.21568	1.50391	0.133184	0.715919	-5.34556	C0HKD9	35	1.50286	0.133454	0.716484	Mfap1b	100034361; 67532
-0.748299	7.46194	-1.50209	0.133653	0.717644	-5.34822	Q9ERU9	212	-1.50121	0.133881	0.716484	Ranbp2	19386
0.14377	8.10807	1.49308	0.135996	0.72025	-5.36136	Q3TMY8	867	1.50094	0.13395	0.716484	Eftud2
-1.23562	3.50052	-1.50038	0.134096	0.718433	-5.35073	Q52KR3	19	-1.49928	0.13438	0.716484	Prune2	353211
0.646949	1.90198	1.49926	0.134384	0.719187	-5.35235	E9Q7E2	8	1.49849	0.134585	0.716484	Arid2	77044
0.142411	8.23606	1.49043	0.136688	0.72025	-5.36519	P70333	735	1.49843	0.134602	0.716484	Hnrnph2	56258
0.309609	8.34986	1.49649	0.135104	0.720206	-5.35639	P32020	364	1.49723	0.134912	0.716484	Scp2	20280
-0.960629	6.83044	-1.4969	0.134998	0.720206	-5.3558	Q3UVR2	102	-1.49588	0.135263	0.716484	Cntfr
0.275778	1.484	1.49461	0.135595	0.720206	-5.35913	Q63ZW6	146	1.49581	0.135284	0.716484	Col4a5	12830
-0.174024	8.50803	-1.48998	0.136809	0.72025	-5.36586	Q3US81	181	-1.49482	0.13554	0.716484	Gpm6b	14758
-1.2602	4.87903	-1.49506	0.135476	0.720206	-5.35847	Q6ZQ56	515	-1.49397	0.135762	0.716484	mKIAA0743
-1.02099	2.39287	-1.49485	0.135532	0.720206	-5.35878	A2A9M4	8	-1.49382	0.135802	0.716484	Dock7
-0.307692	8.19335	-1.49256	0.13613	0.72025	-5.3621	O89112	264	-1.49331	0.135935	0.716484	Lancl1	14768
-1.01863	6.35723	-1.49427	0.135683	0.720206	-5.35962	Q921T2	53	-1.49323	0.135955	0.716484	Tor1aip1	208263
-1.13311	3.08853	-1.4943	0.135677	0.720206	-5.35959	Q8R1E1	24	-1.49323	0.135957	0.716484	Lpgat1
-0.96017	2.39483	-1.49397	0.135762	0.720206	-5.36006	Q8BKT7	27	-1.49296	0.136028	0.716484	Thoc5	107829
-0.140219	7.93077	-1.48468	0.138206	0.720748	-5.37352	A0A1L1STE6	530	-1.49285	0.136055	0.716484	Idh3a
0.260026	7.46397	1.49113	0.136506	0.72025	-5.36418	P63330	531	1.49267	0.136104	0.716484	Ppp2ca	19052
0.146741	8.12835	1.48491	0.138146	0.720748	-5.3732	P97300	438	1.49226	0.136212	0.716484	Nptn	20320
0.0923303	8.36181	1.47198	0.141603	0.727344	-5.39179	P62814	1256	1.49214	0.136241	0.716484	Atp6v1b2	11966
-1.12349	3.17389	-1.49197	0.136284	0.72025	-5.36296	A2RT62	17	-1.49091	0.136564	0.717403	Fbxl16	214931
0.0827185	8.02178	1.46469	0.143583	0.728266	-5.40222	G5E866	1070	1.48984	0.136845	0.717582	Sf3b1	81898
1.16453	2.79106	1.49073	0.136611	0.72025	-5.36477	D3Z0I8	9	1.48966	0.136894	0.717582	Tmem109
-1.25737	4.09041	-1.48795	0.137341	0.720748	-5.36879	Q922H4	82	-1.48686	0.137631	0.718382	Gmppa	69080
-0.721019	1.91339	-1.48768	0.137414	0.720748	-5.36919	Q2M2M8	4	-1.48682	0.137641	0.718382	P4htm	74443
1.19743	3.21304	1.48734	0.137502	0.720748	-5.36967	D3Z468	16	1.48627	0.137788	0.718382	Pwwp3a
0.293753	8.25589	1.48388	0.138418	0.720852	-5.37468	B2RY56	156	1.48476	0.138186	0.718382	Rbm25	67039
-1.29295	3.93555	-1.48578	0.137914	0.720748	-5.37193	Q2VPC9	20	-1.48469	0.138205	0.718382	Prkag1
1.29682	5.69422	1.48532	0.138037	0.720748	-5.3726	Q8BI72	52	1.48422	0.138329	0.718382	Cdkn2aip	70925
-1.18983	4.29021	-1.48488	0.138152	0.720748	-5.37323	Q8R3F5	23	-1.48381	0.138438	0.718382	Mcat	223722
0.164687	8.13002	1.47827	0.139914	0.723802	-5.38277	O70251	333	1.48374	0.138456	0.718382	Eef1b	55949
0.302727	8.17178	1.4828	0.138705	0.720852	-5.37624	Q3TU79	120	1.48353	0.138512	0.718382	Dnajb1	81489
-1.18121	3.32307	-1.48455	0.13824	0.720748	-5.37371	A0A1Y7VM96	90	-1.48348	0.138526	0.718382	Crppa	75847
-0.813997	2.09299	-1.48326	0.138583	0.720852	-5.37558	Q8BHC4	5	-1.48233	0.138831	0.719194	Dcakd	68087
0.110106	7.94974	1.4675	0.142816	0.727944	-5.3982	Q544R5	798	1.48109	0.139162	0.72014	Tardbp	230908
1.3521	3.95088	1.48151	0.139049	0.721868	-5.37811	P62484	76	1.4804	0.139344	0.720317	Abi2	329165
-0.593307	2.00328	-1.47944	0.139601	0.72344	-5.38109	Q05860	87	-1.47873	0.139791	0.721508	Fmn1	14260
-0.85366	2.12268	-1.47925	0.139651	0.72344	-5.38135	Q3TW96	42	-1.47829	0.139908	0.721508	Uap1l1	227620
-0.660728	1.80217	-1.47781	0.140036	0.723802	-5.38343	A0A2I3BPP1	63	-1.47701	0.140252	0.721508	Tsc2	22084
0.133803	8.09409	1.46712	0.142919	0.727944	-5.39874	Q8CCK0	603	1.47588	0.140555	0.721508	Macroh2a2	404634
-1.13901	3.38483	-1.47635	0.140427	0.723802	-5.38553	Q3TPV0	27	-1.47529	0.140712	0.721508	Slc5a7
-0.0855978	8.26147	-1.4525	0.146937	0.733777	-5.41952	Q3UMI7	1330	-1.47527	0.140719	0.721508	Eef2
0.991694	3.38646	1.47622	0.140463	0.723802	-5.38572	Q91VS8	17	1.4752	0.140736	0.721508	Farp2	227377
1.39927	4.84527	1.47621	0.140466	0.723802	-5.38573	Q99KK9	78	1.4751	0.140764	0.721508	Hars2	70791
0.154145	8.29161	1.46781	0.142732	0.727944	-5.39776	P48678	1126	1.47411	0.141029	0.722008	Lmna	16905
-0.292277	8.38862	-1.47282	0.141376	0.72695	-5.39059	Q9D6J5	95	-1.47363	0.141159	0.722008	Ndufb8	67264
0.992128	2.87153	1.47335	0.141233	0.72695	-5.38983	A2RRK3	24	1.47234	0.141508	0.722693	Slk	20874
0.22515	8.37986	1.46978	0.142197	0.727459	-5.39494	P70670	145	1.47203	0.141591	0.722693	Naca	17938
-1.43852	6.50751	-1.47064	0.141966	0.727459	-5.39372	Q9D0L7	105	-1.46953	0.142266	0.724799	Armc10	67211
-1.62449	5.13768	-1.47003	0.142131	0.727459	-5.39459	E9PXB0	32	-1.46891	0.142436	0.724799	Pnpla8
-0.700311	1.94349	-1.46968	0.142225	0.727459	-5.39509	Q9Z2M6	9	-1.46885	0.142451	0.724799	Ubl3	24109
-0.43051	8.30567	-1.46776	0.142745	0.727944	-5.39783	Q9D1T2	215	-1.46752	0.142811	0.72587	Mxra7	67622
0.139971	8.52232	1.45882	0.145192	0.73108	-5.41057	Q3U4D1	950	1.46657	0.143072	0.726433
-1.1077	5.55539	-1.46576	0.143289	0.728266	-5.40068	E9QK48	51	-1.46471	0.143576	0.726935
0.237771	8.65032	1.46245	0.144195	0.729085	-5.40541	A0A171KXD3	337	1.46435	0.143675	0.726935	Prmt1
-0.755995	2.09284	-1.46498	0.143503	0.728266	-5.4018	O35382	17	-1.4641	0.143745	0.726935	Exoc4	20336
-1.1994	3.56735	-1.46507	0.143478	0.728266	-5.40167	Q9Z0V1	16	-1.46401	0.14377	0.726935	Kcnd3	56543
0.81199	2.10345	1.46341	0.143931	0.728985	-5.40404	P26049	73	1.46248	0.144187	0.728144	Gabra3	14396
-1.06169	6.61834	-1.46307	0.144025	0.728985	-5.40453	Q0VBA4	33	-1.46203	0.144309	0.728144	Rpl22l1	68028
-0.159549	8.25067	-1.45522	0.146185	0.732801	-5.41568	E9QB02	246	-1.4608	0.144646	0.72909	Mars1	216443
0.539398	1.65989	1.46081	0.144642	0.730587	-5.40773	Q61371	4	1.46022	0.144806	0.729135	Ift88	21821
0.997161	6.61175	1.45903	0.145134	0.73108	-5.41027	E9Q166	72	1.45801	0.145414	0.729858	Atad2b
0.884248	7.57946	1.45886	0.14518	0.73108	-5.41051	Q64727	203	1.4579	0.145445	0.729858	Vcl	22330
0.36311	8.57679	1.45686	0.145729	0.732701	-5.41334	Q9WV54	227	1.45699	0.145696	0.729858	Asah1	11886
0.154196	7.85084	1.45094	0.147373	0.735197	-5.42173	Q78ZJ8	468	1.45698	0.145699	0.729858	Rab11b	19326
0.13901	8.24694	1.44879	0.147971	0.736591	-5.42476	Q9DCL9	350	1.45646	0.145843	0.729858	Paics	67054
-1.16112	4.98579	-1.45655	0.145816	0.732701	-5.41378	D3YZ09	85	-1.4555	0.146108	0.729858	Gar1
0.21704	8.12354	1.45298	0.146805	0.733777	-5.41884	Q9R226	268	1.45543	0.146126	0.729858	Khdrbs3	13992
0.11737	7.8245	1.44414	0.149275	0.736978	-5.43131	Q03265	2330	1.45534	0.146152	0.729858	Atp5f1a	11946
1.34189	5.44764	1.45549	0.146109	0.732801	-5.41529	Q3TJ91	53	1.4544	0.146411	0.730358	Llgl2	217325
0.853494	6.93842	1.45484	0.146288	0.732801	-5.41621	Q6NZN0	82	1.45389	0.146553	0.730358	Rbm26	74213
-1.02824	2.93197	-1.45333	0.146707	0.733777	-5.41835	Q99J95	86	-1.45231	0.146992	0.731792	Cdk9	107951
0.10385	8.4224	1.43719	0.151237	0.739652	-5.44105	P46460	2189	1.45165	0.147174	0.73195	Nsf	18195
0.146854	8.18066	1.44315	0.149552	0.736978	-5.43269	P28663	730	1.44983	0.147682	0.733493	Napb	17957
0.511937	7.94312	1.44935	0.147815	0.736591	-5.42397	Q3V3N7	242	1.44882	0.147963	0.733493	Bbs1	52028
0.0800489	8.22041	1.42359	0.155138	0.743179	-5.45999	Q5U222	1702	1.44827	0.148117	0.733493	Ddx5
0.419122	8.22312	1.44744	0.14835	0.736591	-5.42667	D3Z5F7	81	1.44718	0.148422	0.733493	Gm20521
-0.791805	7.56083	-1.44738	0.148365	0.736591	-5.42675	Q6ZPU9	90	-1.44647	0.148621	0.733493	Kifbp	72320
-1.46573	4.04218	-1.44722	0.148411	0.736591	-5.42698	Q9D1M4	21	-1.44612	0.148718	0.733493	Eef1e1	66143
-1.14791	3.15161	-1.44611	0.148722	0.736978	-5.42854	B9EKS2	27	-1.44506	0.149016	0.733493	Kdm3b	277250
0.138882	8.25939	1.43742	0.151173	0.739652	-5.44073	Q3TFP8	458	1.44492	0.149056	0.733493	Pgrmc1
0.201479	8.03483	1.44166	0.149973	0.738305	-5.43479	Q3TSG4	217	1.4446	0.149147	0.733493	Alkbh5	268420
0.734626	1.93039	1.44503	0.149023	0.736978	-5.43005	Q5SVP3	15	1.44417	0.149266	0.733493	PSME2b	19188; 621823
0.135678	7.9757	1.43622	0.151514	0.739652	-5.44241	P61027	526	1.44412	0.149281	0.733493	Rab10	19325
0.114047	7.94146	1.43243	0.152595	0.740485	-5.44771	Q3UAJ1	1442	1.44406	0.149298	0.733493	Ppia
0.994429	7.28074	1.44402	0.149307	0.736978	-5.43147	Q3TJA9	52	1.44302	0.149591	0.733505	Dnaja3	83945
1.1412	6.1807	1.44402	0.149307	0.736978	-5.43147	B2RRY4	79	1.44298	0.149602	0.733505	Pals1	56217
-1.20146	4.39445	-1.44326	0.149522	0.736978	-5.43255	E9Q6C1	57	-1.4422	0.149821	0.733835	Osbpl9
0.228542	8.54787	1.43841	0.150892	0.739652	-5.43935	Q921M7	243	1.44041	0.150325	0.735562	Cyrib	223601
0.146676	8.44193	1.43296	0.152443	0.740485	-5.44696	O09061	248	1.43945	0.150598	0.736156	Psmb1	19170
0.88027	6.01364	1.43951	0.150579	0.739652	-5.4378	A0A087WPA0	144	1.43856	0.15085	0.736645	Lbhd1	102308570
-0.23878	8.45006	-1.43585	0.151618	0.739652	-5.44292	Q8R191	129	-1.43752	0.151144	0.736791	Syngr3	20974
0.417012	8.7347	1.43761	0.151117	0.739652	-5.44046	Q5M8N4	136	1.43738	0.151183	0.736791	Sdr39u1	654795
0.430571	5.2281	1.43649	0.151437	0.739652	-5.44204	Q80ZM5	163	1.4362	0.151519	0.737538	H1f10	243529
0.179067	8.29494	1.43098	0.153009	0.740485	-5.44972	O35954	616	1.43495	0.151876	0.737538	Pitpnm1	18739
-1.24548	4.92647	-1.43601	0.151574	0.739652	-5.44271	Q3TUA8	98	-1.43495	0.151877	0.737538	Papss1	23971
0.532209	7.51369	1.43529	0.151777	0.739685	-5.44371	Q8BMP6	188	1.43471	0.151944	0.737538	Acbd3	170760
0.205284	8.54018	1.43099	0.153005	0.740485	-5.44971	Q3U518	385	1.43372	0.152225	0.738162	Prkcsh	19089
0.359304	7.89377	1.43194	0.152733	0.740485	-5.44838	Q91X97	230	1.43205	0.152704	0.739747	Ncald	52589
-0.686097	1.98696	-1.43206	0.152698	0.740485	-5.44821	Q9CQV1	13	-1.43125	0.152933	0.740082	Pam16	66449
0.165485	8.10726	1.42581	0.154495	0.741762	-5.45691	Q91V41	494	1.4306	0.15312	0.740082	Rab14	68365
1.03811	2.92948	1.43122	0.152941	0.740485	-5.44939	A2AWS5	11	1.43021	0.153231	0.740082	Hdac5
-1.06859	3.32707	-1.43042	0.15317	0.740523	-5.4505	Q3TLU4	541	-1.42941	0.153461	0.740342
-1.3193	5.15501	-1.42926	0.153501	0.741195	-5.45211	Q3V250	38	-1.4282	0.153808	0.740342	Pdk3
0.112036	8.24	1.416	0.157347	0.74547	-5.47049	P14152	1373	1.42766	0.153964	0.740342	Mdh1	17449
0.324279	7.84109	1.42689	0.154183	0.741195	-5.45541	Q6DIC0	294	1.42728	0.154073	0.740342	Smarca2	67155
1.21009	7.04904	1.42812	0.15383	0.741195	-5.4537	Q9DC50	94	1.42707	0.154133	0.740342	Crot	74114
0.853961	7.26667	1.42751	0.154005	0.741195	-5.45455	S4R1W1	3157	1.42658	0.154274	0.740342	Gm3839
-1.29607	5.26504	-1.42737	0.154046	0.741195	-5.45475	A0A0J9YVF0	120	-1.42631	0.154352	0.740342	Grm2
0.94083	7.357	1.42675	0.154225	0.741195	-5.45561	G3X8R5	108	1.42577	0.154507	0.740354	Qrich1	69232
0.128227	8.43305	1.41605	0.157333	0.74547	-5.47042	Q9CQB4	342	1.42461	0.154842	0.740893	Uqcrb	67530
0.244684	8.15959	1.42229	0.155514	0.74371	-5.46179	P60122	279	1.42382	0.155072	0.740893	Ruvbl1	56505
-0.116043	8.50598	-1.413	0.158226	0.745659	-5.47461	Q02248	816	-1.4237	0.155105	0.740893	Ctnnb1	12387
-1.1646	6.19033	-1.42431	0.154929	0.743106	-5.45899	B2RY30	57	-1.42327	0.15523	0.740893	Exosc9
-1.15175	7.67293	-1.4232	0.15525	0.743179	-5.46053	Q8VC93	67	-1.42216	0.155551	0.741695	Eri3
0.139761	8.1894	1.41418	0.157879	0.74547	-5.47298	Q8JZN7	463	1.42118	0.155836	0.742325	Rhot2	214952
1.13222	4.79442	1.42124	0.155819	0.744436	-5.46325	F7BGR7	135	1.42021	0.156119	0.742755	Gm21992	102902673
-0.4515	9.04502	-1.41964	0.156285	0.744708	-5.46546	P0DN34	88	-1.41924	0.156403	0.742755	Ndufb1
-1.3215	5.66259	-1.4197	0.156266	0.744708	-5.46537	Q8BTG3	47	-1.41864	0.156576	0.742755	Tcp11l1	320554
0.722187	1.92439	1.41914	0.156429	0.744708	-5.46614	Q69ZR2	69	1.41828	0.15668	0.742755	Hectd1
0.571718	7.83723	1.41892	0.156495	0.744708	-5.46646	Q3TI79	117	1.41824	0.156692	0.742755	Dkc1
-0.584215	1.87733	-1.41841	0.156643	0.744708	-5.46716	Q6P1J0	3	-1.41772	0.156845	0.742755	Maneal	215090
-0.231326	8.39957	-1.41454	0.157774	0.74547	-5.47249	Q64433	329	-1.41635	0.157245	0.743925	Hspe1	15528
-1.01677	2.63805	-1.41576	0.157416	0.74547	-5.47081	Q9CZS7	114	-1.41477	0.157708	0.745391	Pip4k2a
1.47812	4.87258	1.41442	0.15781	0.74547	-5.47266	Q3TCN2	25	1.41335	0.158126	0.745639	Plbd2	71772
1.19147	4.24686	1.41422	0.157868	0.74547	-5.47293	Q8R5C5	399	1.41319	0.158172	0.745639	Actr1b	226977
0.0998089	8.38062	1.39775	0.162756	0.751854	-5.49548	B2RXT3	1189	1.41219	0.158466	0.745639	Ogdhl	239017
0.0801233	8.443	1.38938	0.165286	0.755776	-5.50684	Q99LF4	545	1.41216	0.158474	0.745639	Rtcb	28088
-1.17161	3.79387	-1.41301	0.158225	0.745659	-5.4746	Q6DFY2	106	-1.41197	0.158529	0.745639	Opcml	330908
0.380798	7.57795	1.41084	0.158862	0.747586	-5.47758	Q9QXT0	177	1.41077	0.158884	0.746587	Cnpy2	56530
1.23143	4.35257	1.41057	0.158943	0.747586	-5.47796	A0A077K846	25	1.40953	0.159251	0.746687	Alg11	207958
0.688349	7.90995	1.4099	0.159138	0.747779	-5.47887	J3QNU6	587	1.4091	0.159378	0.746687	Arrb1
-1.23213	3.09934	-1.40906	0.159388	0.748228	-5.48003	Q80U72	12	-1.40802	0.159695	0.746687	Scrib	105782
-0.106572	8.05361	-1.395	0.163584	0.753356	-5.49922	E9PWE8	1487	-1.40742	0.159875	0.746687	Dpysl3	22240
-0.912029	7.39654	-1.40831	0.15961	0.748546	-5.48106	Q9CZR8	65	-1.40735	0.159895	0.746687	Tsfm	66399
-0.703612	7.34717	-1.40678	0.160063	0.748634	-5.48315	Q80UW8	116	-1.40594	0.160311	0.746687	Polr2e	66420
-0.0838647	8.54442	-1.38532	0.166522	0.755876	-5.51232	P05201	1503	-1.4058	0.160353	0.746687	Got1	14718
0.295436	1.49677	1.40512	0.160554	0.748634	-5.48542	P59997	7	1.40574	0.160372	0.746687	Kdm2a	225876
-1.30596	4.94753	-1.40671	0.160083	0.748634	-5.48325	Q3U4G3	28	-1.40566	0.160395	0.746687	Xxylt1	268880
0.693653	1.90948	1.40632	0.1602	0.748634	-5.48379	B2RY70	4	1.4055	0.160444	0.746687	Cmip
-1.3029	4.57886	-1.40522	0.160524	0.748634	-5.48528	Q3TDE4	69	-1.40417	0.160837	0.747129	Ncstn
1.33965	5.90946	1.4052	0.160532	0.748634	-5.48532	Q3TPD9	74	1.40414	0.160847	0.747129	Maoa	17161
0.129257	8.33357	1.39532	0.163488	0.753356	-5.49879	Q9QYG0	662	1.40335	0.161082	0.747505	Ndrg2	29811
-0.17363	8.28872	-1.39763	0.162793	0.751854	-5.49565	Q99LR1	223	-1.40154	0.161622	0.748091	Abhd12	76192
-0.594885	1.85001	-1.40183	0.161535	0.751328	-5.48992	Q99JT1	4	-1.40113	0.161746	0.748091	Gatb	229487
-1.33172	5.89514	-1.40173	0.161564	0.751328	-5.49005	Q6PB44	52	-1.40068	0.161879	0.748091	Ptpn23	104831
0.994326	6.29519	1.4014	0.161664	0.751328	-5.49051	P81117	159	1.40042	0.161958	0.748091	Nucb2	53322
-1.04479	7.79007	-1.40111	0.161751	0.751328	-5.4909	E9PU93	66	-1.40011	0.162051	0.748091	Ash2l	23808
0.396308	7.67324	1.40002	0.162077	0.751854	-5.49239	P62305	124	1.39983	0.162133	0.748091	Snrpe	20643
0.332371	8.37695	1.39849	0.162535	0.751854	-5.49447	Q3UGR5	240	1.39873	0.162462	0.7489	Hdhd2	76987
-0.877688	2.15142	-1.39831	0.16259	0.751854	-5.49472	Q8C0L9	8	-1.39737	0.162871	0.749581	Gpcpd1	74182
1.43139	5.32054	1.39827	0.1626	0.751854	-5.49477	Q8CI32	82	1.39721	0.162919	0.749581	Bag5	70369
0.111044	7.93126	1.38544	0.166485	0.755876	-5.51216	A0A668KLC6	1064	1.39652	0.163126	0.749725	Map2
0.0985113	8.16169	1.38177	0.167609	0.755876	-5.51711	Q9CZP6	824	1.39608	0.163259	0.749725	Rps3
0.274606	7.87043	1.3942	0.163825	0.75353	-5.5003	Q8BGC0	304	1.39508	0.163561	0.75038	Htatsf1	72459
0.125528	8.73242	1.38616	0.166266	0.755876	-5.51119	O08709	805	1.39457	0.163714	0.75038	Prdx6	11758
-1.00082	7.14894	-1.39505	0.163568	0.753356	-5.49915	Q80UJ7	91	-1.39407	0.163865	0.75038	Rab3gap1	226407
0.675381	3.95864	1.39307	0.164165	0.75353	-5.50183	S4R1W8	352	1.39228	0.164407	0.750914	Gapdh
-1.00867	4.50655	-1.39288	0.164224	0.75353	-5.5021	Q62313	51	-1.39189	0.164523	0.750914	Tgoln1	22134
-0.811667	2.30114	-1.39242	0.164362	0.75353	-5.50271	Q9CTZ9	6	-1.39152	0.164635	0.750914	Ttc1
1.11977	6.96825	1.3923	0.164398	0.75353	-5.50288	Q9QZ06	66	1.39129	0.164705	0.750914	Tollip	54473
0.097272	8.31756	1.37658	0.169208	0.756177	-5.52408	P80318	1218	1.39113	0.164756	0.750914	Cct3	12462
-1.0648	2.88631	-1.39089	0.164825	0.754776	-5.50479	Q80YT7-2	39	-1.38989	0.165129	0.75191	Pde4dip
0.456889	7.71913	1.38915	0.165355	0.755776	-5.50715	Q6TA13	213	1.38874	0.165481	0.752808	Kif1a	16560
0.932367	5.51546	1.38777	0.165773	0.755876	-5.50901	Q8K4Q7	36	1.38682	0.166065	0.754758	Cerk	223753
1.15057	5.04112	1.387	0.166009	0.755876	-5.51006	A2BH40	156	1.38599	0.166318	0.754771	Arid1a	93760
-1.27287	4.17817	-1.38682	0.166063	0.755876	-5.51029	Q8VI75	46	-1.38579	0.166379	0.754771	Ipo4	75751
-0.633063	4.20481	-1.38603	0.166304	0.755876	-5.51136	Q6PAL8	79	-1.38526	0.16654	0.754793	Dennd5a	19347
0.181785	8.30327	1.38103	0.167837	0.755876	-5.5181	O08997	76	1.38413	0.166884	0.75565	Atox1	11927
-0.614138	1.88474	-1.38427	0.166842	0.755876	-5.51373	E9Q5V3	4	-1.38354	0.167067	0.75577	Gsdme
-1.26117	4.46102	-1.38309	0.167203	0.755876	-5.51533	Q9JI39	40	-1.38206	0.16752	0.756198	Abcb10	56199
0.645829	1.81674	1.382	0.167537	0.755876	-5.51679	Q8WUR0	3	1.38123	0.167773	0.756198
-1.18203	3.3231	-1.38183	0.16759	0.755876	-5.51702	Q9DCR2	17	-1.38082	0.167902	0.756198	Ap3s1	11777
-0.65468	2.53143	-1.38143	0.167713	0.755876	-5.51756	Q9QUN8	668	-1.38066	0.167951	0.756198	Hbb-b2
-1.09433	3.00783	-1.38138	0.167728	0.755876	-5.51763	F6VBR4	43	-1.38038	0.168036	0.756198
0.569056	1.83916	1.38018	0.168096	0.755876	-5.51924	Q9JI44	3	1.37952	0.168302	0.756198	Dmap1	66233
-0.841682	2.15837	-1.38033	0.168051	0.755876	-5.51904	Q5SWZ5	15	-1.37942	0.168333	0.756198	Mprip	26936
-1.08897	4.44848	-1.37975	0.16823	0.755876	-5.51982	Q9ESW4	31	-1.37875	0.168538	0.756198	Agk	69923
-0.841667	2.23475	-1.3794	0.168336	0.755876	-5.52028	A8Y5K6	11	-1.37849	0.168618	0.756198	Eif4enif1
0.1161	7.78927	1.36786	0.171919	0.760851	-5.53572	Q9Z273	710	1.37748	0.16893	0.756198	Tulp1	22157
0.352209	7.86784	1.37739	0.168958	0.756177	-5.52299	Q9JL56	105	1.37741	0.168953	0.756198	Gde1	56209
-1.11433	3.44105	-1.37772	0.168854	0.756177	-5.52254	Q60900	44	-1.37672	0.169164	0.756198	Elavl3	15571
0.818699	2.16706	1.37755	0.168907	0.756177	-5.52277	Q6ZPR5	22	1.37665	0.169187	0.756198	Smpd4	77626
0.506273	1.70991	1.37656	0.169213	0.756177	-5.5241	B2ZRS5	39	1.37599	0.16939	0.756411	Deptor
-1.23739	3.43534	-1.37616	0.169338	0.756177	-5.52464	Q8BHW2	41	-1.37514	0.169655	0.756898	Oscp1	230751
-0.899664	2.80902	-1.37455	0.169836	0.757704	-5.52679	Q8BND3	18	-1.37361	0.170127	0.758307	Wdr35	74682
-0.794625	2.56551	-1.37372	0.170092	0.757736	-5.5279	Q9CZB2	19	-1.37284	0.170369	0.758383	Pmel	20431
-0.992769	7.1979	-1.37352	0.170155	0.757736	-5.52817	Q8VCA8	124	-1.37255	0.170456	0.758383	Scrn2	217140
1.00284	7.66009	1.3719	0.170657	0.758643	-5.53033	P62075	66	1.37093	0.170961	0.759366	Timm13	30055
0.962597	6.62529	1.37158	0.170758	0.758643	-5.53076	P70290	141	1.37062	0.171057	0.759366	Mpp1	17524
-1.26403	4.95194	-1.37136	0.170828	0.758643	-5.53106	Q8R1G1	60	-1.37033	0.171147	0.759366	Tasp1	75812
-1.02491	2.74922	-1.37081	0.170998	0.758704	-5.53179	Q8BHS3	38	-1.36983	0.171303	0.759366	Rbm22	66810
-0.818074	3.35983	-1.36877	0.171634	0.760833	-5.53451	A0A0R4J0I1	207	-1.36788	0.171915	0.761382	Serpina3k	20714
1.11453	6.48909	1.36776	0.171952	0.760851	-5.53586	Q3TVP0	291	1.36677	0.172263	0.762174
0.31682	7.79713	1.366	0.172503	0.762291	-5.53821	Q3UCF2	267	1.3663	0.172408	0.762174	Cdc5l	71702
0.163438	8.48231	1.36116	0.174026	0.766489	-5.54463	Q3U367	330	1.36534	0.17271	0.762266
0.200887	8.3935	1.36263	0.173561	0.765879	-5.54268	F8WHT5	60	1.36485	0.172865	0.762266	Mpv17
1.0374	4.05092	1.36572	0.172591	0.762291	-5.53858	P41233	70	1.36474	0.1729	0.762266	Abca1	11303
0.208619	8.7678	1.36131	0.173976	0.766489	-5.54442	A0A1L1SQA8	251	1.36344	0.173307	0.763367	Rps25
0.771738	7.50863	1.36069	0.174173	0.766489	-5.54525	Q9ERR7	86	1.35982	0.174451	0.767712	Selenof	93684
-0.630569	1.92431	-1.35947	0.174559	0.767491	-5.54686	Q60739	10	-1.35872	0.174798	0.768542	Bag1	12017
0.132854	8.23343	1.35119	0.177196	0.772093	-5.5578	Q9QUM9	425	1.35795	0.175042	0.768705	Psma6	26443
1.13474	4.06789	1.3586	0.174836	0.768011	-5.54802	A0A286YDF5	41	1.3576	0.175152	0.768705	Myof	226101
0.797185	2.11832	1.35666	0.17545	0.770011	-5.55058	B9EKK3	21	1.35578	0.175731	0.770394	Iqgap2
0.192221	8.34068	1.35174	0.177019	0.772093	-5.55707	Q60737	361	1.35438	0.176176	0.770394	Csnk2a1	12995
-0.845597	7.35662	-1.3552	0.175916	0.771042	-5.55252	A2ASZ8	77	-1.35428	0.176207	0.770394	Slc25a25	227731
0.140225	8.29027	1.34806	0.1782	0.775768	-5.56191	Q3TWY9	174	1.35387	0.176338	0.770394	Rab28	100972
1.16249	4.87034	1.3546	0.176107	0.771042	-5.55331	A1L340	104	1.3536	0.176425	0.770394	Rp1l1	271209
-1.40583	4.71082	-1.35443	0.176161	0.771042	-5.55353	Q9CQX8	20	-1.3534	0.176489	0.770394	Mrps36	66128
-1.27761	4.87241	-1.35322	0.176547	0.772035	-5.55513	Q61249	52	-1.3522	0.176872	0.771257	Igbp1	18518
0.711522	7.28744	1.3525	0.176776	0.772093	-5.55607	Q9CY27	281	1.35168	0.17704	0.771257	Tecr	106529
-0.375184	8.55791	-1.35142	0.177121	0.772093	-5.55749	A0A068BGR9	152	-1.35129	0.177164	0.771257	Ndufa7
0.2123	7.68497	1.34553	0.179014	0.777917	-5.56523	Q60676	264	1.34745	0.178395	0.775924	Ppp5c	19060
-0.760544	2.13745	-1.34689	0.178574	0.776703	-5.56344	Q8K114	5	-1.34604	0.178851	0.77721	Ints9	210925
-0.1772	8.18294	-1.34197	0.180165	0.778938	-5.56989	Q61102	200	-1.34515	0.179135	0.777749	Abcb7	11306
0.151478	8.25751	1.33898	0.181137	0.778938	-5.5738	P63328	462	1.34376	0.179584	0.777856	Ppp3ca	19055
-0.270263	1.56734	-1.34286	0.179875	0.778938	-5.56872	Q69ZK5	5	-1.3436	0.179636	0.777856	Klhl14	225266
0.180524	8.11187	1.34054	0.180627	0.778938	-5.57175	B1AU25	318	1.34359	0.179641	0.777856	Aifm1	26926
-0.163408	8.05424	-1.33892	0.181156	0.778938	-5.57387	F8WHQ1	206	-1.34283	0.179886	0.778214	Tpd52	21985
0.637834	1.85292	1.34258	0.179967	0.778938	-5.56909	O88444	18	1.34182	0.180214	0.778214	Adcy1	432530
-1.08559	3.70423	-1.34256	0.179974	0.778938	-5.56912	Q2TBE6	78	-1.34158	0.180291	0.778214	Pi4k2a	84095
-0.983024	6.15807	-1.3423	0.180057	0.778938	-5.56946	Q8C541	95	-1.34135	0.180367	0.778214	Faah
-0.593593	1.74691	-1.34157	0.180293	0.778938	-5.57041	Q5U224	24	-1.34086	0.180525	0.778214	Tbc1d14	100855
-1.08284	3.55067	-1.34108	0.180452	0.778938	-5.57105	Q9D927	32	-1.34011	0.180769	0.778573	1810009N02Rik	69099
-0.518906	1.78733	-1.33896	0.181142	0.778938	-5.57382	A2ADJ4	3	-1.33837	0.181335	0.78032	Tyrp1
-1.2576	5.72081	-1.33886	0.181174	0.778938	-5.57395	Q9DCC4	41	-1.33786	0.181501	0.780344	Pycr3	66194
-0.731245	7.86612	-1.33744	0.181636	0.780233	-5.5758	Q8VE99	112	-1.3366	0.181911	0.781414	Ccdc115	69668
0.132134	8.33122	1.32878	0.184476	0.786171	-5.58704	Q790Y8	647	1.33527	0.182346	0.782177	G6pdx	14381
-1.22982	4.12434	-1.33606	0.182085	0.78147	-5.57759	Q8BGS2	19	-1.33507	0.182411	0.782177	Bola2	66162
0.357322	8.21389	1.33415	0.182711	0.783461	-5.58007	P68404-2	485	1.33411	0.182725	0.782829	Prkcb
0.116146	7.6918	1.32401	0.186056	0.787054	-5.59321	P62830	224	1.33257	0.183231	0.783842	Rpl23	65019
0.258404	1.48533	1.33153	0.18357	0.785758	-5.58348	A2ACL9	2	1.33241	0.183284	0.783842	Nptx1	18164
-1.16655	4.34921	-1.33271	0.183183	0.784793	-5.58195	Q8C729	42	-1.33173	0.183507	0.784106	Hycc2	213056
0.143567	8.17922	1.32523	0.185649	0.787054	-5.59163	E9PXY8	663	1.33051	0.183908	0.78492	Usp7	252870
0.137657	8.22654	1.32374	0.186143	0.787054	-5.59355	Q60972	388	1.32955	0.184225	0.78492	Rbbp4	19646
-0.667656	1.91166	-1.33026	0.183988	0.786171	-5.58512	Q9WTU0	16	-1.32947	0.184248	0.78492	Phf2	18676
-0.642455	7.46238	-1.32979	0.184145	0.786171	-5.58574	F7CVJ5	114	-1.32902	0.184398	0.78492
-0.745022	2.7998	-1.32927	0.184316	0.786171	-5.58641	Q6A085	24	-1.32842	0.184595	0.78492	Znf629	320683
1.12813	6.02396	1.32918	0.184345	0.786171	-5.58653	Q8C6E0	61	1.3282	0.184668	0.78492	Cfap36	216618
-0.962354	7.06225	-1.32801	0.184731	0.786529	-5.58804	A2A4P3	92	-1.32707	0.185042	0.785622	Gm27029
-0.715352	1.99144	-1.32754	0.184884	0.786529	-5.58864	Q80Y17	4	-1.32672	0.185157	0.785622	Llgl1	16897
-0.874082	6.60961	-1.32622	0.185322	0.787054	-5.59035	O35409	87	-1.32531	0.185624	0.786907	Folh1	53320
0.505747	7.86378	1.32536	0.185605	0.787054	-5.59146	Q9CQR4	104	1.32478	0.185799	0.786907	Acot13	66834
0.121497	8.47445	1.3167	0.188494	0.787637	-5.60261	Q9CVB6	478	1.32434	0.185946	0.786907	Arpc2	76709
0.623262	7.68147	1.324	0.186057	0.787054	-5.59321	P83870	88	1.32325	0.186308	0.786946	Phf5a	68479
-1.08051	3.47075	-1.32389	0.186096	0.787054	-5.59336	Q9JHJ0	94	-1.32292	0.186417	0.786946	Tmod3	50875
0.429765	7.54574	1.32182	0.186783	0.787637	-5.59603	Q8CFI7	196	1.32144	0.186909	0.786946	Polr2b	231329
1.08567	3.57615	1.32166	0.186835	0.787637	-5.59623	Q8C5W3	50	1.3207	0.187157	0.786946	Tbcel	272589
0.102347	8.31807	1.30958	0.190889	0.787637	-5.61171	A0A0G2JGS4	883	1.32066	0.187169	0.786946	Camk2d	108058
0.207194	7.9809	1.3182	0.18799	0.787637	-5.60068	Q3TPJ8	427	1.32012	0.18735	0.786946	Dync1i2	13427
0.501699	7.89481	1.32029	0.187291	0.787637	-5.59799	B1AX58	171	1.31973	0.18748	0.786946	Pls3	102866
0.624229	7.06006	1.32025	0.187307	0.787637	-5.59805	Q9DB60	47	1.31949	0.187559	0.786946	Prxl2b	66469
0.120565	8.16467	1.3111	0.190377	0.787637	-5.60978	Q9QUR6	703	1.31878	0.187798	0.786946	Prep	19072
-0.313781	1.55208	-1.31726	0.188304	0.787637	-5.60188	Q0VGU4	158	-1.31747	0.188234	0.786946	Vgf	381677
-1.07486	2.68832	-1.31817	0.188002	0.787637	-5.60072	O08797	7	-1.31721	0.188323	0.786946	Serpinb9	20723
-0.990027	5.56834	-1.31727	0.188302	0.787637	-5.60188	Q8VH34	62	-1.31633	0.188618	0.786946	Lamp1
0.989079	6.70444	1.31696	0.188405	0.787637	-5.60227	Q8C7R4	89	1.31602	0.188721	0.786946	Uba6	231380
0.135623	8.15154	1.3098	0.190813	0.787637	-5.61143	Q9DCD8	332	1.3156	0.188863	0.786946	Psma3
0.952956	5.52273	1.31567	0.188837	0.787637	-5.60392	Q6GQS1	46	1.31474	0.18915	0.786946	Slc25a23	66972
0.131628	8.15809	1.30835	0.191305	0.787637	-5.61328	Q9D554	452	1.31456	0.189211	0.786946	Sf3a3	75062
0.247701	8.21565	1.31317	0.189678	0.787637	-5.60713	Q6NVF9	149	1.31413	0.189355	0.786946	Cpsf6	432508
-0.0874813	8.2443	-1.29886	0.19454	0.789884	-5.62533	E9Q175	1123	-1.3141	0.189364	0.786946	Myo6	17920
-0.310177	1.55103	-1.31342	0.189594	0.787637	-5.60681	Q6KAU4	2	-1.31365	0.189516	0.786946	Mvb12b	72543
0.959425	5.40272	1.31459	0.189202	0.787637	-5.60532	Q91YL3	54	1.31365	0.189516	0.786946	Uckl1	68556
0.183552	7.9914	1.31033	0.190634	0.787637	-5.61075	A0A087WQ25	478	1.31301	0.189731	0.786946	Ktn1	16709
0.673881	6.11418	1.3135	0.189566	0.787637	-5.6067	P10637-5	518	1.31272	0.18983	0.786946	Mapt
-0.631262	1.91469	-1.31285	0.189784	0.787637	-5.60753	Q7TPS7	10	-1.3121	0.190038	0.786946	Nfyc	18046
-0.507003	1.74864	-1.3124	0.189938	0.787637	-5.60812	Q8R055	33	-1.31181	0.190138	0.786946	Lig1	16881
-1.13296	3.4647	-1.31255	0.189886	0.787637	-5.60792	Q8C0W0	19	-1.31159	0.190212	0.786946	Tmsb15l	399591
-0.211599	8.16082	-1.30881	0.191151	0.787637	-5.6127	A0A2I3BQC3	203	-1.31053	0.190571	0.786946	Smim40
0.0999222	8.23339	1.29879	0.194566	0.789884	-5.62542	Q8K0A8	2557	1.31017	0.190691	0.786946	Pde6a	225600
-1.20433	3.95694	-1.31065	0.190528	0.787637	-5.61035	Q3THK3	55	-1.30967	0.190859	0.786946	Gtf2f1	98053
0.319811	8.30698	1.30923	0.191009	0.787637	-5.61216	Q9D7S9	129	1.30936	0.190964	0.786946	Chmp5	76959
1.03335	2.86604	1.31029	0.190648	0.787637	-5.6108	B1AT87	10	1.30935	0.190968	0.786946	Sphk1
0.466215	7.87242	1.30955	0.190901	0.787637	-5.61176	Q9JHW2	132	1.30905	0.19107	0.786946	Nit2	52633
-0.663983	2.10947	-1.30891	0.191116	0.787637	-5.61257	Q9D6C8	53	-1.30812	0.191384	0.786946	Cpne4
0.90595	2.68472	1.30846	0.191268	0.787637	-5.61314	Q9D1B9	9	1.30756	0.191576	0.786946	Mrpl28	68611
-0.904606	2.49167	-1.30822	0.19135	0.787637	-5.61345	Q62261-2	4094	-1.30731	0.191658	0.786946	Sptbn1
0.221513	8.20042	1.3058	0.192172	0.788508	-5.61653	A2AWT5	205	1.30726	0.191677	0.786946	Ubtf	21429
-0.988731	6.49655	-1.30786	0.191473	0.787637	-5.61391	C0HK79	47	-1.30692	0.191792	0.786946	Arxes1	76219; 76976
-1.19087	5.6154	-1.30691	0.191796	0.788269	-5.61512	Q0KL02	63	-1.30593	0.192127	0.787256	Trio	223435
0.588149	7.4432	1.30645	0.191952	0.788269	-5.61571	Q3TMW7	144	1.30574	0.192192	0.787256	Glmn
0.341817	7.17399	1.30437	0.192658	0.789444	-5.61835	Q9R0P4	88	1.30432	0.192674	0.787596	Smap	56372
-0.138201	7.72651	-1.29874	0.194581	0.789884	-5.62548	P10649	717	-1.30414	0.192736	0.787596	Gstm1	14862
0.318698	8.13836	1.30369	0.192888	0.789444	-5.61921	Q9CWL8	144	1.30383	0.192842	0.787596	Ctnnbl1	66642
-0.568893	7.88103	-1.30382	0.192846	0.789444	-5.61905	P32233	114	-1.30314	0.19308	0.787596	Drg1	13494
0.143738	8.17199	1.29823	0.194757	0.789884	-5.62613	A0A0N4SV32	348	1.30312	0.193086	0.787596	Serbp1
-1.28941	5.22609	-1.30286	0.193172	0.789884	-5.62026	Q4FJX7	41	-1.30188	0.193508	0.788656	Tinagl1
-0.96692	2.78862	-1.30107	0.193785	0.789884	-5.62254	Q793I8	11	-1.30014	0.194102	0.790149	Tifa	211550
-1.23516	5.30155	-1.30083	0.193865	0.789884	-5.62283	Q99P31	83	-1.29986	0.1942	0.790149	Hspbp1	66245
-1.03375	3.36258	-1.29972	0.194247	0.789884	-5.62425	Q3U057	15	-1.29878	0.19457	0.79099	Cpsf3
0.654374	1.97483	1.29845	0.194683	0.789884	-5.62585	Q8CHY3	41	1.29767	0.19495	0.791077	Dym	69190
0.46978	1.71206	1.29767	0.194949	0.789884	-5.62683	B1AZP2	8	1.29717	0.195123	0.791077	Dlgap4	228836
0.57364	1.78817	1.29777	0.194914	0.789884	-5.62671	Q2NL54	2	1.29709	0.19515	0.791077	Mrgbp
-1.15974	6.57945	-1.29778	0.194911	0.789884	-5.6267	Q8BL66	87	-1.29682	0.195243	0.791077	Eea1	216238
-0.108648	8.20069	-1.28657	0.198789	0.796798	-5.6408	Q08331	1058	-1.29573	0.195618	0.791352	Calb2	12308
-1.08548	5.49414	-1.29662	0.19531	0.790688	-5.62816	Q64521	133	-1.29567	0.195637	0.791352	Gpd2	14571
-0.837712	6.97871	-1.29546	0.195709	0.791642	-5.62962	Q9JK81	155	-1.29459	0.196012	0.792209	Myg1	60315
1.11248	5.83099	1.29478	0.195944	0.791933	-5.63049	Q9D787	37	1.29383	0.196274	0.792606	Ppil2	66053
-1.0875	3.45386	-1.29334	0.196441	0.793281	-5.6323	Q9ES28	19	-1.2924	0.196769	0.793944	Arhgef7	54126
0.312416	1.52272	1.29165	0.197026	0.794984	-5.63443	Q8CHH5	16	1.29181	0.196971	0.794099	Bicral	210982
0.208976	8.73868	1.2888	0.198015	0.796326	-5.63802	Q9QXS1	625	1.2905	0.197425	0.794343	Plec	18810
0.533903	2.26681	1.29085	0.197304	0.795391	-5.63544	Q8BNU0	16	1.29022	0.197524	0.794343	Armc6	76813
-0.311756	7.82833	-1.28965	0.197719	0.795795	-5.63694	P08553	269	-1.28983	0.197656	0.794343	Nefm	18040
-0.557559	1.76603	-1.29041	0.197455	0.795391	-5.63599	Q52KI9	5	-1.28975	0.197686	0.794343	Zfp592	233410
0.21747	8.39628	1.28683	0.1987	0.796798	-5.64048	Q8K010	350	1.2883	0.198187	0.7957	Oplah	75475
-0.888989	2.68055	-1.28761	0.198429	0.796798	-5.63951	A0A0R4J0R1	8	-1.28671	0.198741	0.797264	Vamp8	22320
0.632474	8.42067	1.28683	0.198698	0.796798	-5.64048	O35326	204	1.28609	0.198959	0.797478	Srsf5	20384
0.532256	1.76117	1.28562	0.199122	0.797214	-5.642	Q8BH51	2	1.28499	0.199341	0.798351	Cox14	66379
-1.09039	3.17906	-1.28533	0.199221	0.797214	-5.64236	G5E8Y8	44	-1.28439	0.199552	0.798386	Zfp385b	241494
-0.668387	7.61375	-1.28447	0.199524	0.797313	-5.64344	A0A1Y7VL44	89	-1.28368	0.199799	0.798386	Ttc7b
1.19767	2.87338	1.28432	0.199575	0.797313	-5.64362	Q9ES00	18	1.28336	0.19991	0.798386	Ube4b	63958
0.251766	8.44505	1.28228	0.200288	0.798849	-5.64617	A0A0R4J094	195	1.28309	0.200008	0.798386	Fahd2a	68126
0.681101	2.08296	1.28331	0.199928	0.798066	-5.64489	A0A338P6D9	13	1.28253	0.200204	0.798514	Eif2b5
0.207949	1.46275	1.28008	0.201061	0.799958	-5.64892	D3Z3D6	22	1.28169	0.200497	0.798839	Polr1c
0.145201	8.13761	1.27684	0.202201	0.800598	-5.65295	Q8VDM6	470	1.28135	0.200615	0.798839	Hnrnpul1	232989
0.268012	7.63188	1.27904	0.201427	0.800598	-5.65022	Q3UL36	198	1.27962	0.201225	0.799864	Arglu1	234023
-0.77468	7.93098	-1.28044	0.200933	0.799958	-5.64847	Q9DCS3	84	-1.27959	0.201233	0.799864	Mecr	26922
-0.925287	2.94698	-1.28011	0.201049	0.799958	-5.64888	Q9D7P6	10	-1.27921	0.201367	0.799864	Iscu	66383
0.211514	8.34853	1.27636	0.202373	0.800598	-5.65356	Q8CIN4	187	1.2779	0.201831	0.800009	Pak2	224105
0.534667	7.78787	1.27725	0.202059	0.800598	-5.65245	Q80UG5	119	1.27661	0.202285	0.800009	Septin9	53860
0.247664	7.60451	1.27569	0.20261	0.800598	-5.65439	Q62418	351	1.27654	0.202308	0.800009	Dbnl	13169
-1.19874	5.46064	-1.27742	0.201997	0.800598	-5.65224	E9QN14	55	-1.27646	0.202336	0.800009	Srgap3	259302
-1.08156	4.15116	-1.2765	0.202321	0.800598	-5.65338	Q7TQ39	57	-1.27556	0.202654	0.800009	gag
-0.630089	1.90587	-1.27619	0.202433	0.800598	-5.65377	Q8R151	50	-1.27543	0.2027	0.800009	Znfx1	98999
1.0061	5.43969	1.27541	0.202706	0.800598	-5.65473	Q8BX80	144	1.27449	0.203032	0.800009	Engase	217364
0.528937	1.7624	1.27458	0.203002	0.800859	-5.65577	Q0PD64	171	1.27395	0.203223	0.800009	Rab2b	76338
-1.17636	4.47117	-1.27429	0.203102	0.800859	-5.65612	Q99LS3	54	-1.27334	0.20344	0.800009	Psph	100678
0.134232	8.40572	1.26684	0.205752	0.804124	-5.66535	Q7TQI3	384	1.27215	0.203863	0.800009	Otub1	107260
-0.777931	2.61862	-1.27292	0.203588	0.802036	-5.65783	O88939	11	-1.27208	0.203888	0.800009	Zbtb7a	16969
0.24812	1.51318	1.27086	0.20432	0.802036	-5.66038	Q8BNA6	3	1.27167	0.204032	0.800009	Fat3
0.177713	7.66915	1.2688	0.205053	0.802684	-5.66293	Q9DCJ9	176	1.27135	0.204147	0.800009	Npl	74091
-0.170044	7.84578	-1.26788	0.205382	0.803322	-5.66406	Q61425	330	-1.2708	0.204344	0.800009	Hadh	15107
1.35814	7.6278	1.27174	0.204007	0.802036	-5.65929	Q9JKS5	67	1.27077	0.204352	0.800009	Habp4	56541
-0.794701	2.47361	-1.27157	0.204069	0.802036	-5.65951	Q6P9M2	28	-1.27071	0.204373	0.800009	Gria1
0.105661	8.00175	1.26152	0.20766	0.806325	-5.6719	A1L371	2276	1.27067	0.204389	0.800009	Pde6b
-1.2171	6.1269	-1.27089	0.204309	0.802036	-5.66034	Q61136	88	-1.26994	0.204649	0.800009	Prpf4b	19134
-0.797112	2.24196	-1.27066	0.204392	0.802036	-5.66063	Q8BGH4	5	-1.26981	0.204695	0.800009	Reep1	52250
0.39891	8.01951	1.27012	0.204585	0.802145	-5.6613	P62313	163	1.2698	0.204699	0.800009	Lsm6	78651
-1.17088	5.90921	-1.26908	0.204954	0.802684	-5.66258	O88983	61	-1.26813	0.205293	0.801683	Stx8	55943
0.212522	8.36146	1.26456	0.206569	0.806325	-5.66816	Q5SWZ0	243	1.26603	0.206044	0.803969	Prpsap2	212627
-0.437135	7.94575	-1.26322	0.207051	0.806325	-5.66981	Q8VD12	196	-1.26278	0.207209	0.806793	Znf385a	29813
0.263406	8.09059	1.26194	0.207511	0.806325	-5.67139	A2AEX6	184	1.26252	0.207304	0.806793	Fhl1
-0.721279	2.12647	-1.26284	0.207187	0.806325	-5.67028	Q3TLI0	8	-1.26203	0.207478	0.806793
-1.16761	4.09429	-1.26287	0.207175	0.806325	-5.67024	Q8K2Q7	19	-1.26193	0.207513	0.806793	Brox	71678
1.17682	3.46182	1.26258	0.20728	0.806325	-5.6706	Q8BLY2	24	1.26164	0.20762	0.806793	Tars3	272396
0.335268	1.53871	1.26127	0.207751	0.806325	-5.67221	Q8BHN0	4	1.26123	0.207765	0.806793	Ppm1l	242083
-0.600223	1.89956	-1.26073	0.207944	0.806325	-5.67287	Q6PDN3	8	-1.26002	0.208202	0.807443	Mylk
-0.561078	1.83097	-1.26051	0.208023	0.806325	-5.67314	Q6NVE9	5	-1.25985	0.208265	0.807443	Pptc7	320717
-0.814611	8.35914	-1.26018	0.208143	0.806325	-5.67355	P40240	59	-1.25932	0.208454	0.80753	Cd9	12527
-0.58715	2.35777	-1.2592	0.208496	0.807047	-5.67475	A0A0A0MQE5	60	-1.25849	0.208754	0.808046	Camsap1	227634
-1.15252	5.05113	-1.25705	0.209275	0.809417	-5.67739	D3YTS4	82	-1.25611	0.209615	0.810312	Lamtor2
-0.448877	7.99275	-1.25588	0.209696	0.809827	-5.67881	Q8BXZ1	120	-1.2554	0.209872	0.810312	Tmx3	67988
-0.0938874	8.39604	-1.24387	0.214081	0.813367	-5.69344	P19783	609	-1.25523	0.209934	0.810312	Cox4i1	12857
0.225979	7.84278	1.25381	0.210449	0.809827	-5.68135	Q8C7F9	182	1.25493	0.210044	0.810312	Tm9sf2
-0.588655	1.92116	-1.25505	0.209999	0.809827	-5.67984	J7I1C3	5	-1.25435	0.210254	0.810312	Rif1
0.435463	8.17627	1.25437	0.210246	0.809827	-5.68067	Q8R0F6	158	1.25392	0.210408	0.810312	Ilkap	67444
-1.02369	3.96969	-1.25378	0.210458	0.809827	-5.68138	P70662	49	-1.25287	0.210791	0.810312	Ldb1	16825
0.983208	3.4531	1.25371	0.210485	0.809827	-5.68147	Q8BL74	22	1.25281	0.210814	0.810312	Gtf3c2	71752
-0.71711	2.2831	-1.25353	0.210548	0.809827	-5.68169	A0A0A0MQF7	14	-1.25273	0.210841	0.810312	1700025G04Rik
-0.787819	2.27492	-1.25231	0.210993	0.810893	-5.68318	Q6PDR1	27	-1.25147	0.2113	0.811205	Lipa
0.185527	7.8277	1.24832	0.212448	0.812627	-5.68804	Q9JMD0	91	1.25033	0.211715	0.811205	Znf207	22680
1.26278	5.73038	1.25107	0.211447	0.811998	-5.6847	Q9CYW4	80	1.25012	0.211793	0.811205	Hdhd3	72748
0.153946	8.10413	1.24654	0.213103	0.813367	-5.69021	P84084	403	1.25011	0.211797	0.811205	Arf5	11844
0.454681	7.67361	1.2503	0.211726	0.812297	-5.68563	P48024	111	1.2498	0.211909	0.811205	Eif1	20918
1.04769	4.20189	1.24993	0.21186	0.812297	-5.68608	Q9D0P0	21	1.24902	0.212194	0.811493	Ebpl	68177
-0.949259	3.93072	-1.24945	0.212037	0.812333	-5.68667	A2ASS6	127	-1.24856	0.212364	0.811493	Ttn
0.905026	5.57883	1.24847	0.212396	0.812627	-5.68787	P70699	56	1.24758	0.212721	0.811493	Gaa	14387
0.0854188	8.32182	1.23318	0.218041	0.814759	-5.70635	P50516	1763	1.24679	0.21301	0.811493	Atp6v1a	11964
0.365516	8.34669	1.2468	0.213006	0.813367	-5.68989	E0CZ78	310	1.2466	0.21308	0.811493	Ppp3cb	19056
0.80278	7.69339	1.24597	0.213311	0.813367	-5.6909	Q8K2F8	194	1.24513	0.213621	0.811493	Lsm14a	67070
-1.30143	4.52634	-1.24537	0.21353	0.813367	-5.69162	B6CI26	24	-1.24443	0.213878	0.811493	Slc25a21	217593
0.164859	7.77597	1.24056	0.215301	0.813367	-5.69745	Q9EQ80	234	1.24347	0.214229	0.811493	Nif3l1	65102
0.252621	7.91294	1.2427	0.214512	0.813367	-5.69486	A0A140LHA2	233	1.24337	0.214268	0.811493	Bub3
-0.220538	8.03014	-1.24218	0.214703	0.813367	-5.69549	Q9D859	142	-1.24334	0.214279	0.811493	Rac1
0.903553	2.49291	1.24366	0.214159	0.813367	-5.6937	A0A0A6YVR9	8	1.24279	0.214482	0.811493	Surf1
0.299871	8.25288	1.24259	0.214553	0.813367	-5.69499	Q9CT10	244	1.24277	0.214487	0.811493	Ranbp3	71810
-1.03811	5.31638	-1.24246	0.214599	0.813367	-5.69515	Q9D7M8	70	-1.24155	0.214936	0.811493	Polr2d	69241
-0.427601	1.7269	-1.24145	0.214972	0.813367	-5.69637	Q924W5	11	-1.24102	0.215131	0.811493	Smc6	67241
-0.659301	7.26838	-1.24103	0.21513	0.813367	-5.69689	Z4YKC4	200	-1.24027	0.215411	0.811493	Eif4g3
-1.06378	6.41313	-1.24067	0.215262	0.813367	-5.69732	M1VMF6	119	-1.23976	0.2156	0.811493	Mta1
0.107818	7.73237	1.23128	0.218749	0.816027	-5.70863	Q3UXI9	446	1.23933	0.215756	0.811493	Ilf2
-0.548851	7.45039	-1.23927	0.215777	0.813367	-5.69901	E9QAI5	125	-1.23862	0.216022	0.811493	Cad
-0.645976	7.70059	-1.23912	0.215834	0.813367	-5.69919	O54829	260	-1.23837	0.216112	0.811493	Rgs7	24012
-0.196144	8.29498	-1.23652	0.216797	0.813367	-5.70233	P28658	294	-1.23826	0.216153	0.811493	Atxn10	54138
1.04892	6.16256	1.23911	0.215837	0.813367	-5.6992	O55060	86	1.2382	0.216175	0.811493	Tpmt	22017
0.316248	1.53815	1.23816	0.21619	0.813367	-5.70035	A0A087WPL8	42	1.23817	0.216188	0.811493	Atg9a
1.09959	5.63104	1.23819	0.216177	0.813367	-5.70031	Q8BX09-2	32	1.23728	0.216517	0.811493	Rbbp5
-0.845369	2.396	-1.2373	0.216508	0.813367	-5.70139	Q9CWB7	38	-1.23644	0.216828	0.811493
0.311847	7.71329	1.23637	0.216852	0.813367	-5.7025	Q544H0	121	1.23643	0.216832	0.811493	Eif3g	53356
-0.803008	2.5918	-1.23721	0.216541	0.813367	-5.70149	Q6P5B5	119	-1.23637	0.216854	0.811493	Fxr2	23879
0.210695	8.38787	1.23498	0.217369	0.813478	-5.70418	P15532	515	1.23636	0.216859	0.811493	Nme1	18102
-1.39325	3.69365	-1.23725	0.216527	0.813367	-5.70145	Q9JJD0	20	-1.2363	0.216879	0.811493	Thap11	59016
0.693698	2.54888	1.23671	0.216726	0.813367	-5.7021	Q05D93	135	1.23593	0.217019	0.811493	Rufy2
1.08814	3.3848	1.23582	0.217059	0.813367	-5.70317	E9QM38	35	1.2349	0.217399	0.811493	Slc12a2	20496
0.0755377	8.26856	1.21781	0.223822	0.818312	-5.7247	A0A1S6GWH5	2069	1.2349	0.2174	0.811493	Uba1	22201
-0.611463	2.50957	-1.23553	0.217166	0.813367	-5.70352	O35609	20	-1.2348	0.217436	0.811493	Scamp3	24045
0.0880728	8.13047	1.22227	0.222135	0.81828	-5.7194	E0CYE2	594	1.23463	0.217501	0.811493	Impdh1
-0.684191	7.29776	-1.23455	0.217531	0.813478	-5.7047	A6PWX1	71	-1.23376	0.217824	0.811879	Cacfd1
0.101911	7.95866	1.22393	0.221505	0.817011	-5.71741	Q99JF8	1105	1.23292	0.218136	0.811879	Psip1	101739
0.156563	8.16686	1.22941	0.219448	0.816229	-5.71087	Q4FZH2	368	1.23266	0.218235	0.811879	Rpl26	19941
-0.144963	8.76683	-1.22859	0.219755	0.816229	-5.71185	Q3ULZ3	865	-1.23255	0.218274	0.811879	Psat1
0.464487	6.42077	1.23173	0.21858	0.816027	-5.70808	O08759	124	1.23121	0.218777	0.813127	Ube3a	22215
-1.07002	5.53165	-1.23092	0.218885	0.816027	-5.70906	Q8CIB6	43	-1.23001	0.219225	0.813776	Tmem230	70612
0.135359	8.12555	1.22514	0.22105	0.816571	-5.71597	Q5FWB6	378	1.22978	0.21931	0.813776	Rplp0
0.177185	7.81916	1.22709	0.220319	0.816229	-5.71365	P51881	1313	1.2294	0.219455	0.813776	Slc25a5	11740
-0.929993	5.86884	-1.22976	0.219317	0.816229	-5.71045	Q9D071	53	-1.22888	0.219648	0.81387	Mms19	72199
-1.00814	3.10009	-1.22808	0.219946	0.816229	-5.71246	Q8BTZ7	13	-1.22719	0.220282	0.814721	Gmppb	331026
-0.582793	7.61729	-1.22758	0.220135	0.816229	-5.71306	Q9QZE5	306	-1.22689	0.220395	0.814721	Copg1	54161
-0.677995	7.00025	-1.22739	0.220204	0.816229	-5.71328	D3YWT0	75	-1.22661	0.220498	0.814721	Sec11a
-1.07893	3.66783	-1.22651	0.220535	0.816229	-5.71434	S4R225	30	-1.22561	0.220876	0.814721	Wdr13	73447
0.711222	2.41169	1.22633	0.220605	0.816229	-5.71456	Q9DAM7	15	1.22554	0.220903	0.814721	Tmem263	103266
-1.04263	4.03282	-1.22611	0.220685	0.816229	-5.71481	Q8VCC9	25	-1.22521	0.221024	0.814721	Spon1	233744
-0.950699	2.91138	-1.22584	0.220789	0.816229	-5.71514	P70336	22	-1.22496	0.221121	0.814721	Rock2	19878
-0.0723439	8.28208	-1.20617	0.228274	0.821988	-5.73845	Q542R8	483	-1.22434	0.221353	0.814721	Gnaz	14687
0.0745166	8.12733	1.20653	0.228138	0.821988	-5.73803	Q99KP6	522	1.22359	0.221636	0.814721	Prpf19	28000
0.101719	7.67179	1.21456	0.225061	0.81965	-5.72856	P62821	1057	1.22336	0.221723	0.814721	Rab1A	19324
0.807217	7.33232	1.2242	0.221406	0.817011	-5.7171	Q9D7I5	68	1.22336	0.221724	0.814721	Lhpp	76429
-1.01471	6.05244	-1.22213	0.222187	0.81828	-5.71957	Q4FJX5	54	-1.22124	0.222525	0.816545	Dhcr7
0.811834	2.74366	1.22072	0.222721	0.818312	-5.72125	Q6PGG6	11	1.21988	0.223038	0.816545	Gnl3l	237107
-0.666249	2.07427	-1.22029	0.222882	0.818312	-5.72175	Q9CZX7	12	-1.21953	0.223171	0.816545	Pip4p2	72519
-0.982207	3.05931	-1.22003	0.222981	0.818312	-5.72207	Q6ZPX7	47	-1.21914	0.223318	0.816545	mKIAA1101
-0.913659	3.72283	-1.21982	0.223062	0.818312	-5.72232	E9PV14	170	-1.21895	0.223391	0.816545	Epb41l1
0.905938	6.48738	1.21958	0.223151	0.818312	-5.7226	Q5U4C3	46	1.21871	0.223481	0.816545	Scaf1	233208
0.2043	7.99592	1.21721	0.22405	0.818312	-5.72541	Q3TJC2	234	1.21863	0.223512	0.816545	Pafah1b3	18476
0.570941	1.87382	1.2186	0.223522	0.818312	-5.72376	Q8K1A5	9	1.21792	0.223781	0.816545	Tmem41b	233724
-0.72158	6.98465	-1.2184	0.223598	0.818312	-5.724	Q3V141	109	-1.2176	0.223902	0.816545	Papola	18789
-0.289567	1.5738	-1.2174	0.223978	0.818312	-5.72519	Q9CY16	3	-1.2176	0.223902	0.816545	Mrps28	66230
-0.662973	6.02563	-1.21757	0.223916	0.818312	-5.72499	Q14AC7	96	-1.2168	0.224207	0.817044	Arl1	104303
-0.528146	1.89478	-1.21521	0.224813	0.81965	-5.72779	P20801	41	-1.21457	0.225057	0.818935	Tnnc2	21925
-0.931348	2.98993	-1.21518	0.224822	0.81965	-5.72782	B1AR74	14	-1.21431	0.225155	0.818935	Bcas3
-0.511151	8.16407	-1.21448	0.225091	0.81965	-5.72865	Q6PAL3	69	-1.21386	0.225329	0.818935	Ap3s2	11778
0.247421	8.11823	1.2127	0.22577	0.820883	-5.73075	O35864	349	1.21334	0.225525	0.818935	Cops5	26754
0.46608	8.16146	1.21376	0.225365	0.82003	-5.7295	Q9QY42	120	1.21323	0.22557	0.818935	Gpr37	14763
0.22841	7.94809	1.21088	0.226464	0.821052	-5.7329	A0A1Y7VJ48	117	1.21175	0.226133	0.819677	Tbca
0.791099	7.14053	1.21226	0.225937	0.820883	-5.73127	Q80V84	96	1.21143	0.226255	0.819677	Htra2
0.248264	7.98725	1.21081	0.226491	0.821052	-5.73298	Q9D1P4	86	1.21137	0.226281	0.819677	Chordc1	66917
0.62164	7.80301	1.21149	0.226231	0.821052	-5.73218	A2ATI8	76	1.21076	0.226514	0.819908	Gorasp2
0.505198	1.7673	1.21036	0.226663	0.821062	-5.73351	Q9QXE0	2	1.20977	0.226893	0.820668	Hacl1	56794
-1.03976	6.70938	-1.20943	0.227022	0.821748	-5.73461	D3Z4J5	71	-1.20854	0.227365	0.82172	Get4
-0.42657	8.08727	-1.20845	0.2274	0.821988	-5.73577	Q543H0	109	-1.20799	0.227575	0.82172	Srm	20810
0.135222	8.22055	1.20297	0.229509	0.821989	-5.7422	Q8JZQ9	235	1.20731	0.227836	0.82172	Eif3b	27979
1.00819	4.78948	1.20792	0.227602	0.821988	-5.73639	A0A1L1SQE2	36	1.20704	0.227942	0.82172	Ahi1
0.173522	8.54863	1.2041	0.229073	0.821989	-5.74088	E9QN99	198	1.20634	0.228209	0.82172	Abhd14b	76491
-1.03278	3.26238	-1.20686	0.22801	0.821988	-5.73764	Q2M3X8-3	17	-1.20597	0.228352	0.82172	Phactr1
-0.448157	3.12303	-1.20623	0.22825	0.821988	-5.73837	E9Q2S6	42	-1.20572	0.228448	0.82172	Zfp780b	338354
-0.87464	2.7907	-1.20623	0.228252	0.821988	-5.73838	A2AKH4	62	-1.20538	0.228582	0.82172	Snap23	20619
1.16634	6.49662	1.20485	0.228786	0.821989	-5.74001	Q7TSY6	53	1.20394	0.229136	0.82172	Celf4	108013
0.850669	6.94905	1.20468	0.22885	0.821989	-5.7402	E9PUW7	120	1.20383	0.229177	0.82172	Xpo7
0.683797	8.15075	1.20439	0.228961	0.821989	-5.74054	P63280	101	1.20362	0.22926	0.82172	Ube2i	22196
-0.341321	7.56768	-1.20287	0.22955	0.821989	-5.74233	Q04690	250	-1.20272	0.229606	0.82172	Nf1	18015
-1.01534	6.72865	-1.20341	0.22934	0.821989	-5.74169	P70122	114	-1.20253	0.229681	0.82172	Sbds	66711
1.07995	5.15384	1.20259	0.229658	0.821989	-5.74265	Q99LM2	113	1.2017	0.230003	0.82172	Cdk5rap3	80280
-0.869449	2.74319	-1.20223	0.229798	0.821989	-5.74308	Q6P5C5	34	-1.20138	0.230127	0.82172	Smug1	71726
0.430563	1.67264	1.20172	0.229992	0.822078	-5.74367	Q9EPR5	2	1.20127	0.23017	0.82172	Sorcs2	81840
-0.738797	7.61833	-1.20035	0.230523	0.822939	-5.74527	Q3UYN1	101	-1.19955	0.230834	0.82172	Plpbp
0.21424	8.22908	1.19758	0.231599	0.822939	-5.74851	Q8BW96	201	1.19869	0.23117	0.82172	Camk1d	227541
0.762761	6.8487	1.19866	0.23118	0.822939	-5.74725	E9QM90	202	1.19786	0.231494	0.82172	Relch	227446
-1.07504	3.89066	-1.19872	0.231156	0.822939	-5.74718	Q9QX60	20	-1.19784	0.231502	0.82172	Dguok	27369
0.506932	7.40485	1.19805	0.231417	0.822939	-5.74796	Q3UR29	93	1.19744	0.231656	0.82172	Gtpbp4
1.0267	3.60597	1.19756	0.231609	0.822939	-5.74854	Q9Z188	26	1.19668	0.231953	0.82172	Dyrk1b	13549
-0.630095	2.23615	-1.19717	0.231759	0.822939	-5.74898	Q78T54	6	-1.19644	0.232044	0.82172	Vma21	67048
-0.199587	7.70089	-1.19477	0.232698	0.822939	-5.75179	P30681	820	-1.1962	0.23214	0.82172	Hmgb2	97165
0.335748	1.54611	1.19602	0.232209	0.822939	-5.75033	A0A0X1KG67	12	1.19588	0.232262	0.82172	Emc10	69683
0.915738	6.09747	1.19648	0.232029	0.822939	-5.74979	P98203	131	1.19563	0.232363	0.82172	Arvcf	11877
-0.489923	1.8979	-1.19612	0.232172	0.822939	-5.75022	E9Q557	53	-1.19553	0.232402	0.82172	Dsp	109620
0.193693	8.44676	1.19398	0.233007	0.822939	-5.75271	A7VJ98	162	1.19551	0.232409	0.82172	Gmfb
0.16646	7.91491	1.19283	0.233454	0.822939	-5.75404	Q66JR8	458	1.1953	0.232492	0.82172	Ptms
0.747262	7.65206	1.196	0.232217	0.822939	-5.75036	Q91XF0	83	1.19519	0.232532	0.82172	Pnpo	103711
-0.391934	1.70679	-1.19531	0.232487	0.822939	-5.75116	Q505D1	4	-1.19495	0.232626	0.82172	Ankrd28	105522
0.11183	8.44938	1.18821	0.23527	0.825143	-5.75941	Q9CYH2	388	1.19479	0.23269	0.82172	Prxl2a	70564
0.657685	2.0052	1.19446	0.232817	0.822939	-5.75215	E9QA62	7	1.19371	0.23311	0.82172	Lmod3	320502
-0.232357	8.51932	-1.19285	0.233448	0.822939	-5.75402	O09111	115	-1.19359	0.23316	0.82172	Ndufb11	104130
0.131845	8.01667	1.18904	0.234941	0.824867	-5.75844	Q3TL53	485	1.19351	0.23319	0.82172
0.68448	2.12173	1.19367	0.233125	0.822939	-5.75306	E9Q6H8	7	1.19291	0.233425	0.82172	Plekha5	109135
1.17943	4.31734	1.19375	0.233095	0.822939	-5.75297	Q9CQ49	28	1.19285	0.233447	0.82172	Ncbp2	68092
-0.938018	3.33915	-1.1912	0.234093	0.824593	-5.75594	A2AQK4	16	-1.19034	0.234431	0.82362	Hnmt	140483
-0.150829	8.42082	-1.18686	0.235801	0.825217	-5.76097	Q9CQ54	167	-1.18996	0.234582	0.82362	Ndufc2	68197
0.240267	8.43814	1.18919	0.234883	0.824867	-5.75827	Q8C878	247	1.18985	0.234625	0.82362	Uba3	22200
-0.390551	1.68883	-1.1901	0.234526	0.824867	-5.75722	A0A0N4SUH4	2	-1.18974	0.234666	0.82362	Pum3	52874
-0.661413	7.02796	-1.18967	0.234695	0.824867	-5.75772	Q80WJ7	166	-1.18892	0.234991	0.824165	Mtdh	67154
1.10291	4.08033	1.18884	0.235021	0.824867	-5.75868	Q3UHX2	18	1.18795	0.23537	0.8249	Pdap1	231887
0.506783	1.83172	1.18714	0.23569	0.825217	-5.76064	Q3V455	8	1.18654	0.235927	0.82585
-0.760688	6.53577	-1.18695	0.235764	0.825217	-5.76086	Q9D1I6	84	-1.18614	0.236083	0.82585	Mrpl14	68463
-1.02794	5.88531	-1.18637	0.235991	0.825288	-5.76153	G3X926	45	-1.1855	0.236337	0.82585	Rpf2	67239
0.136064	8.28624	1.18059	0.238279	0.828806	-5.7682	P19157	387	1.18462	0.236684	0.82585	Gstp1	14870
-0.68286	2.20277	-1.18523	0.236442	0.825765	-5.76285	Q8BVF2	11	-1.18447	0.236744	0.82585	Pdcl3	68833
-0.926251	3.63474	-1.18517	0.236467	0.825765	-5.76292	A2A5R2	172	-1.18432	0.236805	0.82585	Arfgef2	99371
0.125799	7.51806	1.17938	0.238761	0.828806	-5.76959	Q62277	435	1.18425	0.236832	0.82585	Syp	20977
-0.80472	7.19945	-1.18321	0.23724	0.827283	-5.76518	Q8N7N5	42	-1.18239	0.237566	0.827033	Dcaf8	98193
-0.62483	7.48172	-1.18278	0.237413	0.827283	-5.76568	Q3V386	85	-1.18205	0.237703	0.827033	Wasf3
0.914915	3.663	1.18278	0.237414	0.827283	-5.76568	Q8BXH2	452	1.18193	0.23775	0.827033	Amph
0.13147	8.97093	1.17732	0.239582	0.828806	-5.77196	Q9CWS0	554	1.18167	0.237853	0.827033	Ddah1	69219
-0.841115	3.29894	-1.18024	0.23842	0.828806	-5.76861	Q0VAW7	38	-1.17941	0.238751	0.828453	Znf112	57745
0.227956	7.90825	1.17857	0.239083	0.828806	-5.77052	Q8BTV2	268	1.17937	0.238766	0.828453	Cpsf7	269061
1.04693	3.76047	1.17949	0.238718	0.828806	-5.76947	A0A571BEC9	63	1.17862	0.239066	0.828453	Plin4
0.609789	7.34206	1.17889	0.238957	0.828806	-5.77016	Q9CXE2	49	1.17817	0.239245	0.828453	Bcl7a	77045
-0.94394	3.2783	-1.17851	0.239108	0.828806	-5.77059	Q7TNL9	21	-1.17766	0.239448	0.828453	Chchd10	103172
-0.523118	1.88468	-1.17797	0.23932	0.828806	-5.77121	Q9D8X0	60	-1.17734	0.239575	0.828453	Manbal
-0.261224	8.7427	-1.17675	0.239807	0.828806	-5.77261	Q9D8B4	132	-1.17711	0.239668	0.828453	Ndufa11
0.142682	8.15093	1.17221	0.241625	0.828806	-5.77781	Q99J36	255	1.17568	0.240237	0.828453	Thumpd1	233802
0.58944	2.56888	1.17634	0.239973	0.828806	-5.77309	A0A140LJ70	173	1.17564	0.240251	0.828453	Prmt1	15469
0.29863	7.82137	1.17562	0.240261	0.828806	-5.77391	Q8JZK9	100	1.17564	0.240251	0.828453	Hmgcs1	208715
0.153923	8.42088	1.17209	0.241673	0.828806	-5.77795	P54923	353	1.17494	0.240531	0.828453	Adprh	11544
-1.10863	6.24686	-1.17553	0.240295	0.828806	-5.77401	Q921G7	83	-1.17465	0.240648	0.828453	Etfdh	66841
-0.722499	2.56401	-1.17477	0.240598	0.828806	-5.77488	B2RUH8	32	-1.17399	0.240912	0.828453	Dzank1	241688
0.74809	4.95603	1.17388	0.240955	0.828806	-5.7759	Q5SWN2	67	1.17308	0.241275	0.828453	Rpa1	68275
-0.71594	2.77105	-1.17381	0.240984	0.828806	-5.77598	Q64522	2285	-1.17304	0.241294	0.828453	H2ac21	621893
0.454846	1.69069	1.17334	0.241172	0.828806	-5.77652	Q9Z0W3	51	1.17281	0.241387	0.828453	Nup160	59015
-1.10104	5.72205	-1.17336	0.241162	0.828806	-5.77649	E9Q179	30	-1.17249	0.241514	0.828453	Grsf1	231413
0.427247	1.73676	1.1719	0.24175	0.828806	-5.77817	Q3TV27	7	1.17144	0.241936	0.828453	Gabrr2
-0.0696389	8.50853	-1.15328	0.249301	0.829234	-5.79927	P06801	978	-1.17043	0.242342	0.828453	Me1	17436
0.169315	8.47826	1.16799	0.243319	0.828806	-5.78262	B2RXM7	250	1.17015	0.242454	0.828453	Sarnp	66118
0.593109	5.62408	1.17023	0.242421	0.828806	-5.78008	A0A0G2JFX7	213	1.16953	0.242701	0.828453	Rbm8a
0.0812856	8.49418	1.157	0.247779	0.829234	-5.79507	P68040	904	1.16938	0.242762	0.828453	Rack1	14694
0.814012	6.70046	1.17004	0.242497	0.828806	-5.78029	E9PW43	64	1.16922	0.242827	0.828453	Gm10320
0.813223	2.67018	1.16987	0.242566	0.828806	-5.78049	Q5SUH7	41	1.16905	0.242896	0.828453	Clint1	216705
-0.836907	2.72982	-1.16944	0.242738	0.828806	-5.78097	Q3U2I3	19	-1.16862	0.243069	0.828453	Fhip1b	74349
-0.392496	1.64238	-1.16882	0.242989	0.828806	-5.78168	Q3UI43	9	-1.16844	0.243141	0.828453	Babam1	68251
-0.690769	7.39395	-1.16894	0.242939	0.828806	-5.78154	Q3TMH2	123	-1.16818	0.243247	0.828453	Scrn3	74616
-1.08698	4.55793	-1.16901	0.242908	0.828806	-5.78146	Q5J8K6	44	-1.16814	0.243261	0.828453	Erc2
-0.642634	1.97406	-1.16767	0.243448	0.828806	-5.78298	A2ABV5	49	-1.16693	0.243748	0.828453	Med14	26896
0.228748	8.31716	1.16619	0.244049	0.828806	-5.78467	A0A0R4J0P1	324	1.16693	0.243748	0.828453	Acad8	66948
-0.875233	7.70837	-1.16751	0.243515	0.828806	-5.78317	A0A0R4J138	99	-1.16668	0.243852	0.828453	Arsb	11881
0.738367	6.9343	1.16736	0.243577	0.828806	-5.78334	Q9R0H0	87	1.16657	0.243896	0.828453	Acox1	11430
0.26552	8.87543	1.16595	0.244144	0.828806	-5.78494	Q5M9J2	161	1.16624	0.244026	0.828453	Hint2	68917
-0.997814	6.06529	-1.16677	0.243814	0.828806	-5.78401	Q6A0D1	68	-1.16591	0.244162	0.828453	Emc2	66736
1.03554	5.74536	1.16619	0.244048	0.828806	-5.78467	Q14DS6	167	1.16533	0.244397	0.828453	Lars2
-0.564936	1.88423	-1.16589	0.244168	0.828806	-5.78501	A0A1S6GWH6	28	-1.16522	0.244442	0.828453	Birc6	12211
-0.146171	8.98212	-1.16133	0.246015	0.829234	-5.79018	K3W4L3	293	-1.16449	0.244736	0.828453	Psap
-0.380587	11.0405	-1.16465	0.24467	0.829234	-5.78642	Q9CR61	142	-1.16431	0.24481	0.828453	Ndufb7	66916
-0.801067	2.64618	-1.16326	0.245232	0.829234	-5.78799	Q3UM95	9	-1.16246	0.245559	0.828453	Vipas39
0.255521	7.20562	1.16157	0.245918	0.829234	-5.78991	Q8CFW1	220	1.16196	0.24576	0.828453	Ano2	243634
0.195517	9.16397	1.1605	0.246352	0.829234	-5.79112	Q8CBC8	412	1.16185	0.245806	0.828453	Bcat1	12035
-0.954776	5.85067	-1.16239	0.245585	0.829234	-5.78898	A0A5F8MPL9	51	-1.16154	0.24593	0.828453	Dock9	105445
0.120449	7.46013	1.15641	0.24802	0.829234	-5.79574	Q9CQQ7	638	1.16147	0.24596	0.828453	Atp5pb	11950
0.123923	8.62545	1.15653	0.247971	0.829234	-5.79561	P49615	432	1.16125	0.246049	0.828453	Cdk5	12568
1.01003	3.20991	1.16153	0.245934	0.829234	-5.78996	Q3UIK4	13	1.16068	0.246283	0.828453	Mettl14	210529
0.187815	8.15508	1.15902	0.246957	0.829234	-5.7928	Q9R0P3	370	1.16055	0.246336	0.828453	Esd	13885
0.681081	6.36993	1.16109	0.246112	0.829234	-5.79045	E9QAT4	54	1.16033	0.246422	0.828453	Sec16a	227648
0.65005	2.39258	1.16099	0.246156	0.829234	-5.79057	A0PJL0	13	1.16025	0.246455	0.828453	1700017B05Rik
-0.784243	2.37689	-1.16	0.246555	0.829234	-5.79168	Q8C547	21	-1.1592	0.246881	0.828453	Heatr5b	320473
0.74501	7.48227	1.15953	0.246748	0.829234	-5.79222	G3X956	152	1.15875	0.247067	0.828453	Supt16	114741
-1.00501	3.29225	-1.15852	0.247161	0.829234	-5.79337	Q9CRH8	67	-1.15766	0.24751	0.828453	Acad10
0.887136	6.47354	1.15846	0.247185	0.829234	-5.79343	A3KG93	60	1.15762	0.247525	0.828453	Kdm1a	99982
1.03317	5.12895	1.15823	0.247275	0.829234	-5.79368	A0A0A0MQ70	69	1.15737	0.247627	0.828453	Slc25a35
0.142527	8.23628	1.153	0.249417	0.829234	-5.79958	Q9R190	520	1.1563	0.248067	0.828453	Mta2	23942
0.706357	2.15678	1.15665	0.247921	0.829234	-5.79547	Q8VCX5	9	1.15589	0.248234	0.828453	Micu1	216001
0.223812	7.79941	1.15498	0.248603	0.829234	-5.79735	F8WJG3	267	1.15576	0.248286	0.828453	Tra2b	20462
0.870514	3.99237	1.15615	0.248125	0.829234	-5.79603	Q9CQP3	15	1.15533	0.248462	0.828453	Chchd5	66170
0.428484	8.0512	1.1557	0.248312	0.829234	-5.79655	Q9D892	200	1.15523	0.248504	0.828453	Itpa	16434
-0.739259	2.25659	-1.15483	0.248667	0.829234	-5.79752	Q9D708	5	-1.15405	0.248986	0.828453	S100a16	67860
0.317358	8.15051	1.15353	0.2492	0.829234	-5.79899	Q9QXB9	165	1.15343	0.24924	0.828453	Drg2	13495
0.542557	1.82725	1.15362	0.249161	0.829234	-5.79888	Q8CFI5	4	1.15298	0.249426	0.828453	Pars2	230577
0.331288	1.58622	1.15307	0.249388	0.829234	-5.79951	Q0VBL3	2	1.1529	0.249456	0.828453	Rbm15	229700
0.304232	7.75876	1.15216	0.249761	0.829234	-5.80053	P61957	141	1.15213	0.249774	0.828453	Sumo2	170930
-0.686078	2.08099	-1.15282	0.24949	0.829234	-5.79978	Q9D258	13	-1.15207	0.2498	0.828453	Acbd7	78245
0.190596	7.94986	1.15016	0.25058	0.829276	-5.80276	P57724	262	1.15157	0.250004	0.828453	Pcbp4	59092
0.938242	4.6867	1.15238	0.249669	0.829234	-5.80027	Q8K0G5	27	1.15154	0.250014	0.828453	Eipr1	380752
-0.0809367	8.34505	-1.13961	0.254949	0.832573	-5.81454	P12382	1313	-1.15152	0.250023	0.828453	Pfkl	18641
0.803612	6.19892	1.15226	0.249719	0.829234	-5.80041	A0A0G2JE35	59	1.15145	0.250051	0.828453	Arhgef9
0.902341	6.82184	1.1515	0.250031	0.829276	-5.80126	O09174	46	1.15067	0.250373	0.828453	Amacr	17117
-0.109125	8.45887	-1.144	0.253124	0.829276	-5.80965	Q6PB66	554	-1.15016	0.250584	0.828453	Lrpprc	72416
0.0737107	8.34119	1.1352	0.25679	0.832716	-5.81943	A2RTT4	545	1.14961	0.250811	0.828453	Ube2n	93765
-0.54705	7.90165	-1.14988	0.250698	0.829276	-5.80308	Q60902	200	-1.14923	0.250966	0.828453	Eps15l1	13859
-0.0659158	8.29715	-1.13098	0.258559	0.83293	-5.82409	Q564F4	1112	-1.14913	0.251005	0.828453	Cct4	12464
-0.551885	1.87029	-1.14959	0.250817	0.829276	-5.80341	Q8BG18	25	-1.14893	0.251089	0.828453	Necab1	69352
1.22624	8.13825	1.14926	0.250954	0.829276	-5.80378	H9KV21	106	1.14838	0.251315	0.828453	Arih1
-1.02061	4.26445	-1.14917	0.25099	0.829276	-5.80388	Q9WUA6	38	-1.14832	0.251342	0.828453	Akt3	23797
0.66402	7.0174	1.14844	0.25129	0.829276	-5.80469	Q8VC33	81	1.14769	0.251599	0.828453	Nxnl1	234404
0.495084	1.77914	1.14786	0.251529	0.829276	-5.80534	E9PZ92	14	1.14727	0.251773	0.828453	Exoc5
0.297515	8.14363	1.14697	0.251896	0.829276	-5.80634	D9J301	135	1.14697	0.251896	0.828453	Pdlim5	56376
0.191794	8.31777	1.14516	0.252646	0.829276	-5.80836	P61971	210	1.1465	0.252093	0.828453	Nutf2	68051
-0.883774	6.00493	-1.14704	0.251867	0.829276	-5.80626	Q9CPY7	125	-1.14622	0.252207	0.828453	Lap3	66988
0.735608	6.78288	1.14572	0.252415	0.829276	-5.80774	J3QNW0	135	1.14494	0.252736	0.828453	Dnmt1	13433
-0.926619	4.48245	-1.1457	0.252421	0.829276	-5.80775	Q8VDB7	28	-1.14487	0.252765	0.828453	Pax-6
-1.02625	3.29249	-1.14568	0.252429	0.829276	-5.80778	Q8VC88	25	-1.14483	0.252781	0.828453	Gca	227960
-0.850104	2.86602	-1.14549	0.252507	0.829276	-5.80799	E9QNI1	24	-1.14468	0.252844	0.828453	Tmem67	329795
0.903008	4.16058	1.1447	0.252836	0.829276	-5.80888	Q8R2T8	35	1.14387	0.253179	0.828453	Gtf3c5	70239
-0.489424	1.77103	-1.14425	0.253022	0.829276	-5.80938	F6SX81	4	-1.14367	0.253263	0.828453	Gpsm1
1.00463	6.05274	1.14416	0.253058	0.829276	-5.80947	A0A0H3YJA6	164	1.14332	0.253408	0.828453	Hprt1
-0.526608	1.84645	-1.14384	0.253191	0.829276	-5.80983	A0A2I3BPG4	3	-1.14322	0.253451	0.828453	Hlcs
0.212765	8.06448	1.14116	0.254302	0.831795	-5.81281	Q8C943	418	1.14208	0.253925	0.829086	Slc4a10	94229
0.361156	7.05982	1.1422	0.253871	0.830945	-5.81166	Q3UJR8	86	1.14188	0.254004	0.829086	Btf3	218490
-0.0888656	8.22095	-1.13203	0.258119	0.832716	-5.82293	P38647	1086	-1.14152	0.254158	0.829086	Hspa9	15526
0.121142	8.08856	1.13633	0.256318	0.832716	-5.81818	Q8CJG0	395	1.14102	0.254363	0.829198	Ago2	239528
0.134832	8.13019	1.13637	0.256302	0.832716	-5.81814	Q8BG51-4	535	1.13998	0.254797	0.829536	Rhot1
0.619326	7.76161	1.1405	0.254579	0.832139	-5.81355	H3BJY2	121	1.13979	0.254876	0.829536	Asap1
-0.0939556	8.12763	-1.1309	0.258596	0.83293	-5.82419	P40124	393	-1.13922	0.255112	0.829536	Cap1	12331
0.146739	8.17323	1.13598	0.256465	0.832716	-5.81857	Q3UXP2	414	1.13887	0.255257	0.829536	Ruvbl2
0.356644	8.05165	1.13901	0.255197	0.832573	-5.8152	Q9CPQ3	109	1.13872	0.255321	0.829536	Tomm22	223696
-0.388238	1.72122	-1.13835	0.255475	0.832573	-5.81594	Q9CTG4	2	-1.13797	0.255635	0.829759	Homer2
-0.993273	3.34497	-1.13783	0.25569	0.832573	-5.81651	Q8CFQ6	529	-1.137	0.25604	0.829759	Pcbp3
-0.6308	2.0673	-1.13771	0.255741	0.832573	-5.81665	Q6NZQ0	4	-1.13699	0.256041	0.829759	Cfap119	233899
0.942499	3.11854	1.13775	0.255726	0.832573	-5.81661	O35114	11	1.13692	0.256073	0.829759	Scarb2	12492
-0.938822	6.09482	-1.13577	0.256553	0.832716	-5.8188	Q61584	53	-1.13494	0.256901	0.831729	Fxr1	14359
-1.04767	5.47675	-1.13512	0.256825	0.832716	-5.81952	Q812E0	32	-1.13427	0.25718	0.831729	Cpeb2
0.200021	8.92307	1.13252	0.257914	0.832716	-5.8224	Q5RKP0	252	1.13362	0.257452	0.831729	Vat1
-0.396577	1.70582	-1.13374	0.257404	0.832716	-5.82105	B9EJ77	55	-1.13331	0.257584	0.831729	Tanc1
0.469527	8.35662	1.13365	0.257441	0.832716	-5.82115	Q9QXY6	153	1.13309	0.257674	0.831729	Ehd3	57440
-0.555491	1.91767	-1.13291	0.257748	0.832716	-5.82196	Q05C51	26	-1.13225	0.258026	0.831729	Rnaseh2a
0.133481	8.5134	1.12865	0.259542	0.83385	-5.82666	Q9DAK9	277	1.13225	0.258029	0.831729	Phpt1	75454
-0.842052	2.696	-1.13245	0.257941	0.832716	-5.82247	P54731	22	-1.13165	0.25828	0.831729	Faf1	14084
-1.03692	5.04561	-1.13237	0.257977	0.832716	-5.82256	Q8BMQ8	43	-1.13153	0.258332	0.831729	Mon1b	270096
0.435105	1.69766	1.13187	0.258187	0.832716	-5.82311	Q80YA3	2	1.13138	0.258395	0.831729	Ddhd1	114874
0.157419	8.33217	1.12781	0.259895	0.83385	-5.82758	Q3UKJ7	340	1.13014	0.258917	0.832857	Smu1	74255
-0.672898	2.33739	-1.12941	0.259224	0.83385	-5.82583	Q3UE99	7	-1.12867	0.259535	0.833881	Lgmn	19141
0.484287	7.63345	1.12915	0.259332	0.83385	-5.82611	G3UW85	107	1.12856	0.259579	0.833881	Erh	13877
0.717786	2.14502	1.12833	0.259678	0.83385	-5.82701	Q3UVL4	19	1.12757	0.259999	0.833914	Vps51	68505
-0.470292	1.75533	-1.12736	0.260084	0.83385	-5.82807	Q7TT16	7	-1.12681	0.260319	0.833914	Ipmk	69718
0.961379	3.35565	1.12741	0.260067	0.83385	-5.82803	Q60996	209	1.12658	0.260417	0.833914	Ppp2r5c	26931
0.192467	1.65186	1.12537	0.260927	0.834811	-5.83026	A0A1W2P758	45	1.12651	0.260448	0.833914	Csrp2
0.0743481	8.16019	1.11269	0.266331	0.841073	-5.8441	Q9DB77	1041	1.12598	0.260672	0.833914	Uqcrc2	67003
-0.249163	1.83887	-1.12544	0.260899	0.834811	-5.83019	Q6ZQ83	40	-1.12575	0.260766	0.833914	Plxnd1
0.192481	8.35424	1.12408	0.261475	0.835548	-5.83168	A0JNY7	364	1.12531	0.260954	0.833914	Eif4g2	13690
-0.157779	8.65042	-1.12267	0.262073	0.83636	-5.83323	E9PYH2	360	-1.12494	0.261112	0.833914	Acot7	70025
-0.661311	7.41423	-1.12504	0.261066	0.834811	-5.83062	Q9D2R6	67	-1.12431	0.261379	0.833914	Coa3	52469
-1.01384	4.2381	-1.12503	0.261072	0.834811	-5.83064	Q3TDX2	32	-1.12419	0.261426	0.833914	Vps4a
-0.13649	8.48839	-1.12075	0.262888	0.837309	-5.83532	Q9Z0E0	322	-1.12407	0.261479	0.833914	Ncdn	26562
0.354348	8.12895	1.12361	0.261675	0.835638	-5.8322	W6PPR4	293	1.12333	0.261794	0.834373	Ank3
0.425998	1.70558	1.12084	0.26285	0.837309	-5.83523	Q9D3P8	3	1.12036	0.263055	0.837557	Plgrkt	67759
0.493787	1.84455	1.12075	0.262888	0.837309	-5.83532	A0A158SIT5	5	1.12016	0.263139	0.837557	Lage3	66192
-0.545694	1.9416	-1.1202	0.263121	0.837345	-5.83592	Q9JKF7	3	-1.11956	0.263397	0.837831	Mrpl39	27393
0.873117	3.18714	1.11974	0.263316	0.837345	-5.83642	D3YZZ6	22	1.11894	0.26366	0.837911	Eif2a
-1.11551	7.61102	-1.11951	0.263417	0.837345	-5.83668	Q9CPW7	41	-1.11866	0.263778	0.837911	Zmat2	66492
0.881642	6.21035	1.11899	0.263639	0.837502	-5.83725	A0A1D5RM83	78	1.11818	0.263985	0.837911	Iqsec1	232227
-0.452085	1.75814	-1.11828	0.26394	0.837911	-5.83802	Q3TKB7	4	-1.11775	0.264166	0.837911	Mrps18b
0.160455	8.7521	1.11537	0.265185	0.839432	-5.84119	P19536	300	1.11747	0.264286	0.837911	Cox5b
0.425627	8.02063	1.11718	0.264409	0.838794	-5.83922	Q7TMY2	144	1.1167	0.264616	0.838412	Acadsb
-0.721814	2.64579	-1.11641	0.264737	0.838794	-5.84005	Q6ZQ18	10	-1.11566	0.265061	0.838788	Efr3b	668212
-0.892971	6.03134	-1.11642	0.264733	0.838794	-5.84004	Q8BTY8	43	-1.11561	0.26508	0.838788	Scfd2	212986
0.316529	5.76642	1.11513	0.265284	0.839432	-5.84144	P84244	1711	1.11501	0.265339	0.83906	H3-3a; H3-3b	15078; 15081
-0.801689	2.94715	-1.11421	0.26568	0.840136	-5.84245	O35218	15	-1.11343	0.266016	0.840202	Cpsf2	51786
0.171835	8.33835	1.11166	0.266774	0.841073	-5.84521	Q61792	291	1.11336	0.266047	0.840202	Lasp1	16796
-0.705165	2.7637	-1.11315	0.266136	0.84103	-5.8436	Q80TH1	44	-1.11239	0.26646	0.840959	Dlg3
-0.487926	1.8915	-1.11206	0.266602	0.841073	-5.84478	Q8CEH5	17	-1.11148	0.266854	0.841126	Ppl
0.0839533	7.69074	1.10161	0.271118	0.842403	-5.85606	Q3TEK2	2847	1.11146	0.266859	0.841126	Hspa8
-0.745677	2.44372	-1.11129	0.266933	0.841073	-5.84561	Q6PIP5	6	-1.11053	0.267261	0.841622	Nudcd1	67429
0.689674	2.33202	1.11085	0.267121	0.841073	-5.84609	Q571M0	20	1.11011	0.267441	0.841622	Mfn1
-0.890751	3.67959	-1.1107	0.267189	0.841073	-5.84626	Q69ZW3	56	-1.10989	0.267537	0.841622	Ehbp1	216565
0.768182	7.13964	1.10883	0.267994	0.842304	-5.84828	Q9CXV1	51	1.10805	0.268329	0.841878	Sdhd	66925
0.355134	7.47687	1.10818	0.268274	0.842304	-5.84898	Q6PGH1	279	1.10788	0.268403	0.841878	Bud31	231889
0.722293	2.93025	1.10845	0.268155	0.842304	-5.84868	G3UY53	27	1.1077	0.268481	0.841878	Gm2381
-0.927727	4.46204	-1.10824	0.268246	0.842304	-5.84891	Q8C9W5	41	-1.10743	0.268597	0.841878	Erap1
0.0728743	8.42164	1.09408	0.274403	0.843774	-5.86412	A0A571BEK3	602	1.10722	0.268687	0.841878	Dlg2
0.480091	1.8036	1.10725	0.268676	0.842403	-5.84999	O35730	16	1.10667	0.268924	0.841878	Ring1	19763
-0.554208	1.99667	-1.10723	0.268683	0.842403	-5.85001	Q01063	26	-1.10657	0.268967	0.841878	Pde4d	238871
-0.525629	1.92593	-1.10654	0.268979	0.842403	-5.85075	A2AQA7	56	-1.10591	0.269255	0.841878	Aqr	11834
-0.449703	1.76692	-1.10575	0.269324	0.842403	-5.85161	Q8BJH1	13	-1.10522	0.269553	0.841878	Zc2hc1a	67306
-1.09614	7.21577	-1.10503	0.269635	0.842403	-5.85238	Q925A3	44	-1.10419	0.269997	0.841878	Fgf2
0.249568	8.14635	1.1039	0.270122	0.842403	-5.85359	Q3TUR1	81	1.10415	0.270014	0.841878	Stt3a
0.895414	3.00263	1.10485	0.269714	0.842403	-5.85258	P16332	42	1.10404	0.270063	0.841878	Mmut	17850
0.467991	1.76583	1.10424	0.269977	0.842403	-5.85323	Q6ZQ73	29	1.10368	0.270221	0.841878	Cand2	67088
-0.493223	1.86521	-1.10376	0.270184	0.842403	-5.85375	Q3V0H4	4	-1.10317	0.27044	0.841878	Trim24	21848
0.0787983	8.53074	1.09159	0.275494	0.843774	-5.86677	P70296	641	1.10259	0.270692	0.841878	Pebp1	23980
0.124013	7.97126	1.09865	0.272405	0.843218	-5.85923	Q3UWX7	288	1.10259	0.270694	0.841878	Tcea1	21399
-0.395208	8.18862	-1.10183	0.271023	0.842403	-5.85582	Q6P8X1	162	-1.10141	0.271206	0.841878	Snx6	72183
0.696269	2.15558	1.10196	0.270963	0.842403	-5.85568	A0A1L1SSF8	4	1.10123	0.271285	0.841878	4931406C07Rik
-0.657796	2.42716	-1.10188	0.271002	0.842403	-5.85577	Q61482	9	-1.10115	0.271316	0.841878	Cdebp
-0.430229	1.74005	-1.1015	0.271163	0.842403	-5.85617	Q8BZB3	2	-1.10101	0.271378	0.841878	Tmem266	244886
-0.916022	4.5679	-1.10104	0.271364	0.842403	-5.85667	O35405	50	-1.10024	0.271715	0.841878	Pld3	18807
0.729032	6.05119	1.10092	0.271416	0.842403	-5.8568	Q9D8B7	46	1.10017	0.271746	0.841878	Jam3	83964
-0.495363	7.35894	-1.10075	0.271493	0.842403	-5.85699	O88737	219	-1.10016	0.27175	0.841878	Bsn	12217
0.682414	2.17398	1.10059	0.271562	0.842403	-5.85716	Q5SVL6	16	1.09985	0.271882	0.841878	Rap1gap2	380711
0.950872	4.59077	1.10027	0.2717	0.842403	-5.8575	A2AS45	76	1.09946	0.272055	0.841878	Pkp4
-0.921244	3.49568	-1.10009	0.271776	0.842403	-5.85768	Q8VDK1	27	-1.09929	0.272127	0.841878	Nit1	27045
0.568736	2.07123	1.09911	0.272207	0.843199	-5.85874	Q62178	5	1.09844	0.272497	0.842337	Sema4a	20351
-0.0808508	8.18702	-1.08787	0.277134	0.843774	-5.87073	O88935	818	-1.09815	0.272623	0.842337	Syn1	20964
-0.509924	7.26801	-1.09829	0.27256	0.843218	-5.85961	Q8BH66	163	-1.09769	0.272827	0.84243	Atl1	73991
-0.703588	5.74842	-1.09658	0.273307	0.843774	-5.86144	Q8R2S3	60	-1.09584	0.273634	0.843434	Nol3
0.263159	8.13334	1.09566	0.273712	0.843774	-5.86243	Q542J9	171	1.09582	0.273643	0.843434	Pcna	18538
-0.92517	3.31842	-1.09553	0.273767	0.843774	-5.86257	Q3TTA2	20	-1.09473	0.274119	0.843434	Rasa1
-0.674962	2.35522	-1.09524	0.273897	0.843774	-5.86288	Q3U5F9	16	-1.09451	0.274216	0.843434	Cog8
-0.489424	1.97393	-1.09497	0.274015	0.843774	-5.86317	Q91W53	8	-1.09438	0.274272	0.843434	Golga7	57437
0.0854532	8.43082	1.085	0.278401	0.843774	-5.87376	Q3V235	769	1.09402	0.274429	0.843434	Phb2	12034
-0.883427	3.4565	-1.0947	0.274133	0.843774	-5.86346	Q3TLE2	96	-1.0939	0.274482	0.843434	Fermt2	218952
0.588731	2.05722	1.09443	0.274251	0.843774	-5.86375	Q9D902	6	1.09375	0.274549	0.843434	Gtf2e2	68153
-0.715321	2.36449	-1.09365	0.274593	0.843774	-5.86458	Q8BH24	8	-1.0929	0.274919	0.843434	Tm9sf4	99237
-0.348368	1.63829	-1.09316	0.274807	0.843774	-5.8651	E9PX46	7	-1.09287	0.274936	0.843434	Sgce	20392
0.149918	8.14012	1.08989	0.276245	0.843774	-5.86858	O55029	355	1.09223	0.275217	0.843434	Copb2	50797
-0.78175	2.8518	-1.09177	0.275415	0.843774	-5.86658	Q3TMX7	19	-1.09101	0.275752	0.843434	Qsox2	227638
0.475821	8.34831	1.0914	0.275578	0.843774	-5.86697	Q3UJU9	112	1.09083	0.275831	0.843434	Rmdn3	67809
-0.931108	4.12801	-1.0909	0.2758	0.843774	-5.86751	Q3ULD5	33	-1.0901	0.276154	0.843434	Mccc2	78038
-0.747014	2.84216	-1.09054	0.275957	0.843774	-5.86789	Q3U1B7	11	-1.08979	0.27629	0.843434	Serpina3h
-0.380652	1.75618	-1.0899	0.276239	0.843774	-5.86857	Q91VW8	14	-1.08951	0.276412	0.843434	Zfp790
0.212263	8.44907	1.08879	0.27673	0.843774	-5.86975	Q3URU9	199	1.08949	0.276419	0.843434	Pde6d
-0.93835	3.3338	-1.09012	0.276144	0.843774	-5.86834	Q8BMI0	56	-1.08931	0.276498	0.843434	Fbxo38	107035
0.0696661	8.1555	1.07468	0.282992	0.846233	-5.88463	Q8VIJ6	1238	1.08839	0.276905	0.843434	Sfpq	71514
0.0714884	8.22922	1.07541	0.282668	0.846233	-5.88387	H7BX01	853	1.08839	0.276905	0.843434	Opa1	74143
-0.489084	7.66131	-1.08858	0.276822	0.843774	-5.86997	Q8BG81	84	-1.08798	0.277085	0.843434	Poldip3	73826
0.857889	6.04663	1.08835	0.276923	0.843774	-5.87022	Q8VE22	79	1.08756	0.277271	0.843434	Mrps23	64656
0.241605	7.97346	1.08714	0.277457	0.843774	-5.8715	P57784	217	1.08748	0.277307	0.843434	Snrpa1	68981
-0.587615	1.94565	-1.08719	0.277434	0.843774	-5.87145	Q99K95	19	-1.08651	0.277733	0.843434	Rtf2	66404
-0.827103	3.0312	-1.08702	0.27751	0.843774	-5.87163	Q5BL07	41	-1.08624	0.277855	0.843434	Pex1	71382
0.186652	7.22295	1.08468	0.278544	0.843774	-5.87411	Q8C1W9	319	1.08584	0.278029	0.843434	Nap1l4
0.820315	3.16695	1.08654	0.277722	0.843774	-5.87214	G3EB90	32	1.08576	0.278065	0.843434	ND1
-0.954947	6.0455	-1.0861	0.277915	0.843774	-5.8726	Q545V8	92	-1.0853	0.27827	0.843434	Csnk2a2	13000
0.93096	4.90582	1.08567	0.278104	0.843774	-5.87305	Q8BIS8	61	1.08487	0.278459	0.843434	Ccdc126	57895
-0.323185	1.64256	-1.08469	0.27854	0.843774	-5.8741	Q3TKC5	2	-1.08448	0.278631	0.843434
-0.672679	7.38296	-1.08504	0.278383	0.843774	-5.87372	Q9MD77	38	-1.08431	0.278706	0.843434	mt-Nd4l	17720; 3338903
-0.974529	3.99585	-1.0851	0.278355	0.843774	-5.87365	O35551	30	-1.0843	0.278712	0.843434	Rabep1	54189
-0.820082	3.23143	-1.08444	0.278651	0.843774	-5.87436	Q9JK23	62	-1.08366	0.278995	0.843496	Psmg1	56088
-0.0762065	8.21464	-1.07228	0.284069	0.846233	-5.88714	P11499	1924	-1.08347	0.27908	0.843496	Hsp90ab1	15516
0.429436	7.88883	1.0828	0.279375	0.844574	-5.87609	G5E850	98	1.0823	0.279601	0.843747	Cyb5a	109672
-0.784316	7.07476	-1.0827	0.279419	0.844574	-5.87619	Q8VBZ3	122	-1.08194	0.279758	0.843747	Clptm1	56457
-0.83715	3.15038	-1.08194	0.279757	0.844574	-5.87699	Q3UFS0	93	-1.08116	0.280103	0.843747	Zyg11b	414872
-0.440223	1.74227	-1.08155	0.279929	0.844574	-5.8774	Q8K449	224	-1.08104	0.280158	0.843747	Abca9	217262
-0.42946	1.71819	-1.08154	0.279937	0.844574	-5.87742	Q9CZN8	4	-1.08104	0.280158	0.843747	Qrsl1	76563
-0.462434	8.22941	-1.08149	0.279959	0.844574	-5.87747	Q9D6H6	114	-1.08093	0.280206	0.843747	Ndufb3
0.109492	8.27617	1.07423	0.283195	0.846233	-5.8851	Q8CIE6	850	1.07918	0.280985	0.844769	Copa	12847
0.154754	8.02808	1.07704	0.281939	0.846233	-5.88215	Q9D3D9	175	1.07905	0.281043	0.844769	Atp5f1d	66043
-0.829905	7.89796	-1.07897	0.281077	0.846233	-5.88012	P62331	157	-1.0782	0.281421	0.844769	Arf6	11845
-0.902333	6.18018	-1.07895	0.281087	0.846233	-5.88015	Q60973	284	-1.07816	0.281439	0.844769	Rbbp7	245688
-0.612495	2.07739	-1.0782	0.281422	0.846233	-5.88094	Q9QZH3	35	-1.07751	0.281732	0.844769	Ppie	56031
0.618005	2.4345	1.07803	0.281499	0.846233	-5.88112	Q3UWL8	9	1.07733	0.281808	0.844769	Pfdn4	109054
-0.435125	1.7448	-1.07756	0.281709	0.846233	-5.88161	O55106	16	-1.07705	0.281937	0.844769	Strn	268980
0.100837	8.25537	1.07083	0.284721	0.846233	-5.88866	Q9R1P0	425	1.07676	0.282066	0.844769	Psma4	26441
0.956449	3.87174	1.0769	0.282003	0.846233	-5.8823	Q9EP82	31	1.0761	0.282359	0.844769	Wdr4	57773
0.219324	8.08607	1.07531	0.282713	0.846233	-5.88397	Q9R1P3	280	1.07588	0.282459	0.844769	Psmb2	26445
-0.992297	5.63043	-1.07638	0.282234	0.846233	-5.88285	O35604	29	-1.07558	0.282593	0.844769	Npc1	18145
0.658726	2.1402	1.0762	0.282314	0.846233	-5.88304	A0A1Y7VLZ7	22	1.07549	0.282634	0.844769	Pacs2	217893
0.780357	5.8477	1.07534	0.282699	0.846233	-5.88394	Q63810	82	1.07458	0.28304	0.845144	Ppp3r1	19058
0.252847	7.82048	1.07404	0.28328	0.846233	-5.8853	A0A0A0MQ79	172	1.07424	0.283192	0.845144	Prrc2c	226562
0.194241	8.27829	1.07308	0.283708	0.846233	-5.8863	Q8BKS6	245	1.07404	0.283282	0.845144	Prepl	213760
0.103156	8.35255	1.06777	0.286097	0.846233	-5.89185	Q8R1Q8	551	1.07335	0.283592	0.845277	Dync1li1	235661
-0.0975237	8.08145	-1.06667	0.286591	0.846233	-5.89299	Q4FJX9	371	-1.07299	0.283751	0.845277	Sod2	20656
-0.933064	6.19129	-1.07356	0.283493	0.846233	-5.8858	Q8K268	46	-1.07277	0.283849	0.845277	Abcf3	27406
0.305971	8.25788	1.07051	0.284864	0.846233	-5.88899	Q80VP1	195	1.07037	0.284928	0.846305	Epn1	13854
0.230462	8.10619	1.06991	0.285132	0.846233	-5.88962	Q8CH18	339	1.07033	0.284944	0.846305	Ccar1	67500
0.981112	3.45105	1.07096	0.284663	0.846233	-5.88853	A2AP29	30	1.07016	0.285022	0.846305	Rigi
0.117819	8.04077	1.06528	0.287219	0.846233	-5.89443	O08585	491	1.06931	0.285402	0.846305	Clta
0.317098	1.72273	1.06892	0.28558	0.846233	-5.89065	Q64524	5453	1.06873	0.285665	0.846305	H2bc21	319190
0.116329	7.88693	1.06451	0.28757	0.846233	-5.89524	Q8C671	266	1.06863	0.28571	0.846305	Srsf2
0.0888418	8.10733	1.06062	0.289333	0.846909	-5.89927	Q8R5M8-4	459	1.06829	0.285863	0.846305	Cadm1
0.934341	5.79248	1.06906	0.285514	0.846233	-5.8905	A0A571BF54	37	1.06827	0.28587	0.846305	Kcnab2	16498
-0.69456	7.39151	-1.06794	0.286019	0.846233	-5.89167	Q8VCN9	50	-1.06721	0.286348	0.846305	Tbcc	72726
0.166744	8.71421	1.06534	0.287192	0.846233	-5.89437	P62962	224	1.0669	0.28649	0.846305	Pfn1	18643
0.115102	8.05307	1.06248	0.288489	0.846233	-5.89734	Q3TS44	513	1.0667	0.286578	0.846305	Psma1	26440
-0.376804	1.74987	-1.06709	0.286402	0.846233	-5.89255	E9Q967	12	-1.0667	0.286581	0.846305	Dvl3	13544
-0.358542	8.75258	-1.06653	0.286656	0.846233	-5.89314	Q80XI4	235	-1.06619	0.286809	0.846305	Pip4k2b	108083
0.171603	7.88934	1.06432	0.287656	0.846233	-5.89544	Q3UXT6	252	1.06574	0.287016	0.846305	Rbm39	170791
-0.621959	2.09189	-1.06633	0.286745	0.846233	-5.89334	Q8BZ36	25	-1.06564	0.287059	0.846305	Rint1	72772
-0.172684	8.51393	-1.06362	0.287972	0.846233	-5.89616	O08529	319	-1.06501	0.287343	0.846305	Capn2	12334
-0.418162	1.72979	-1.06531	0.287208	0.846233	-5.89441	Q8VDU0	3	-1.06483	0.287426	0.846305	Gpsm2	76123
-0.350287	1.81282	-1.06469	0.28749	0.846233	-5.89506	Q6P8J7	161	-1.06436	0.287635	0.846305	Ckmt2	76722
0.47132	7.6966	1.06372	0.287928	0.846233	-5.89606	Q5SDA5	479	1.06316	0.288181	0.846305	Gucy2f	245650
-0.79543	2.75075	-1.06382	0.28788	0.846233	-5.89595	Q3TWJ1	20	-1.06307	0.288223	0.846305	Rxrb	20182
0.846885	5.83211	1.0638	0.287888	0.846233	-5.89597	G3X8T2	72	1.06303	0.288239	0.846305	Zc3h18	76014
0.608226	7.60872	1.06338	0.28808	0.846233	-5.89641	A0A0N4SW28	82	1.06269	0.288392	0.846305	Gng12
0.475617	8.08542	1.06304	0.288234	0.846233	-5.89676	Q3TIX9	300	1.06248	0.28849	0.846305	Usp39	28035
-0.859573	7.08496	-1.06288	0.288305	0.846233	-5.89692	Q3UWG5	51	-1.06211	0.288656	0.846305	Cd81
-0.409892	1.70839	-1.06239	0.288528	0.846233	-5.89743	P59913	2	-1.06193	0.28874	0.846305	Pcmtd1	319263
-0.679156	7.58584	-1.06242	0.288514	0.846233	-5.8974	Q8CGA0	64	-1.0617	0.288842	0.846305	Ppm1f	68606
0.178816	7.74988	1.06035	0.289456	0.846909	-5.89955	Q9JKB3	347	1.06157	0.288901	0.846305	Ybx3	56449
-0.0713418	8.83909	-1.04877	0.29475	0.848585	-5.91146	P68372	4018	-1.06081	0.289249	0.846321	Tubb4b	227613
-0.518448	1.91391	-1.06083	0.289235	0.846909	-5.89905	Q3TYQ4	4	-1.06022	0.289514	0.846321	Tmcc2
-0.110809	8.33348	-1.05555	0.291643	0.84836	-5.9045	Q6P9K9	478	-1.06007	0.289581	0.846321	Nrxn3	18191
-1.00755	5.80191	-1.06082	0.289242	0.846909	-5.89906	Q99JP7	54	-1.06002	0.289604	0.846321	Ggt7	207182
0.479346	7.80616	1.05905	0.290048	0.847618	-5.9009	Q8C052	193	1.05847	0.290308	0.846832	Map1s	270058
-0.629319	2.2353	-1.05912	0.290014	0.847618	-5.90082	Q8BYY1	8	-1.05843	0.29033	0.846832	Ngfr
0.283318	1.55785	1.05736	0.290817	0.84836	-5.90264	Q3TI30	36	1.05729	0.290848	0.846832	Wdr75
0.154229	8.30164	1.05534	0.291735	0.84836	-5.90471	O88545	132	1.05719	0.290893	0.846832	Cops6	26893
0.935199	5.8066	1.05739	0.290803	0.84836	-5.90261	D3YUV1	46	1.0566	0.291161	0.846832	Nrbp1	192292
-0.720712	2.42397	-1.057	0.290979	0.84836	-5.90301	Q924A2	15	-1.05627	0.291313	0.846832	Cic	71722
0.238893	8.37259	1.05552	0.291654	0.84836	-5.90453	Q99JX4	133	1.05579	0.291531	0.846832	Eif3m	98221
-0.901524	4.56911	-1.05651	0.291202	0.84836	-5.90351	A0A1D5RLL3	37	-1.05574	0.291557	0.846832	Efr3a
0.0698612	8.05839	1.04332	0.297263	0.849968	-5.91702	Q8BYI9	585	1.0557	0.291572	0.846832	Tnr	21960
0.306887	8.68969	1.05568	0.291582	0.84836	-5.90436	D3YTP8	147	1.05551	0.29166	0.846832	Lsm4
-0.430914	1.75736	-1.05504	0.291875	0.84836	-5.90503	Q9D323	2	-1.05453	0.292106	0.846832	Stat1
0.111576	8.21659	1.05001	0.294178	0.848585	-5.91019	Q6ZWN5	841	1.05439	0.292171	0.846832	Rps9	76846
0.179269	8.90264	1.05315	0.292741	0.848585	-5.90697	P47754	410	1.05433	0.292202	0.846832	Capza2	12343
0.0996168	8.26125	1.0475	0.295331	0.849349	-5.91275	Q3TPZ5	581	1.05318	0.292725	0.846832	Dctn2	69654
0.221377	8.00948	1.05272	0.292936	0.848585	-5.90741	Q9CQR2	161	1.05318	0.292727	0.846832	Rps21	66481
0.445671	1.80966	1.05361	0.292529	0.848585	-5.9065	Q14B86	4	1.05308	0.292771	0.846832	Ltn1
0.158881	7.68669	1.05049	0.293957	0.848585	-5.90969	A0A0G2JFY5	607	1.05222	0.293167	0.846832	Fubp1
-0.88388	2.90459	-1.0529	0.292854	0.848585	-5.90722	Q8C7C3	556	-1.05213	0.293206	0.846832	Tpm3	59069
0.702455	2.46972	1.05277	0.292912	0.848585	-5.90735	Q3UGW4	6	1.05205	0.293243	0.846832	Clpp
0.330172	7.83401	1.05225	0.293149	0.848585	-5.90789	Q3U422	200	1.052	0.293268	0.846832	Ndufv3	78330
0.593534	8.04638	1.05174	0.293386	0.848585	-5.90842	P21278	198	1.05107	0.293693	0.847497	Gna11	14672
-0.166062	7.7851	-1.04925	0.29453	0.848585	-5.91097	E9PY39	276	-1.05073	0.293848	0.847497	Gm20431
0.374496	8.303	1.05041	0.293994	0.848585	-5.90977	P27048	114	1.05001	0.294179	0.847611	Snrpb	20638
0.247025	7.7363	1.04956	0.294385	0.848585	-5.91065	O35465-2	150	1.04975	0.294299	0.847611	Fkbp8
-0.982766	4.11486	-1.05029	0.29405	0.848585	-5.9099	A4FUW1	48	-1.04951	0.294411	0.847611	Rptor	74370
0.81284	2.83044	1.04907	0.29461	0.848585	-5.91115	Q3TZZ7	15	1.04832	0.294957	0.848288	Esyt2	52635
-0.915633	3.7775	-1.04882	0.294727	0.848585	-5.91141	B9EIC7	75	-1.04804	0.295084	0.848288	Phyhip	105653
0.0900953	8.19164	1.03957	0.299	0.850026	-5.92082	Q8K2C9	453	1.04653	0.29578	0.848288	Hacd3	57874
-0.928408	6.2865	-1.04726	0.295443	0.849349	-5.913	A2AWA9	97	-1.04649	0.295801	0.848288	Rabgap1	227800
-0.793816	2.8437	-1.04705	0.29554	0.849349	-5.91321	E0CZE8	24	-1.0463	0.295885	0.848288	Tmbim6
-0.180494	8.19625	-1.04488	0.296544	0.849533	-5.91543	S4R1C4	1187	-1.04599	0.296029	0.848288	Atp2b2
-0.332297	8.04479	-1.04575	0.296141	0.849533	-5.91454	P20108	251	-1.04548	0.296267	0.848288	Prdx3	11757
0.756747	2.88411	1.04571	0.29616	0.849533	-5.91459	Q8BP91	84	1.04497	0.296502	0.848288	Chgb
-0.886929	4.41311	-1.04559	0.296215	0.849533	-5.91471	Q60520	106	-1.04482	0.29657	0.848288	Sin3a	20466
-0.419495	1.73364	-1.04495	0.296511	0.849533	-5.91536	Q99N93	2	-1.04446	0.296737	0.848288	Mrpl16	94063
0.155878	8.50199	1.0426	0.297596	0.849968	-5.91775	D3YYK8	497	1.04437	0.296779	0.848288	Mapre2
0.371008	8.07455	1.04464	0.296654	0.849533	-5.91568	Q9CPX6	75	1.04423	0.296843	0.848288	Atg3	67841
0.0708502	8.23625	1.03246	0.302314	0.850026	-5.92801	P62889	418	1.04407	0.296918	0.848288	Rpl30	19946
-0.348704	1.73723	-1.0436	0.297133	0.849968	-5.91673	Q3TYJ1	2	-1.04327	0.297286	0.848839	Slc18a3	20508
-0.364997	1.74671	-1.04286	0.297475	0.849968	-5.91748	Q9JKK0	3	-1.04249	0.297649	0.84903	Rcan3	53902
0.242764	1.52451	1.04128	0.298207	0.849968	-5.91909	Q91WE1	10	1.04149	0.29811	0.84903	Snx15	69024
-0.957774	5.51493	-1.04217	0.297793	0.849968	-5.91818	Q9EQ06	37	-1.0414	0.298154	0.84903	Hsd17b11	114664
0.47377	1.96233	1.04143	0.29814	0.849968	-5.91894	Q9D0K8	18	1.04086	0.298404	0.84903	Akap8l	54194
0.626276	2.21879	1.04131	0.298192	0.849968	-5.91906	A0A0A6YXW9	175	1.04063	0.298509	0.84903	Cnga3	12790
-0.0979933	8.20923	-1.03494	0.301157	0.850026	-5.92551	P19096	1211	-1.04061	0.298519	0.84903	Fasn	14104
-0.327188	1.61624	-1.04011	0.298748	0.850026	-5.92027	Q8CJA1	6	-1.03985	0.298871	0.84903	Abca12
0.116339	8.29564	1.03566	0.300818	0.850026	-5.92478	Q91YI0	378	1.03943	0.299067	0.84903	Asl	109900
0.486958	7.90308	1.03996	0.298821	0.850026	-5.92043	Q9CQE1	114	1.03937	0.299093	0.84903	Nipsnap3b	66536
-0.833639	4.84924	-1.03956	0.299003	0.850026	-5.92083	Q3UDH4	63	-1.03881	0.299355	0.84903	Sec24b
-0.0733775	8.17525	-1.02794	0.304436	0.85042	-5.93255	P35486	848	-1.03856	0.299472	0.84903	Pdha1	18597
0.112669	8.15848	1.03414	0.301529	0.850026	-5.92631	Q91ZW3	661	1.0382	0.299637	0.84903	Smarca5	93762
0.218109	8.14579	1.0372	0.300102	0.850026	-5.92322	B7ZNJ3	227	1.03766	0.299887	0.84903	Caskin1
0.612576	2.51025	1.03813	0.299669	0.850026	-5.92228	Q05B96	16	1.03746	0.299984	0.84903	Pard3b	72823
-0.377326	1.70378	-1.03763	0.299902	0.850026	-5.92279	F8WI63	3	-1.03722	0.300092	0.84903	Sfxn4
-0.837365	2.98135	-1.03785	0.2998	0.850026	-5.92257	Q8C6E3	79	-1.0371	0.300152	0.84903	Cat
-0.594703	7.7104	-1.037	0.300194	0.850026	-5.92342	Q80TL0	126	-1.03634	0.300506	0.849283	Ppm1e	320472
-0.454935	1.82147	-1.03584	0.300737	0.850026	-5.9246	Q3TLR3	3	-1.0353	0.300991	0.849283	Trim32	69807
0.131321	8.25762	1.03147	0.30278	0.850026	-5.92901	P35235-1	315	1.03419	0.301507	0.849283	Ptpn11
-0.674992	6.84834	-1.03445	0.301385	0.850026	-5.926	Q8BK64	81	-1.03374	0.301716	0.849283	Ahsa1	217737
0.207627	8.0324	1.0328	0.302157	0.850026	-5.92767	Q4JG03	815	1.03339	0.301879	0.849283	Huwe1	59026
-0.322604	1.65734	-1.03304	0.302044	0.850026	-5.92742	Q5BJ29	5	-1.03279	0.302162	0.849283	Fbxl7	448987
-0.564335	2.23555	-1.03335	0.301897	0.850026	-5.92711	F2Z4B3	7	-1.03271	0.302199	0.849283	Cdk2ap1
0.850294	5.22148	1.03294	0.302089	0.850026	-5.92752	P60898	36	1.03219	0.302442	0.849283	Polr2i	69920
-0.996418	3.81105	-1.03272	0.302194	0.850026	-5.92775	A0A1L1SVG6	23	-1.03194	0.302558	0.849283	Slc44a2
0.0724226	8.42501	1.02069	0.307852	0.853043	-5.93979	P14148	796	1.03138	0.302821	0.849283	Rpl7	19989
-0.342222	1.77316	-1.03161	0.302712	0.850026	-5.92886	E9Q264	74	-1.03127	0.302871	0.849283	Myh15	667772
-0.841411	9.21762	-1.03135	0.302832	0.850026	-5.92912	Q542I7	41	-1.0306	0.303185	0.849283	Lamtor3	56692
-0.380175	7.88213	-1.031	0.302997	0.850026	-5.92947	Q9CPU2	79	-1.03057	0.3032	0.849283	Ndufb2	68198
0.395469	1.68495	1.03093	0.303031	0.850026	-5.92955	P41230	18	1.03048	0.303243	0.849283	Kdm5c	20591
-0.511906	2.10252	-1.03082	0.303081	0.850026	-5.92966	Q61733	24	-1.03022	0.303366	0.849283	Mrps31	57312
0.898858	4.38283	1.03089	0.303052	0.850026	-5.92959	B9EI57	41	1.03012	0.303409	0.849283	Sltm	66660
-0.821716	5.4516	-1.03072	0.30313	0.850026	-5.92976	Q8BX61	39	-1.02997	0.303481	0.849283	Frmd5
0.398681	8.12886	1.02997	0.303481	0.850228	-5.93051	Q9CX00	128	1.02951	0.303697	0.849283	Ist1	71955
0.158532	8.9817	1.02784	0.304482	0.85042	-5.93265	E9PZF0	413	1.02942	0.303738	0.849283	Gm20390
0.90208	3.77833	1.02982	0.303553	0.850228	-5.93067	Q8BXV2	17	1.02906	0.30391	0.849283	Bri3bp	76809
-0.073318	7.97393	-1.01875	0.308771	0.853043	-5.94172	Q9CPQ1	302	-1.02905	0.303915	0.849283	Cox6c	12864
0.800423	2.96197	1.02876	0.304047	0.85042	-5.93172	Q8C3F2	26	1.02802	0.304396	0.850006	Fam120c	207375
0.377342	7.44351	1.02817	0.304327	0.85042	-5.93232	Q9JKD3	119	1.02775	0.304524	0.850006	Scamp5	56807
-0.921727	4.91529	-1.02781	0.304497	0.85042	-5.93268	Q8K3G7	362	-1.02705	0.304855	0.850441	Rtn4
0.197931	8.13132	1.0253	0.305675	0.852652	-5.93519	Q5SRX1	261	1.026	0.305345	0.851319	Tom1l2	216810
0.611238	5.31591	1.0256	0.305533	0.852652	-5.93489	A0A140LIF0	40	1.02493	0.305852	0.851901	Coq7
0.353139	8.06562	1.02499	0.305823	0.852652	-5.9355	E9PXC0	144	1.02463	0.305992	0.851901	Srp54c	100101806
-0.211803	1.4906	-1.02362	0.306466	0.852975	-5.93687	A0A0N4SW31	31	-1.02409	0.306249	0.851901	BC029722
0.145081	8.73513	1.02173	0.307363	0.853043	-5.93876	P68134	1419	1.02374	0.306411	0.851901	Acta1	11459
-0.833392	3.73111	-1.02432	0.306136	0.852862	-5.93617	A1L3B6	47	-1.02358	0.306489	0.851901	Nol7	70078
-0.882549	3.47725	-1.02408	0.30625	0.852862	-5.93641	Q3TIB7	47	-1.02333	0.306607	0.851901	Tubgcp2
0.13802	8.42336	1.02043	0.307978	0.853043	-5.94005	Q9DBP5	277	1.02272	0.306896	0.852217	Cmpk1	66588
-0.810944	7.2703	-1.02123	0.307599	0.853043	-5.93926	Q9CRY7	94	-1.02049	0.30795	0.852236	Gdpd1	66569
0.949554	4.64774	1.02096	0.307725	0.853043	-5.93952	E9Q481	35	1.0202	0.308087	0.852236	Ppp4r3a	68734
-0.965872	4.23203	-1.02029	0.308044	0.853043	-5.94019	Q3UZP4	20	-1.01953	0.308406	0.852236	Svip	75744
0.223537	9.24153	1.01916	0.308581	0.853043	-5.94132	Q3UK27	359	1.01951	0.308412	0.852236	Nae1	234664
0.652204	7.43181	1.02006	0.308155	0.853043	-5.94042	Q6ZQ82	116	1.01937	0.308482	0.852236	Arhgap26	71302
-0.524627	1.89243	-1.01981	0.308269	0.853043	-5.94066	Q80TR1	40	-1.01919	0.308563	0.852236	Adgrl1	330814
-0.807346	6.81576	-1.01983	0.30826	0.853043	-5.94065	Q3UGH8	94	-1.0191	0.30861	0.852236	Kpna4
-0.615013	2.0984	-1.01934	0.308492	0.853043	-5.94113	Q9QZM2	8	-1.01867	0.308811	0.852236	Polg2	50776
-0.641367	2.36977	-1.01875	0.308776	0.853043	-5.94173	Q8VCW8	10	-1.01806	0.3091	0.852236	Acsf2	264895
-0.485567	2.1475	-1.01791	0.309174	0.853425	-5.94256	P51885	10	-1.01733	0.309449	0.852236	Lum	17022
-0.675901	2.32258	-1.01771	0.309265	0.853425	-5.94275	Q91ZE0	8	-1.01702	0.309597	0.852236	Tmlhe	192289
0.46058	1.82627	1.01682	0.30969	0.853572	-5.94364	Q9DCJ1	4	1.01627	0.309952	0.852236	Mlst8	56716
-0.93854	5.80011	-1.01656	0.309815	0.853572	-5.9439	Q3TDA1	61	-1.0158	0.310177	0.852236	Osbpl2
0.254237	8.1313	1.01564	0.310251	0.853572	-5.94481	P59325	190	1.01571	0.310217	0.852236	Eif5	217869
-0.649307	7.87888	-1.0159	0.310129	0.853572	-5.94455	P23591	102	-1.01521	0.310457	0.852236	Gfus	22122
0.141236	7.82504	1.01268	0.311664	0.853735	-5.94774	Q9D0F3	321	1.01477	0.310668	0.852236	Lman1	70361
0.0943275	7.95607	1.00907	0.313389	0.854893	-5.95129	Q3TPT3	948	1.01476	0.310669	0.852236	Syt1
0.579427	2.09146	1.01532	0.310405	0.853572	-5.94513	Q14C26	5	1.01467	0.310715	0.852236	Emc7	73024
-0.820441	4.31769	-1.01496	0.310577	0.853572	-5.94548	Q9DAU1	24	-1.01422	0.310928	0.852236	Cnpy3	72029
0.614249	6.45472	1.01469	0.310704	0.853572	-5.94575	Q8VD33	83	1.01402	0.311026	0.852236	Sgtb	218544
-0.754768	3.42623	-1.01464	0.310726	0.853572	-5.94579	A0A5H1ZRL3	60	-1.01392	0.311071	0.852236	Nelfb
0.0731136	8.2092	1.00365	0.315991	0.858093	-5.95661	Q9CWZ7	324	1.01353	0.311256	0.852236	Napg	108123
-0.898847	3.63703	-1.01426	0.310908	0.853591	-5.94617	Q3V1U8	57	-1.01351	0.311268	0.852236	Elmod1	270162
-0.876288	3.14191	-1.01365	0.311199	0.853622	-5.94678	Q91Z61	20	-1.01291	0.311555	0.852236	Diras1	208666
-0.670406	2.76038	-1.0135	0.311271	0.853622	-5.94693	Q6ZQJ2	9	-1.01281	0.311602	0.852236	mKIAA0094
-0.0881594	8.52865	-1.0063	0.31472	0.855826	-5.95402	P56391	188	-1.01279	0.311609	0.852236	Cox6b1	110323
0.43326	1.79783	1.01311	0.311458	0.853651	-5.94731	Q922L6	7	1.01259	0.311704	0.852236	Nelfcd	57314
0.0775711	8.17013	1.00346	0.316084	0.858093	-5.9568	Q9Z1G3	965	1.01216	0.311911	0.852236	Atp6v1c1	66335
0.212811	8.14098	1.01125	0.312347	0.854641	-5.94915	Q68FG2	762	1.01171	0.312128	0.852236	Sptbn2	20743
-0.420548	1.79689	-1.01211	0.311933	0.85399	-5.9483	Q8R0J7	6	-1.01162	0.312171	0.852236	Vps37b	330192
0.128741	7.63629	1.00852	0.31365	0.854893	-5.95183	A0A3Q4L393	608	1.01118	0.312379	0.852326	Srsf7	225027
0.176935	7.02713	1.00834	0.313737	0.854893	-5.95201	Q08288	295	1.00935	0.313253	0.853411	Lyar	17089
0.240167	1.53272	1.00888	0.313481	0.854893	-5.95148	Q9JJE4	4	1.00904	0.313402	0.853411	Paqr4	76498
0.409751	2.10116	1.00937	0.313245	0.854893	-5.951	Q99JH8	14	1.00889	0.313476	0.853411	Kdelr1	68137
0.227044	7.97508	1.00811	0.313848	0.854893	-5.95224	F8VQC1	206	1.0084	0.313712	0.853411	Srp72	66661
-0.923665	4.055	-1.00889	0.313473	0.854893	-5.95147	A0A0J9YUN4	2829	-1.00815	0.313833	0.853411	Dnm1	13429
0.917051	6.29846	1.00871	0.313562	0.854893	-5.95165	Q80UJ8	87	1.00796	0.313922	0.853411	Lactb
0.0761025	8.1621	0.998838	0.318316	0.859825	-5.96131	Q9DCX2	1138	1.00778	0.314007	0.853411	Atp5pd	71679
-0.440846	1.77278	-1.00759	0.314099	0.855096	-5.95275	Q9D1F0	2	-1.00706	0.314352	0.853868	Rtl8b	553127; 66158
-0.695493	2.80216	-1.0069	0.31443	0.855518	-5.95343	P42227	9	-1.0062	0.314766	0.854516	Stat3	20848
-0.333621	1.69395	-1.00392	0.315862	0.858093	-5.95635	Q3ULM6	3	-1.00361	0.316012	0.857199	Uspl1	231915
0.208811	8.20078	1.00294	0.316336	0.858297	-5.95731	D3YYT1	238	1.00341	0.316108	0.857199	Glyr1	74022
0.462641	7.59684	1.00161	0.316975	0.859071	-5.95861	Q8R3V2	138	1.00106	0.317243	0.859284	Aimp2	231872
-0.878224	4.894	-1.00165	0.316956	0.859071	-5.95857	A0A0X1KG60	35	-1.00091	0.317314	0.859284	Rnf40
-0.512532	1.99962	-1.00114	0.317204	0.859213	-5.95907	Q8BK30	27	-1.00053	0.317496	0.859284	Ndufv3	78330
0.651006	2.66323	1.00076	0.317386	0.859226	-5.95944	Q9D032	12	1.00008	0.317715	0.859284	Ssbp3	72475
-0.294053	1.60638	-1.00016	0.317675	0.859527	-5.96002	Q6A078	17	-0.999986	0.317762	0.859284	Cep290	216274
-0.355116	5.05867	-0.99952	0.317986	0.859527	-5.96065	Q8CHT1	122	-0.999141	0.31817	0.85991	Ngef	53972
-0.744235	3.03778	-0.999433	0.318028	0.859527	-5.96073	O35969	25	-0.998722	0.318373	0.859979	Gamt	14431
0.100969	8.44574	0.992684	0.321304	0.863123	-5.96729	Q9Z1Z0	518	0.997277	0.319073	0.861391	Uso1	56041
0.373806	1.7067	0.997239	0.319091	0.861333	-5.96287	B2RRE3	21	0.996819	0.319295	0.861512	Camsap2
-0.884908	3.37262	-0.996954	0.319229	0.861333	-5.96315	E9Q1U6	32	-0.996216	0.319588	0.861821	Ctif	269037
0.103883	8.64162	0.990953	0.322148	0.863123	-5.96897	P26041	958	0.995226	0.320068	0.862315	Msn	17698
-0.509997	8.32568	-0.995701	0.319837	0.862494	-5.96437	P09041	483	-0.995108	0.320126	0.862315	Pgk2	18663
-0.844767	3.73116	-0.994876	0.320238	0.862851	-5.96517	Q6P3Y6	22	-0.994147	0.320593	0.862862	Ttc9c
0.902461	3.41981	0.994697	0.320325	0.862851	-5.96534	A7E215	16	0.993959	0.320685	0.862862	Rps6ka3
-0.68903	4.18859	-0.993217	0.321045	0.863123	-5.96677	Q1A6V0	45	-0.992523	0.321383	0.863489	Inpp4b	234515
-0.193696	8.18098	-0.991824	0.321723	0.863123	-5.96812	A0A1W2P6F6	287	-0.992471	0.321409	0.863489	Myl6
0.93015	3.56255	0.993049	0.321126	0.863123	-5.96694	A0A6I8MX07	50	0.992306	0.321489	0.863489	Golga2	99412
-0.421893	8.29107	-0.992476	0.321406	0.863123	-5.96749	Q8VCM8	133	-0.991973	0.321651	0.863489	Ncln	103425
0.188988	8.57821	0.990838	0.322204	0.863123	-5.96908	A0A494B952	109	0.991508	0.321878	0.863489	Isoc1
-0.464838	1.81154	-0.991518	0.321873	0.863123	-5.96842	A0A2R8VHI2	19	-0.990962	0.322144	0.863489	Ift27
-0.466527	8.16452	-0.991317	0.321971	0.863123	-5.96861	Q6A0C7	122	-0.990758	0.322244	0.863489	Rab21
0.84048	5.39288	0.991288	0.321985	0.863123	-5.96864	Q3UYM1	53	0.99056	0.322341	0.863489	Nub1	53312
0.078475	8.11691	0.981988	0.326541	0.867194	-5.97759	Q6P1J1	908	0.989894	0.322666	0.863883	Crmp1	12933
0.611248	2.24652	0.989189	0.323009	0.864803	-5.97067	Q9D2N9	31	0.988529	0.323333	0.864481	Vps33a	77573
-0.10279	8.10918	-0.983858	0.325621	0.867014	-5.9758	Q8C0C7	361	-0.98812	0.323533	0.864481	Farsa	66590
-0.343378	1.72531	-0.988429	0.323381	0.864844	-5.9714	Q9JI91	303	-0.988086	0.32355	0.864481	Actn2	11472
-0.840607	3.88806	-0.988705	0.323246	0.864844	-5.97114	P40336	30	-0.98798	0.323601	0.864481	Vps26a	30930
-0.752897	2.87814	-0.987864	0.323658	0.865107	-5.97195	A2AUF7	20	-0.987157	0.324004	0.864945	Rabepk
-0.32777	1.80614	-0.986965	0.324097	0.865275	-5.97281	P13541	235	-0.986664	0.324246	0.864945	Myh3	17883
-0.575971	2.01501	-0.98699	0.324085	0.865275	-5.97279	Q9WTU6	91	-0.986347	0.324401	0.864945	Mapk9	26420
-0.403934	1.77594	-0.986643	0.324255	0.865275	-5.97312	Q8C8Y5	3	-0.986169	0.324488	0.864945	Samd7	75953
0.0715279	8.08569	0.974569	0.330206	0.870043	-5.98467	Q542X7	993	0.984044	0.325531	0.865924	Cct2	12461
-0.420004	1.7982	-0.984304	0.325402	0.866979	-5.97537	Q9QYI5	30	-0.9838	0.325651	0.865924	Dnajb2	56812
0.112321	8.27347	0.980371	0.327338	0.86825	-5.97914	Q791V5	204	0.983733	0.325684	0.865924	Mtch2	56428
-0.655587	7.15108	-0.984374	0.325368	0.866979	-5.9753	D6Q0F3	79	-0.983695	0.325702	0.865924	Dync1i1	13426
-0.675014	7.10767	-0.984249	0.32543	0.866979	-5.97542	Q8BFQ4	102	-0.983566	0.325766	0.865924	Wdr82	77305
0.240156	8.18416	0.982108	0.326482	0.867194	-5.97748	Q8R366	148	0.982214	0.326431	0.865924	Igsf8	140559
0.558059	7.90888	0.982661	0.32621	0.867194	-5.97695	P16054	307	0.982036	0.326519	0.865924	Prkce	18754
0.677268	2.37548	0.982307	0.326384	0.867194	-5.97729	A2AG50	25	0.981625	0.326721	0.865924	Map7d2	78283
0.126472	8.20233	0.979126	0.327952	0.868385	-5.98033	P14685	386	0.98162	0.326723	0.865924	Psmd3	22123
-0.357505	1.69017	-0.981904	0.326582	0.867194	-5.97767	Q0VE82	44	-0.981504	0.32678	0.865924	Cpne7	102278
-0.0518602	8.25463	-0.963027	0.335961	0.871451	-5.99558	Q62261	4394	-0.981337	0.326863	0.865924	Sptbn1	20742
0.128568	8.47139	0.978686	0.328169	0.868385	-5.98075	Q5D098	338	0.981066	0.326996	0.865924	Psmb7
-0.980697	8.10619	-0.981285	0.326887	0.867529	-5.97827	Q68FM6	53	-0.980544	0.327253	0.866133	Elfn2	207393
0.164921	8.17333	0.978455	0.328283	0.868385	-5.98097	P52825	299	0.979584	0.327726	0.866594	Cpt2	12896
-0.0852634	8.80086	-0.972847	0.331061	0.870043	-5.98631	P61922	738	-0.979208	0.327912	0.866594	Abat	268860
0.800692	4.3963	0.979818	0.327611	0.868385	-5.97967	Q3UGB8	24	0.979105	0.327963	0.866594	Derl1
0.907059	4.5523	0.979133	0.327948	0.868385	-5.98032	B2RUR8	48	0.978402	0.32831	0.867038	Otud7b	229603
-0.461867	1.83527	-0.977358	0.328826	0.869169	-5.98202	Q80WS3	126	-0.976805	0.329099	0.867733	Fbll1	237730
-0.054294	8.55896	-0.960197	0.337381	0.87215	-5.99823	P39053	2892	-0.976645	0.329179	0.867733	Dnm1	13429
-0.748295	2.97862	-0.977131	0.328938	0.869169	-5.98223	Q9DBR7	27	-0.976431	0.329285	0.867733	Ppp1r12a	17931
-0.811272	5.51273	-0.976298	0.32935	0.869784	-5.98303	Q3TY06	111	-0.975585	0.329703	0.867733	Pmpca
0.132342	8.32708	0.973355	0.330808	0.870043	-5.98583	P49443	273	0.975506	0.329743	0.867733	Ppm1a	19042
0.272944	8.17633	0.975561	0.329715	0.870043	-5.98373	Q8CIF2	306	0.975466	0.329762	0.867733	Aldh1l1
0.062718	8.30427	0.96308	0.335934	0.871451	-5.99553	A0A0G2JGX4	3324	0.975238	0.329875	0.867733	Atp1a3
-0.0671351	8.46845	-0.964447	0.335249	0.871451	-5.99424	P17427	1846	-0.97498	0.330003	0.867733	Ap2a2	11772
0.275109	1.76728	0.973353	0.330809	0.870043	-5.98583	B9EKC3	17	0.973231	0.33087	0.868901	Arhgap5
-0.821125	5.47888	-0.973497	0.330738	0.870043	-5.98569	P70452	46	-0.972783	0.331093	0.868901	Stx4	20909
-0.823112	3.05999	-0.973413	0.33078	0.870043	-5.98577	A0A1B0GSM1	12	-0.972701	0.331134	0.868901	Ufsp2
-0.790041	3.75492	-0.973055	0.330957	0.870043	-5.98611	Q8VC03	50	-0.972347	0.33131	0.868901	Eml3	225898
-0.708448	6.74315	-0.972878	0.331045	0.870043	-5.98628	Q6NV83	82	-0.972189	0.331389	0.868901	U2surp	67958
-0.114542	7.86684	-0.968443	0.333253	0.871244	-5.99048	Q91VA7	542	-0.971545	0.331708	0.868901	Idh3b	170718
0.115827	8.05916	0.968322	0.333313	0.871244	-5.99059	Q61191	435	0.971334	0.331814	0.868901	Hcfc1	15161
-0.774925	3.31669	-0.971904	0.331529	0.870803	-5.9872	Q91ZS8	22	-0.971201	0.331879	0.868901	Adarb1	110532
-0.431206	1.82382	-0.970857	0.33205	0.871244	-5.98819	Q9D531	3	-0.970343	0.332306	0.86902	Nxnl2	75124
0.897341	5.84818	0.970592	0.332182	0.871244	-5.98845	Q8K5B2	32	0.969868	0.332543	0.86902	Mcfd2	193813
-1.00491	6.20073	-0.97028	0.332337	0.871244	-5.98874	E9PV41	33	-0.969545	0.332704	0.86902	Diaph1	13367
0.974096	4.1786	0.969696	0.332628	0.871244	-5.98929	Q3V0K9	59	0.968963	0.332994	0.86902	Pls1	102502
0.142356	6.89833	0.966383	0.334281	0.871319	-5.99242	Q543U3	318	0.968088	0.33343	0.86902	Slc1a3	20512
-0.551643	5.25275	-0.968694	0.333127	0.871244	-5.99024	P07758	207	-0.968076	0.333436	0.86902	Serpina1a	20700
-0.893969	5.54327	-0.968776	0.333086	0.871244	-5.99016	E9QM73	38	-0.968054	0.333447	0.86902	Wnk2	75607
0.11967	8.44935	0.965309	0.334818	0.871451	-5.99343	Q3UHU8	577	0.968052	0.333448	0.86902	Gtf2i	14886
0.943259	5.46545	0.968589	0.33318	0.871244	-5.99034	P70697	66	0.96786	0.333544	0.86902	Urod	22275
0.183345	8.24995	0.96659	0.334178	0.871319	-5.99223	Q8VE62	182	0.967292	0.333828	0.86902	Paip1	218693
-0.364762	7.90268	-0.967576	0.333685	0.871319	-5.9913	Q8BIL5	100	-0.967158	0.333894	0.86902	Hook1	77963
0.685091	7.28442	0.966942	0.334002	0.871319	-5.99189	Q9WV98	72	0.966261	0.334342	0.86972	Timm9	30056
0.416208	7.28874	0.966259	0.334343	0.871319	-5.99254	P62307	93	0.965756	0.334595	0.869883	Snrpf	69878
0.721884	6.87643	0.966108	0.334419	0.871319	-5.99268	Q3V038	37	0.965419	0.334764	0.869883	Ttc9	69480
-0.33229	1.75297	-0.965082	0.334931	0.871451	-5.99365	A0A571BEN1	13	-0.964748	0.335099	0.87029	Mybpc1
0.225453	8.84329	0.963217	0.335866	0.871451	-5.9954	Q99KC8	259	0.963415	0.335767	0.87094	Vwa5a	67776
-0.356714	1.72344	-0.963489	0.335729	0.871451	-5.99515	D3YYC2	56	-0.963081	0.335934	0.87094	Drap1
0.477406	8.06777	0.963392	0.335778	0.871451	-5.99524	Q8R3B1	116	0.962826	0.336063	0.87094	Plcd1	18799
0.0500871	8.3183	0.944252	0.345459	0.877122	-6.01305	Q9JHU4	6793	0.962775	0.336088	0.87094	Dync1h1	13424
-0.369693	1.71895	-0.962166	0.336392	0.871451	-5.99639	A0A1B0GT29	21	-0.961743	0.336606	0.87094	Clcn4	12727
-0.211424	8.89624	-0.960952	0.337002	0.871966	-5.99753	B1ARW4	134	-0.961259	0.336849	0.87094	Ndufs5
0.475021	1.99632	0.961706	0.336623	0.871451	-5.99682	Q8CFH6	6	0.961146	0.336906	0.87094	Sik2	235344
-0.745548	3.55236	-0.961728	0.336613	0.871451	-5.9968	E9PWH6	98	-0.961036	0.336961	0.87094	Heatr3
-0.740189	3.21801	-0.961719	0.336617	0.871451	-5.99681	Q2NL51	95	-0.961028	0.336965	0.87094	Gsk3a	606496
0.0622389	8.49957	0.948153	0.343472	0.877122	-6.00945	Q8BLF1	392	0.959888	0.337538	0.871805	Nceh1	320024
0.38611	8.21006	0.960096	0.337433	0.87215	-5.99833	A0A3B2WBH9	209	0.959648	0.337658	0.871805	Tjp2
-0.439203	1.79046	-0.959542	0.337711	0.872306	-5.99885	Q9DD03	202	-0.95902	0.337974	0.872146	Rab13	68328
-0.602218	7.14812	-0.959261	0.337852	0.872306	-5.99911	Q9D9V3	57	-0.958614	0.338179	0.872146	Echdc1	52665
-0.122225	8.37488	-0.955838	0.339578	0.873279	-6.00231	P42208	210	-0.958315	0.338329	0.872146	Septin2	18000
-0.832149	3.2659	-0.958597	0.338187	0.872706	-5.99973	Q3TGB1	31	-0.95789	0.338543	0.872205	Stambp
0.867594	3.98472	0.95796	0.338507	0.873033	-6.00033	Q9DC33	17	0.95725	0.338866	0.872205	Hmg20a	66867
-0.367315	8.00245	-0.957631	0.338673	0.873033	-6.00064	E9PUC5	74	-0.9572	0.338891	0.872205	Psd3	234353
-0.512462	2.19365	-0.957107	0.338937	0.87325	-6.00112	O35945	309	-0.956519	0.339235	0.872626	Aldh1a7	26358
0.599339	3.53221	0.956395	0.339296	0.873279	-6.00179	E9QNX9	62	0.955751	0.339622	0.873065	Igf1r	16001
-0.432556	1.92756	-0.955658	0.339669	0.873279	-6.00248	Q3TQ97	392	-0.955145	0.339928	0.873065	Prep
-0.50091	7.7507	-0.9557	0.339647	0.873279	-6.00244	Q8CHP5	46	-0.955112	0.339945	0.873065	Pym1	78428
-0.675775	2.60416	-0.954764	0.34012	0.873978	-6.00331	Q9D658	64	-0.954092	0.34046	0.873926	Ptp4a3	19245
0.216523	8.17954	0.953321	0.34085	0.875389	-6.00465	E9PYI8	187	0.953571	0.340724	0.874141	Usp14	59025
0.0738349	8.67144	0.94463	0.345266	0.877122	-6.0127	A0A076FRG6	1537	0.952622	0.341204	0.874813	Slc12a5
-0.099432	8.47946	-0.948264	0.343415	0.877122	-6.00934	Q9D023	427	-0.952341	0.341347	0.874813	Mpc2	70456
-0.458405	1.89917	-0.951513	0.341766	0.876589	-6.00633	Q9CQY1	8	-0.950969	0.342042	0.875373	Atg12	67526
0.771503	3.76011	0.951637	0.341703	0.876589	-6.00622	Q8VHC5	27	0.950946	0.342054	0.875373	Cabp4	73660
-0.500495	2.12538	-0.950973	0.34204	0.876589	-6.00683	E9Q5K9-2	14	-0.950392	0.342335	0.875373	Ythdc1
-0.800119	3.20227	-0.951008	0.342022	0.876589	-6.0068	A0JLQ7	46	-0.95031	0.342376	0.875373	Pcid2
0.125836	8.46399	0.947891	0.343605	0.877122	-6.00969	O70325	347	0.950132	0.342467	0.875373	Gpx4	625249
-0.711903	7.04977	-0.950304	0.342379	0.876996	-6.00745	B1ATP7	98	-0.949626	0.342723	0.875568	Elac2
0.128962	8.40719	0.946352	0.344388	0.877122	-6.01111	D3Z440	80	0.948292	0.343402	0.876355	Cops7a
0.159675	8.29282	0.946561	0.344282	0.877122	-6.01092	Q9D2G2	506	0.947656	0.343725	0.876355	Dlst	78920
0.107902	8.38314	0.944172	0.3455	0.877122	-6.01312	E9Q517	255	0.947446	0.343832	0.876355	Slc6a9
-0.67674	6.7167	-0.947918	0.343591	0.877122	-6.00966	Q9Z1M8	128	-0.947253	0.34393	0.876355	Ik	24010
-0.658182	2.60012	-0.947903	0.343599	0.877122	-6.00968	Q9CRU8	8	-0.947245	0.343934	0.876355	Chid1
-0.643706	2.41175	-0.94667	0.344226	0.877122	-6.01082	V9GXI7	13	-0.946017	0.344559	0.876443	Mrpl20
-0.0728918	8.23358	-0.93797	0.348675	0.879713	-6.01882	Q3TGQ3	535	-0.945997	0.34457	0.876443	Ctnna1
-0.267472	8.21946	-0.946104	0.344514	0.877122	-6.01134	P62192	227	-0.945996	0.34457	0.876443	Psmc1	19179
-0.733455	4.37787	-0.946399	0.344364	0.877122	-6.01107	Q9EQC4	50	-0.945717	0.344712	0.876443	Elovl4	83603
0.555138	6.82769	0.94602	0.344557	0.877122	-6.01142	Q9JMG1	129	0.945405	0.344872	0.876443	Edf1	59022
0.31184	7.83618	0.944635	0.345263	0.877122	-6.01269	P09174	48	0.944331	0.345419	0.876929	Pde6g	18588
-0.85878	4.34425	-0.944796	0.345181	0.877122	-6.01255	Q542Y0	20	-0.944095	0.34554	0.876929	Nqo1	18104
-0.786291	3.44555	-0.944657	0.345252	0.877122	-6.01267	G3UYD5	19	-0.943968	0.345605	0.876929	Gne
0.239235	1.54665	0.942354	0.346429	0.878554	-6.01479	Q8BPS4	2	0.942398	0.346407	0.877609	Gpr180	58245
0.110344	8.20592	0.939274	0.348006	0.879713	-6.01762	P26369	448	0.942332	0.346441	0.877609	U2af2	22185
0.0646867	8.5447	0.932	0.351749	0.882828	-6.02426	Q9D8E6	720	0.942237	0.346489	0.877609	Rpl4	67891
-0.845722	4.59123	-0.942728	0.346237	0.878534	-6.01445	Q9CZP5	64	-0.942028	0.346596	0.877609	Bcs1l	66821
-0.789195	3.49918	-0.942005	0.346607	0.878554	-6.01511	Q0VGZ0	23	-0.941316	0.34696	0.878073	Gtf2a1	83602
0.427481	1.83651	0.941145	0.347048	0.879211	-6.0159	F6U2C2	104	0.940629	0.347312	0.878506	Atxn2
0.0935638	8.09117	0.935761	0.349811	0.881151	-6.02083	Q566K0	383	0.940262	0.3475	0.878524	Hmga1	111241; 15361
-0.221089	1.53071	-0.938681	0.34831	0.879713	-6.01816	Q7TS81	4	-0.938855	0.348222	0.879047	Dffb	13368
-0.340332	7.70191	-0.939061	0.348115	0.879713	-6.01782	Q99JX7	236	-0.938698	0.348302	0.879047	Nxf1	53319
-0.42759	1.821	-0.939045	0.348123	0.879713	-6.01783	Q3TUQ7	12	-0.938534	0.348386	0.879047	Prkaa1	105787
-0.071112	8.20777	-0.929657	0.35296	0.884953	-6.02639	Q543Y7	1104	-0.937907	0.348708	0.879047	Pacsin1	23969
-0.363141	1.73407	-0.938215	0.348549	0.879713	-6.01859	H3BJ02	3	-0.937801	0.348762	0.879047	Stx5a
0.312432	7.94447	0.938044	0.348637	0.879713	-6.01875	Q9D1L0	103	0.93774	0.348794	0.879047	Chchd2	14004
0.473989	1.92678	0.93793	0.348696	0.879713	-6.01885	Q9DC48	5	0.937374	0.348982	0.879065	Cdc40	71713
-0.368718	1.73215	-0.937318	0.34901	0.88005	-6.01941	Q3TX70	44	-0.936881	0.349235	0.879246	Stx6
-0.449312	6.51527	-0.936267	0.34955	0.880954	-6.02037	A0A087WRY3	63	-0.935724	0.34983	0.879898	Nucks1	98415
0.121828	7.5782	0.933356	0.351049	0.881984	-6.02303	Q9CX86	558	0.935673	0.349857	0.879898	Hnrnpa0	77134
0.728576	2.85724	0.935181	0.350109	0.881151	-6.02136	P70227	50	0.934506	0.350457	0.880622	Itpr3	16440
0.745581	2.90683	0.935057	0.350173	0.881151	-6.02148	Q8R409	16	0.934381	0.350522	0.880622	Hexim1	192231
-0.56973	2.28222	-0.934338	0.350543	0.881168	-6.02213	A0A286T6K7	71	-0.933716	0.350865	0.880622	ND2
-0.805472	3.53151	-0.934394	0.350515	0.881168	-6.02208	Q80U90	39	-0.933705	0.35087	0.880622	mKIAA0032
-0.315162	1.72479	-0.932823	0.351324	0.882218	-6.02351	Z4YNA3	4	-0.932519	0.351482	0.881702	Mau2
-0.877055	3.49993	-0.930982	0.352275	0.88369	-6.02519	P21956	15	-0.930287	0.352635	0.884137	Mfge8	17304
0.197728	1.4913	0.929153	0.353221	0.885149	-6.02685	Q6ZPS0	89	0.929495	0.353045	0.884708	Rrbp1
-0.224342	9.0595	-0.928625	0.353494	0.885377	-6.02732	Q9CQC7	244	-0.928758	0.353426	0.885206	Ndufb4	100042503; 68194
0.57986	2.14124	0.927778	0.353933	0.88602	-6.02809	Q9Z2H1	38	0.927155	0.354257	0.886565	Rgs11
-0.603748	2.40388	-0.926841	0.354419	0.886297	-6.02894	A2ADY9	17	-0.926211	0.354747	0.886565	Ddi2	68817
0.780952	6.59691	0.926513	0.354589	0.886297	-6.02924	Q497Z4	51	0.925833	0.354943	0.886565	Rhpn2
-0.581566	3.87593	-0.926363	0.354667	0.886297	-6.02937	P59242	30	-0.925741	0.354991	0.886565	Cgn
-0.342099	1.67968	-0.92586	0.354928	0.886297	-6.02983	A0A6S6MPY2	11	-0.925483	0.355125	0.886565	Tmc1
-0.544152	1.89572	-0.925805	0.354957	0.886297	-6.02988	F6YMV1	41	-0.925199	0.355272	0.886565	Amot
0.0658356	8.14456	0.915648	0.360256	0.888648	-6.039	G5E924	1099	0.924962	0.355395	0.886565	Hnrnpl
-0.395161	1.7623	-0.925366	0.355185	0.88641	-6.03027	K7Q751	14	-0.924896	0.35543	0.886565	Ptk2
0.631937	3.95596	0.92293	0.356452	0.888648	-6.03247	Q8BM72	28	0.922291	0.356785	0.888716	Hspa13	110920
0.580983	6.38403	0.922674	0.356585	0.888648	-6.0327	Q78IK4	85	0.922052	0.35691	0.888716	Apool	68117
0.147695	8.4865	0.920406	0.357768	0.888648	-6.03474	P10639	270	0.921653	0.357118	0.888716	Txn	22166
-0.319181	1.66508	-0.921599	0.357146	0.888648	-6.03367	Q0VBD0	73	-0.921259	0.357323	0.888716	Itgb8	320910
0.0791774	8.23123	0.914229	0.361	0.888648	-6.04027	P46660	737	0.920371	0.357787	0.888716	Ina	226180
0.44065	8.29244	0.920421	0.35776	0.888648	-6.03472	P11798	360	0.919901	0.358032	0.888716	Camk2a	12322
-0.326346	1.74506	-0.92007	0.357943	0.888648	-6.03504	E9Q1K3	713	-0.919735	0.358119	0.888716	Add1	11518
0.0916196	8.20547	0.915029	0.360581	0.888648	-6.03955	Q921F4	375	0.919415	0.358286	0.888716	Hnrnpll	72692
-0.725227	5.58791	-0.919634	0.35817	0.888648	-6.03543	Q9JIQ3	72	-0.918969	0.358519	0.888716	Diablo	66593
-0.468138	2.0618	-0.918466	0.358781	0.888648	-6.03648	Q8BQ47	5	-0.917918	0.359068	0.888716	Cnpy4	66455
0.917463	4.87377	0.918383	0.358824	0.888648	-6.03655	Q91VC9	25	0.917691	0.359187	0.888716	Ghitm	66092
-0.748465	3.16137	-0.918325	0.358855	0.888648	-6.0366	Q63912	11	-0.917658	0.359204	0.888716	Omg	18377
-0.437162	1.89606	-0.918007	0.359021	0.888648	-6.03689	P0C8B4	4	-0.917488	0.359293	0.888716	Gon7	100233175
0.269251	7.98414	0.91714	0.359475	0.888648	-6.03766	Q99J08	243	0.91699	0.359554	0.888716	Sec14l2	67815
0.165306	8.06831	0.916117	0.360011	0.888648	-6.03858	Q3ULL5	213	0.916937	0.359582	0.888716	Eif2s2	67204
0.221357	8.04499	0.916204	0.359965	0.888648	-6.0385	P56380	165	0.916327	0.359901	0.888716	Nudt2	66401
0.40799	8.43878	0.916105	0.360017	0.888648	-6.03859	A6PWX9	73	0.915608	0.360278	0.888716	Uqcc1
0.562271	2.21989	0.916074	0.360033	0.888648	-6.03862	E9PW03	6	0.915467	0.360352	0.888716	Gpaa1
0.0675537	8.39831	0.906908	0.364856	0.889955	-6.04677	D3Z7P3	846	0.915441	0.360366	0.888716	Gls	14660
0.247258	1.56594	0.91533	0.360423	0.888648	-6.03928	Q8K4F5	1	0.91528	0.36045	0.888716	Abhd11	68758
0.128651	7.63157	0.913267	0.361506	0.888648	-6.04112	Q3UYZ8	214	0.915086	0.360551	0.888716	Ctcf
0.447369	7.49954	0.915405	0.360384	0.888648	-6.03922	Q3UYV9	236	0.914878	0.360661	0.888716	Ncbp1	433702
0.718817	3.68526	0.915519	0.360324	0.888648	-6.03911	A0A0G2JGD2	13	0.91486	0.36067	0.888716	S100a4
0.777803	6.18863	0.915297	0.36044	0.888648	-6.03931	Q8R0Q6	31	0.914625	0.360793	0.888716	Tspan7
0.720236	7.59724	0.914861	0.360669	0.888648	-6.0397	Q3UBB0	50	0.914199	0.361017	0.888716	Gns
0.64744	10.079	0.914774	0.360714	0.888648	-6.03978	Q9CR51	54	0.914131	0.361052	0.888716	Atp6v1g1	66290
-0.377385	3.40407	-0.913439	0.361416	0.888648	-6.04097	A0A494B9S0	91	-0.912985	0.361655	0.888922	Mcrip2
0.470963	7.33626	0.913289	0.361494	0.888648	-6.0411	O88271	137	0.912738	0.361785	0.888922	Cfdp1	23837
0.476883	2.03653	0.913153	0.361565	0.888648	-6.04122	D3Z4C9	12	0.912599	0.361858	0.888922	Uqcc2
0.743825	7.36627	0.912941	0.361677	0.888648	-6.04141	A3QM89	164	0.912279	0.362026	0.888922	Rtn1
-0.300581	1.62232	-0.9122	0.362067	0.888648	-6.04207	Q9CXW2	3	-0.911925	0.362212	0.888922	Mrps22	64655
0.260729	1.55483	0.912024	0.362159	0.888648	-6.04223	Q543U0	39	0.911882	0.362235	0.888922	Mllt11	56772
-0.757388	6.6318	-0.912112	0.362113	0.888648	-6.04215	Q3URE1	44	-0.911444	0.362465	0.889037	Acsf3	257633
-0.719379	3.07305	-0.911744	0.362306	0.888648	-6.04248	Q80V91	16	-0.911087	0.362653	0.889049	Dtx3	80904
0.13242	8.07353	0.9087	0.36391	0.889955	-6.04518	Q80VD1	308	0.910354	0.363039	0.889545	Fam98b	68215
-0.374328	1.7135	-0.910362	0.363034	0.889955	-6.04371	P46467	24	-0.909918	0.363268	0.889659	Vps4b	20479
0.84217	6.42273	0.909116	0.36369	0.889955	-6.04481	Q8K2J0	78	0.908437	0.364049	0.890278	Plcd3	72469
0.542218	2.57861	0.908997	0.363753	0.889955	-6.04492	Q9DCS2	18	0.908402	0.364068	0.890278	Mettl26	68347
-0.690965	2.79174	-0.909045	0.363728	0.889955	-6.04488	F8VQ87	26	-0.908395	0.364071	0.890278	Xrn1	24127
0.559481	6.61083	0.908152	0.364199	0.889955	-6.04567	Q99K28	140	0.907549	0.364518	0.890536	Arfgap2	77038
-0.802539	4.70589	-0.907938	0.364312	0.889955	-6.04586	E9QK04	43	-0.907266	0.364668	0.890536	Neo1	18007
0.806465	6.28271	0.907626	0.364477	0.889955	-6.04613	F8WGD2	31	0.906954	0.364832	0.890536	Rin2	74030
-0.782716	5.68263	-0.907475	0.364556	0.889955	-6.04627	Q9DB70	75	-0.906806	0.364911	0.890536	Fundc1	72018
0.802994	5.71423	0.907005	0.364805	0.889955	-6.04668	Q99L15	49	0.906333	0.36516	0.890698	Acot1
-0.657507	3.43116	-0.90632	0.365167	0.890265	-6.04729	Q6NSW3	46	-0.905679	0.365506	0.891094	Sphkap
-0.504045	2.02476	-0.904781	0.365981	0.891803	-6.04865	O88307	9	-0.90421	0.366284	0.892541	Sorl1	20660
-0.663162	2.5855	-0.904315	0.366228	0.891957	-6.04906	Q91WG4	11	-0.903676	0.366567	0.892782	Elp2	58523
0.763069	5.51582	0.90278	0.367042	0.89349	-6.05042	A0A0U1RNF2	50	0.902117	0.367394	0.894082	Lcmt1
0.160624	8.01866	0.900815	0.368084	0.894317	-6.05214	Q3U3D3	273	0.901665	0.367634	0.894082	Vars
-0.772864	3.965	-0.902293	0.3673	0.893671	-6.05084	Q9WUU7	42	-0.901629	0.367653	0.894082	Ctsz	64138
-0.388127	1.79168	-0.901723	0.367602	0.893959	-6.05135	G3X9L9	25	-0.901257	0.36785	0.894113	Pde4dip	83679
0.392351	7.60317	0.900336	0.368339	0.894317	-6.05256	P62748	289	0.899872	0.368586	0.894395	Hpcal1	53602
-0.648666	2.48083	-0.900467	0.368269	0.894317	-6.05245	P21981	13	-0.899834	0.368606	0.894395	Tgm2	21817
[truncated: 2,855 more rows]
